# Supplementary material for: Mass Spectrometry Based-Proteomic Analysis of Anisakis spp.: A Preliminary Study towards a New Diagnostic Tool
Source: Genes (Basel). 2020 Jun 24;11(6):693. doi: 10.3390/genes11060693 (PMC7349252; doi:10.3390/genes11060693)
Supplement: Supplementary file 1 [file genes-11-00693-s001.zip]

Archive with 6 entries (6 files):
- Supplementary material S1.xlsx
- Supplementary material S2.xlsx
- Supplementary material S3.xlsx
- Supplementary material S4.xlsx
- Supplementary material S5.xlsx
- Supplementary material S6.xlsx
