# Supplementary material for: Mass Spectrometry Based-Proteomic Analysis of Anisakis spp.: A Preliminary Study towards a New Diagnostic Tool
Source: Genes (Basel). 2020 Jun 24;11(6):693. doi: 10.3390/genes11060693 (PMC7349252; doi:10.3390/genes11060693)
Supplement: Supplementary file 1 [file genes-11-00693-s001.zip › Supplementary material S1.xlsx]

## Sheet: Overview
Sample Code LC-ESI-MS/MS	# total identified proteins	# Anisakis identified proteins	# Proteins of Anisakis similar species (Rhabditida order)	# Salmon proteins	# Proteins of contaminant and/or of other species	# identified proteins of Anisakis+ similar species	Total different identified proteins	Total different Anisakis + similar species (Rhabditida order) identified proteins	Total different identified proteins in common among 5 larvae	Total different Anisakis + similar species (Rhabditida order) identified proteins in common among 5 larvae	Total different Anisakis + similar species (Rhabditida order) identified proteins present in at least 4/5 larvae
A1	1083	760	21	26	276	781	2179	1732	561	538	764
A2	1150	1013	28	9	100	1041					764
A3	914	797	25	5	87	822				538
A4	1412	1269	39	15	89	1308
A5	1523	1366	37	20	100	1403
BLC1	1087	908	24	11	144	932	3091	1543	210	189	323
BLC2	1127	760	28	25	314	788
BLC3	505	284	11	8	200	295
BLC4	1349	1167	46	22	114	1213
BLC5	1486	286	18	55	1127	304
		Anisakis pegreffii	Acanthocheilonema viteae	Hucho hucho
		Anisakis simplex	Ascaris suum	Oncorhynchus kisutch
		Anisakis sp. NH1	Brugia malayi	Oncorhynchus mykiss
			Brugia pahangi	Oncorhynchus nerka
			Caenorhabditis briggsae	Salmo salar
			Caenorhabditis elegans
			Onchocerca volvulus
			Oscheius tipulae
			Parascaris univalens
			Pseudoterranova decipiens
			Toxocara canis

## Sheet: A1
Accession	Description	Specie	Gene	Biological Process	Cellular Component	Molecular Function	Sum PEP Score	Coverage [%]	# Peptides	# PSMs	# Unique Peptides	# AAs	MW [kDa]	calc. pI
A0A158PN23	Twitchin (inferred by orthology to a C. elegans protein)	Anisakis simplex	ASIM_LOCUS10411	metabolic process		catalytic activity;nucleotide binding;protein binding	495.451	26	135	156	135	7291	806.9	6.06
A0A0M3JUZ4	Hemicentin-1 (inferred by orthology to a human protein)	Anisakis simplex	ASIM_LOCUS11491			protein binding	429.678	29	94	120	94	4610	517.3	5.54
A0A0M3IXZ4	Apolipophorins (inferred by orthology to a D. melanogaster protein)	Anisakis simplex	ASIM_LOCUS19	transport		transporter activity	361.343	31	86	128	24	3289	371.1	7.9
A0A0M3K1Y0	Uncharacterized protein	Anisakis simplex	ASIM_LOCUS14302	transport		transporter activity	334.151	47	72	132	72	1681	194.9	6.54
L7V1I9	Ani s 2 allergen	Anisakis simplex		metabolic process;regulation of biological process	cytoplasm;Golgi	catalytic activity;motor activity	305.183	61	50	113	31	869	100.4	5.3
A0A158PP35	Paramyosin (inferred by orthology to a C. elegans protein)	Anisakis simplex	ASIM_LOCUS12986	metabolic process		catalytic activity;motor activity	292.469	62	57	131	38	880	101.6	5.45
A0A3P6RE65	Myosin motor domain-containing protein	Anisakis simplex	ASIM_LOCUS14319				250.088	37	59	80	51	1839	211.2	5.8
P02769	Serum albumin	Bos taurus	ALB	cell communication;regulation of biological process;response to stimulus;transport	extracellular	DNA binding;metal ion binding	201.273	65	40	131	37	607	69.2	6.18
Q86YZ3	Hornerin	Homo sapiens	HRNR	cell organization and biogenesis;development;transport	cytoplasm;cytoskeleton;extracellular;nucleus;organelle lumen	metal ion binding	187.859	29	27	43	27	2850	282.2	10.04
P04264	Keratin, type II cytoskeletal 1	Homo sapiens	KRT1	cell death;defense response;metabolic process;regulation of biological process;response to stimulus;transport	cytoskeleton;cytosol;extracellular;membrane;nucleus	catalytic activity;motor activity;protein binding;receptor activity;structural molecule activity	184.864	56	33	151	28	644	66	8.12
A0A0M3K4H2	Glutamate dehydrogenase, mitochondrial (inferred by orthology to a D. melanogaster protein)	Anisakis simplex	ASIM_LOCUS15270	metabolic process		catalytic activity	171.131	38	24	128	21	551	60.9	8.18
A0A0B4SV59	Actin	Anisakis simplex				nucleotide binding	169.445	63	20	103	6	376	41.8	5.48
P35908	Keratin, type II cytoskeletal 2 epidermal	Homo sapiens	KRT2	cell death;cell organization and biogenesis;cell proliferation;cellular component movement;metabolic process	cytoskeleton;cytosol;membrane;nucleus	protein binding;structural molecule activity	166.549	59	30	57	24	639	65.4	8
A0A0M3K659	Uncharacterized protein	Anisakis simplex	ASIM_LOCUS15857	cell organization and biogenesis;metabolic process;regulation of biological process;transport	cytoplasm;cytoskeleton;Golgi	catalytic activity;motor activity;nucleotide binding;protein binding;structural molecule activity	153.71	27	31	42	25	1557	178.9	6.06
P35527	Keratin, type I cytoskeletal 9	Homo sapiens	KRT9	cell death;cell organization and biogenesis	cytosol;membrane;nucleus	structural molecule activity	152.951	70	29	62	29	623	62	5.24
A0A158PP77	Enolase (inferred by orthology to a C. elegans protein)	Anisakis simplex	ASIM_LOCUS13276	metabolic process		catalytic activity;metal ion binding	152.61	36	19	71	17	653	70.9	7.36
P15924	Desmoplakin	Homo sapiens	DSP	cell death;cell differentiation;cell organization and biogenesis;metabolic process;regulation of biological process;response to stimulus;transport	cytoplasm;cytoskeleton;membrane;nucleus	catalytic activity;motor activity;protein binding;RNA binding;structural molecule activity	143.272	20	50	53	50	2871	331.6	6.81
A0A0M3IYH2	Apolipophorins (inferred by orthology to a D. melanogaster protein)	Anisakis simplex	ASIM_LOCUS205	transport		transporter activity	140.832	34	36	55	5	1250	140.7	8.87
A0A1W7HP31	Hemoglobin	Anisakis simplex		transport		metal ion binding;transporter activity	135.565	51	17	79	1	332	39	6.38
A0A3P6QV39	Uncharacterized protein	Anisakis simplex	ASIM_LOCUS12492				134.112	16	41	45	41	3925	440.2	7.14
A0A0M3K5C5	Myosin-3 (inferred by orthology to a C. elegans protein)	Anisakis simplex		cell organization and biogenesis;metabolic process;transport	cytoskeleton	catalytic activity;DNA binding;motor activity;nucleotide binding;transporter activity	132.552	32	30	42	29	1074	125.5	5.22
A0A221C790	Hemoglobin	Anisakis simplex					131.028	50	17	76	1	332	39	6.44
P13645	Keratin, type I cytoskeletal 10	Homo sapiens	KRT10	cell death;cell differentiation;metabolic process	cytoplasm;cytoskeleton;cytosol;membrane;nucleus	structural molecule activity	118.897	49	25	93	20	584	58.8	5.21
P84336	Actin, cytoplasmic 1	Camelus dromedarius	ACTB		cytoplasm;cytoskeleton;membrane;nucleus	nucleotide binding	117.63	47	18	62	1	375	41.8	5.49
P02533	Keratin, type I cytoskeletal 14	Homo sapiens	KRT14	cell death;cell differentiation;cell organization and biogenesis;response to stimulus	cytoplasm;cytosol;nucleus	protein binding;structural molecule activity	116.78	58	27	56	10	472	51.5	5.16
P02534	Keratin, type I microfibrillar 48 kDa, component 8C-1	Ovis aries				catalytic activity;motor activity;structural molecule activity	112.08	66	25	101	6	412	46.6	4.81
A0A0M3K8L6	Uncharacterized protein	Anisakis simplex	ASIM_LOCUS16714		membrane		111.557	41	18	45	18	364	42.3	7.5
P08779	Keratin, type I cytoskeletal 16	Homo sapiens	KRT16	cell death;cell differentiation;cell organization and biogenesis;cell proliferation;cellular component movement;defense response;regulation of biological process;response to stimulus	cytoskeleton;cytosol;nucleus	protein binding;structural molecule activity	111.016	61	27	56	15	473	51.2	5.05
A0A0M3KAB0	Acetyl-CoA acetyltransferase, mitochondrial (inferred by orthology to a human protein)	Anisakis simplex	ASIM_LOCUS17308	metabolic process		catalytic activity	110.627	55	16	33	16	411	43.2	8.13
A0A0M3IZ21	Apolipoprotein B-100 (inferred by orthology to a human protein)	Anisakis simplex	ASIM_LOCUS404				105.29	39	23	35	2	720	82.4	9.48
A0A0R5QAG5	Heat shock protein 70	Anisakis pegreffii	hsp70	cell organization and biogenesis		nucleotide binding	103.637	37	23	43	18	649	70.6	5.64
A0A023W3Z5	Alpha-1,4 glucan phosphorylase	Anisakis simplex	GP	metabolic process		catalytic activity	103.322	32	21	31	20	863	99.4	6.29
A0A0M3K8Y5	AcetylCoA_hyd_C domain-containing protein	Anisakis simplex		metabolic process		catalytic activity	99.751	39	12	29	11	482	52.4	7.5
P23731	Intermediate filament protein B	Ascaris suum		cell organization and biogenesis;metabolic process;transport	cytoplasm	catalytic activity;motor activity;structural molecule activity;transporter activity	98.072	33	21	59	10	589	67.7	5.96
A0A0B4SVM4	Actin 2	Anisakis simplex				nucleotide binding	97.871	46	17	53	7	376	42.2	5.49
A7M6S9	SXP/RAL-2 family protein 2 isoform 2	Anisakis simplex	Ani s 8-2				97.499	76	14	45	14	150	16.2	4.75
A0A0M3K916	Uncharacterized protein	Anisakis simplex	ASIM_LOCUS16864			protein binding	96.813	36	20	28	18	670	77.8	6.73
P25691	Keratin, type II microfibrillar, component 5	Ovis aries				structural molecule activity	94.667	50	25	76	11	502	55.2	6.46
A0A0M3JUY0	Uncharacterized protein	Anisakis simplex	ASIM_LOCUS11476				92.805	67	18	35	4	357	39.8	8.85
A0A0M3JWC5	Uncharacterized protein	Anisakis simplex	ASIM_LOCUS12043	metabolic process		catalytic activity;nucleotide binding;protein binding	92.46	6	31	31	31	7148	795.9	5.15
A0A158PNC2	Spectrin-like nuclear envelope protein (inferred by orthology to a S. mansoni protein)	Anisakis simplex		cell organization and biogenesis;regulation of biological process		catalytic activity;motor activity;protein binding	92.451	11	32	32	32	3519	402.3	5.14
A0A0M3IZC6	Glutamate dehydrogenase, mitochondrial (inferred by orthology to a D. melanogaster protein)	Anisakis simplex		metabolic process		catalytic activity	92.085	53	16	51	12	293	32.4	8.1
A0A0M3JV41	M20_dimer domain-containing protein	Anisakis simplex	ASIM_LOCUS11546	metabolic process		catalytic activity	91.738	55	21	35	21	474	53.4	6.65
P25690	Keratin, type I microfibrillar, 47.6 kDa	Ovis aries				catalytic activity;motor activity;structural molecule activity	91.278	50	20	78	2	404	46	4.93
P18600	Actin, clone 205	Artemia sp.			cytoplasm;cytoskeleton	nucleotide binding	91.078	34	13	54	1	376	41.8	5.48
A0A0M3JU20	Uncharacterized protein	Anisakis simplex	ASIM_LOCUS11121				90.826	64	18	33	4	375	41.7	7.62
A0A3P6RPM0	Uncharacterized protein	Anisakis simplex	ASIM_LOCUS16031				90.404	85	13	56	13	144	16.4	4.93
P15241	Keratin, type II microfibrillar, component 7C	Ovis aries		transport		catalytic activity;motor activity;structural molecule activity	88.847	46	23	76	2	491	53.6	5.57
A0A0M3K732	Uncharacterized protein	Anisakis simplex					88.043	58	15	28	15	366	40.4	9.63
Q148H4	Keratin, type II cuticular Hb1	Bos taurus	KRT81	transport		catalytic activity;motor activity;structural molecule activity	87.576	47	25	76	3	500	54.6	5.68
P02538	Keratin, type II cytoskeletal 6A	Homo sapiens	KRT6A	cell death;cell differentiation;cell organization and biogenesis;defense response;metabolic process;regulation of biological process;response to stimulus	cytosol;membrane;nucleus	protein binding;structural molecule activity	87.524	43	24	38	1	564	60	8
A4FUZ0	Keratin, type II cuticular Hb3	Bos taurus	KRT83	transport		catalytic activity;motor activity;structural molecule activity	85.841	47	25	71	2	493	54	5.48
P13647	Keratin, type II cytoskeletal 5	Homo sapiens	KRT5	cell death;cell organization and biogenesis;metabolic process	cytoplasm;cytosol;membrane;mitochondrion;nucleus	catalytic activity;motor activity;protein binding;structural molecule activity	85.668	39	24	47	17	590	62.3	7.74
A0A0M3JYB5	AO66 ankyrin (inferred by orthology to a C. elegans protein)	Anisakis simplex	ASIM_LOCUS12855	regulation of biological process;response to stimulus		protein binding	84.535	14	21	27	21	2387	261.4	6.44
P04259	Keratin, type II cytoskeletal 6B	Homo sapiens	KRT6B	cell death;cell organization and biogenesis;metabolic process	cytosol	catalytic activity;motor activity;protein binding;structural molecule activity	83.796	41	23	39	1	564	60	8
A0A0M3K221	Uncharacterized protein	Anisakis simplex					83.749	35	19	29	17	684	76.8	7.99
A0A0M3IZU8	Uncharacterized protein	Anisakis simplex	ASIM_LOCUS681	metabolic process		catalytic activity;nucleotide binding	81.155	41	22	28	17	678	75.8	8.24
A0A3P6RNZ1	Uncharacterized protein	Anisakis simplex	ASIM_LOCUS15639				80.942	20	25	28	25	1620	189.1	5.15
A0A0M3KD67	Uncharacterized protein	Anisakis simplex	ASIM_LOCUS18314	metabolic process			80.907	50	19	46	19	341	39.5	7.85
P48668	Keratin, type II cytoskeletal 6C	Homo sapiens	KRT6C	cell death;cell organization and biogenesis;metabolic process	cytosol	catalytic activity;motor activity;protein binding;structural molecule activity	80.905	41	23	36	1	564	60	8
A0A0M3IZF7	Uncharacterized protein	Anisakis simplex	ASIM_LOCUS540	metabolic process		catalytic activity;nucleotide binding	78.776	45	22	29	14	621	69.8	6.73
Q04695	Keratin, type I cytoskeletal 17	Homo sapiens	KRT17	cell death;cell organization and biogenesis;regulation of biological process;response to stimulus	cytoplasm;cytoskeleton;cytosol	protein binding;receptor activity;signal transducer activity;structural molecule activity	77.238	55	24	35	13	432	48.1	5.02
A0A1L5SM78	1,4-alpha-glucan branching enzyme	Anisakis simplex	GBE	metabolic process		catalytic activity	76.359	40	21	27	21	683	78.7	6.24
A0A0M3JU32	Laminin-like protein epi-1 (inferred by orthology to a C. elegans protein)	Anisakis simplex	ASIM_LOCUS11135	cell organization and biogenesis;metabolic process;regulation of biological process;transport	cytoskeleton	catalytic activity;motor activity;transporter activity	74.457	8	21	23	21	3639	400.7	5.47
Q11212	Actin (Fragment)	Spodoptera littoralis			cytoplasm;cytoskeleton	nucleotide binding	72.873	70	10	47	1	164	18	6.19
A0A0M3K0Q9	Chaperonin homolog Hsp-60, mitochondrial (inferred by orthology to a C. elegans protein)	Anisakis simplex	ASIM_LOCUS13834	metabolic process	cytoplasm	nucleotide binding	67.897	41	18	28	14	479	50.6	5.07
A0A0M3K219	ATP synthase subunit beta	Anisakis simplex	ASIM_LOCUS14347	metabolic process;transport		catalytic activity;nucleotide binding;transporter activity	67.538	33	14	26	8	514	55	5.76
A0A0M3K7G7	Uncharacterized protein	Anisakis simplex	ASIM_LOCUS16315			catalytic activity;metal ion binding;nucleotide binding	66.603	46	13	20	8	373	41.3	6.61
A0A0M3JYW9	Fructose-bisphosphate aldolase	Anisakis simplex	ASIM_LOCUS13091	metabolic process		catalytic activity	66.544	37	10	28	10	403	43.9	8.27
A0A0M3JVM9	Disorganized muscle protein 1 (inferred by orthology to a C. elegans protein)	Anisakis simplex	ASIM_LOCUS11752		extracellular		66.27	54	18	37	18	325	36.3	5.5
A0A0M3JTQ4	Myosin regulatory light chain 2 (inferred by orthology to a D. melanogaster protein)	Anisakis simplex	ASIM_LOCUS10989			metal ion binding	66.002	70	11	43	1	170	18.7	5.2
A0A0M3K251	Myosin regulatory light chain 2 (inferred by orthology to a D. melanogaster protein)	Anisakis simplex	ASIM_LOCUS14387			metal ion binding	65.952	68	11	42	1	174	19.2	4.96
A0A0M3K9E5	M20_dimer domain-containing protein	Anisakis simplex	ASIM_LOCUS16994	metabolic process		catalytic activity	65.696	32	15	25	15	476	53.5	6.38
A0A0M3JSY5	Laminin subunit beta-1 (inferred by orthology to a D. melanogaster protein)	Anisakis simplex	ASIM_LOCUS10671	cell organization and biogenesis;metabolic process;regulation of biological process;response to stimulus;transport	cytoskeleton;extracellular;membrane	catalytic activity;motor activity;protein binding;signal transducer activity;transporter activity	65.019	17	20	21	20	1776	196.9	5.07
D3PIP6	Actin	Lepeophtheirus salmonis	ACT			nucleotide binding	64.871	36	10	39	2	376	41.7	5.39
A0A0M3JX08	Protein lethal(2)essential for life (inferred by orthology to a D. melanogaster protein)	Anisakis simplex	ASIM_LOCUS12322				64.838	67	11	27	11	183	21	6.44
A0A0M3K080	Protein lethal(2)essential for life (inferred by orthology to a D. melanogaster protein)	Anisakis simplex	ASIM_LOCUS13636				64.347	38	11	17	11	351	41.1	8.22
B0LKP1	Keratin, type I cuticular Ha5	Ovis aries	KRT35			structural molecule activity	64.036	43	20	50	6	455	50.4	5.05
A0A158PPN0	Filamin-B (inferred by orthology to a human protein)	Anisakis simplex	ASIM_LOCUS14513			protein binding	63.936	32	19	23	19	844	90.4	6.54
P48465	Actin	Cryptococcus neoformans var. grubii serotype A (strain H99 / ATCC 208821 / CBS 10515 / FGSC 9487)	CNAG_00483		cytoplasm;cytoskeleton	nucleotide binding	63.646	20	9	40	1	375	41.8	5.48
A0A0M3KBE3	Uncharacterized protein	Anisakis simplex	ASIM_LOCUS17691			catalytic activity;motor activity;structural molecule activity	63.609	43	22	34	19	421	48.3	6.23
A0A0M3IZ99	Glucose-6-phosphate isomerase	Anisakis simplex	ASIM_LOCUS482	metabolic process		catalytic activity	62.914	32	14	23	14	551	62.2	7.25
A0A0M3JX55	SHSP domain-containing protein	Anisakis simplex	ASIM_LOCUS12375				61.945	55	10	30	10	206	23.7	6.71
G4XTD3	Tropomyosin	Anisakis simplex			membrane		61.788	42	15	38	4	284	33.1	4.73
Q5D862	Filaggrin-2	Homo sapiens	FLG2	transport	cytoplasm;extracellular;nucleus	metal ion binding;structural molecule activity	60.801	11	11	14	11	2391	247.9	8.31
P35579	Myosin-9	Homo sapiens	MYH9	cell differentiation;cell organization and biogenesis;cellular component movement;metabolic process;regulation of biological process;response to stimulus;transport	cytoplasm;cytoskeleton;cytosol;extracellular;membrane;nucleus	catalytic activity;motor activity;nucleotide binding;protein binding;RNA binding;transporter activity	60.588	13	17	18	14	1960	226.4	5.6
A0A158PN91	Uncharacterized protein	Anisakis simplex	ASIM_LOCUS10888				60.481	10	8	13	8	1378	155.1	6.73
A0A3P6SCE0	Uncharacterized protein	Anisakis simplex	ASIM_LOCUS19001				60.409	51	14	23	12	230	26.5	5.08
A0A0M3KC58	Apolipoprotein lipid transfer particle (inferred by orthology to a D. melanogaster protein)	Anisakis simplex	ASIM_LOCUS17955				60.4	29	11	19	1	493	54.5	6.34
A0A097IYF9	Protein disulfide-isomerase	Anisakis simplex	PDI	cellular homeostasis;regulation of biological process	endoplasmic reticulum	catalytic activity	60.287	30	14	21	12	497	55.8	5
A0A3P6QK39	Uncharacterized protein	Anisakis simplex	ASIM_LOCUS11926				59.892	14	15	17	15	1625	180.9	5.07
P53470	Actin-1	Schistosoma mansoni			cytoplasm;cytoskeleton	nucleotide binding	59.859	28	10	40	1	376	41.7	5.48
P14923	Junction plakoglobin	Homo sapiens	JUP	cell death;cell organization and biogenesis;cellular component movement;regulation of biological process;response to stimulus;transport	cytoplasm;cytoskeleton;cytosol;extracellular;membrane;nucleus;organelle lumen	protein binding;signal transducer activity;structural molecule activity	59.193	33	16	21	2	745	81.7	6.14
A0A0M3K5Y3	Dihydrolipoamide acetyltransferase component of pyruvate dehydrogenase complex	Anisakis simplex	ASIM_LOCUS15781	metabolic process		catalytic activity	59.079	42	12	17	12	550	57.4	7.14
P02768	Serum albumin	Homo sapiens	ALB	cell communication;cell organization and biogenesis;metabolic process;regulation of biological process;response to stimulus;transport	cytoplasm;endoplasmic reticulum;extracellular;Golgi;nucleus;organelle lumen	antioxidant activity;catalytic activity;DNA binding;metal ion binding;protein binding	58.798	27	15	21	12	609	69.3	6.28
A0A0M3K0Z0	Calcium-transporting ATPase	Anisakis simplex	Ca-P60A	transport	endoplasmic reticulum;membrane	catalytic activity;metal ion binding;nucleotide binding;transporter activity	58.306	21	17	20	17	1057	116.5	5.36
A0A3P6S466	Uncharacterized protein	Anisakis simplex	ASIM_LOCUS13928				56.896	20	15	16	11	978	108.6	5.94
A0A158PMT6	Uncharacterized protein	Anisakis simplex	ASIM_LOCUS9870		cytoskeleton	protein binding	56.371	7	19	20	19	3635	413.1	5.88
A0A0M3JSC0	Uncharacterized protein	Anisakis simplex	ASIM_LOCUS10417		membrane		55.972	16	21	21	21	1621	180.9	5.36
A0A3P6T8G2	SH3 domain-containing protein	Anisakis simplex	ASIM_LOCUS17927				55.742	29	16	20	13	708	81.6	5.2
P78386	Keratin, type II cuticular Hb5	Homo sapiens	KRT85	cell death	cytosol	structural molecule activity	55.737	27	15	33	0	507	55.8	6.55
A0A0M3KE06	Papilin (inferred by orthology to a C. elegans protein)	Anisakis simplex	ASIM_LOCUS18603	metabolic process		catalytic activity;metal ion binding	54.499	35	11	13	11	500	55.7	4.91
A0A0M3JWX3	Uncharacterized protein	Anisakis simplex	ASIM_LOCUS12283	cell organization and biogenesis	cytoskeleton	protein binding;structural molecule activity	54.493	9	13	13	13	2532	276.1	6.34
Q02413	Desmoglein-1	Homo sapiens	DSG1	cell death;cell organization and biogenesis;regulation of biological process;response to stimulus;transport	cytoskeleton;cytosol;membrane	metal ion binding;protein binding	54.2	14	11	18	11	1049	113.7	5.03
A0A0M3K444	Fructose-bisphosphate aldolase	Anisakis simplex	ASIM_LOCUS15142	metabolic process		catalytic activity	53.271	40	11	20	11	364	39.5	7.99
A0A3P6QLW6	Pyruvate dehydrogenase E1 component subunit alpha	Anisakis simplex	ASIM_LOCUS13980				53.099	30	10	18	8	428	47.2	7.62
Q8WNW3	Junction plakoglobin	Sus scrofa	Jup	cell organization and biogenesis;cellular component movement;regulation of biological process;response to stimulus	cytoplasm;cytoskeleton;cytosol;membrane;nucleus	protein binding;signal transducer activity;structural molecule activity	52.477	28	15	20	1	745	81.8	6.14
A0A0M3JXS3	Transketolase	Anisakis simplex	ASIM_LOCUS12630	metabolic process		catalytic activity	52.212	24	12	16	12	618	66.5	6.71
A0A097IYH5	Glyceraldehyde-3-phosphate dehydrogenase	Anisakis simplex	GPDH	metabolic process		catalytic activity;nucleotide binding	52.198	53	14	22	12	340	36.1	7.83
A0A2R4KRP1	Dihydrolipoyl dehydrogenase	Anisakis simplex	DLD				51.525	23	9	12	9	498	52.8	7.39
A0A0M3JWQ2	Endoplasmin (inferred by orthology to a human protein)	Anisakis simplex	hsp90	metabolic process;response to stimulus		nucleotide binding;protein binding	51.291	24	15	17	13	718	82.9	5.03
A0A0M3JSE0	M20_dimer domain-containing protein	Anisakis simplex	ASIM_LOCUS10444	metabolic process		catalytic activity	51.228	26	10	15	10	481	54.1	6.61
Q15323	Keratin, type I cuticular Ha1	Homo sapiens	KRT31	cell death;cell organization and biogenesis	cytosol	protein binding;structural molecule activity	50.994	37	14	60	1	416	47.2	4.88
A0A0M3K2L4	Uncharacterized protein	Anisakis simplex	ASIM_LOCUS14576				49.424	28	11	16	11	496	56.3	5.47
A0A0M3JXH5	Uncharacterized protein	Anisakis simplex	ASIM_LOCUS12518				48.751	27	15	16	15	824	91.2	6.73
A0A3P6S1K1	Uncharacterized protein	Anisakis simplex	ASIM_LOCUS17747				48.516	38	15	19	12	387	45.4	5.83
A0A158PPF5	TDP43_N domain-containing protein	Anisakis simplex	ASIM_LOCUS13880	metabolic process		catalytic activity;motor activity	48.48	26	12	15	12	639	73.6	5.05
P13646	Keratin, type I cytoskeletal 13	Homo sapiens	KRT13	cell death;cell organization and biogenesis;response to stimulus	cytoskeleton;cytosol;nucleus	protein binding;structural molecule activity	48.468	36	15	22	8	458	49.6	4.96
Q25632	Tropomyosin	Onchocerca volvulus	tmy-1		membrane		48.453	25	9	26	1	284	33.2	4.72
A0A0M3K9Z6	IF rod domain-containing protein	Anisakis simplex		regulation of biological process		catalytic activity;motor activity;structural molecule activity	48.297	36	12	22	11	360	41.9	5.06
Q61897	Keratin, type I cuticular Ha3-II	Mus musculus	Krt33b			catalytic activity;motor activity;structural molecule activity	48.196	34	12	47	1	404	45.8	4.82
A0A3P6PG32	Uncharacterized protein	Anisakis simplex	ASIM_LOCUS2265				47.8	55	16	35	16	205	23.9	8.76
Q13835	Plakophilin-1	Homo sapiens	PKP1	cell death;cell organization and biogenesis;development;regulation of biological process;response to stimulus;transport	cytoskeleton;membrane;nucleus	protein binding;signal transducer activity;structural molecule activity	47.589	20	11	15	11	747	82.8	9.13
O43790	Keratin, type II cuticular Hb6	Homo sapiens	KRT86	cell death;regulation of biological process;transport	cytosol	catalytic activity;motor activity;protein binding;structural molecule activity	47.489	30	15	35	1	486	53.5	5.66
A0A0M3K059	Pyruvate carboxylase 1 (inferred by orthology to a C. elegans protein)	Anisakis simplex	ASIM_LOCUS13613	metabolic process		catalytic activity;metal ion binding;nucleotide binding	47.415	17	17	20	17	1242	137.8	7.42
A0A346RVR5	Phosphoglucomutase-2	Anisakis simplex	PGM2				46.252	25	10	14	10	595	66.8	6.95
Q92764	Keratin, type I cuticular Ha5	Homo sapiens	KRT35	cell death	cytosol	structural molecule activity	45.86	32	16	29	1	455	50.3	4.91
A0A158PPI4	Uncharacterized protein	Anisakis simplex	ASIM_LOCUS14168		membrane	catalytic activity;structural molecule activity	45.485	16	11	22	11	956	95.8	8.56
P29508	Serpin B3	Homo sapiens	SERPINB3	cell communication;regulation of biological process;transport	cytoplasm;extracellular;nucleus;organelle lumen	enzyme regulator activity;protein binding;receptor activity	45.041	30	11	13	6	390	44.5	6.81
A0A0M3KB56	Uncharacterized protein	Anisakis simplex	ASIM_LOCUS17604	metabolic process			45.014	26	12	18	5	432	50.8	7.08
A0A0M3J3L5	Uncharacterized protein	Anisakis simplex	ASIM_LOCUS1998			catalytic activity;motor activity	44.854	44	13	17	12	329	38	4.96
P00761	Trypsin	Sus scrofa		metabolic process	extracellular	catalytic activity;metal ion binding	44.77	35	6	34	6	231	24.4	7.18
A0A0M3JSS4	Troponin I (inferred by orthology to a D. melanogaster protein)	Anisakis simplex	ASIM_LOCUS10605				44.339	34	9	14	9	277	31.9	5.1
A0A0M3JRD0	Vacuolar protein sorting-associated protein 13C (inferred by orthology to a human protein)	Anisakis simplex	ASIM_LOCUS10009				44.173	7	16	18	16	3317	372.6	5.95
A0A0M3JTS5	Uncharacterized protein	Anisakis simplex	ASIM_LOCUS11010				44.041	39	13	17	13	403	46.1	6.92
A0A0M3K7Q0	Uncharacterized protein	Anisakis simplex				metal ion binding;protein binding	43.903	48	12	19	11	287	33	5.34
A0A0M3K8S1	B12-binding domain-containing protein	Anisakis simplex	ASIM_LOCUS16769	metabolic process	membrane	catalytic activity;metal ion binding	43.893	18	11	21	9	612	67.9	8.69
A0A0M3JU26	Uncharacterized protein	Anisakis simplex	ASIM_LOCUS11128				43.503	32	10	13	10	399	43.9	4.18
A0A3P6RAH4	Uncharacterized protein	Anisakis simplex	ASIM_LOCUS15747				43.342	17	9	12	8	899	97.5	5.33
A0A0M3JT07	Staphylococcal nuclease domain-containing protein	Anisakis simplex	ASIM_LOCUS10696	regulation of biological process			43.26	19	16	17	16	912	101.7	7.15
A0A0M3J2S6	Uncharacterized protein	Anisakis simplex					42.913	33	15	19	14	465	54.6	4.87
A0A0M3K232	Probable voltage-dependent anion-selective channel (inferred by orthology to a C. elegans protein)	Anisakis simplex	ASIM_LOCUS14363	regulation of biological process;transport	membrane;mitochondrion	transporter activity	42.28	39	9	12	9	249	27.3	8.9
A0A0M3K613	Elongation factor 2 (inferred by orthology to a C. elegans protein)	Anisakis simplex	ASIM_LOCUS15811			catalytic activity;nucleotide binding	42.137	21	15	15	12	840	93.5	6.64
Q15149	Plectin	Homo sapiens	PLEC	cell organization and biogenesis	cytoplasm;cytoskeleton;cytosol;membrane	protein binding;RNA binding;structural molecule activity	41.671	4	14	14	13	4684	531.5	5.96
A0A0M3J6C9	Uncharacterized protein	Anisakis simplex	ASIM_LOCUS2962	metabolic process		catalytic activity;motor activity	41.239	29	7	29	4	233	26.7	8.06
Q14525	Keratin, type I cuticular Ha3-II	Homo sapiens	KRT33B	cell death;transport	cytosol;membrane	catalytic activity;motor activity;protein binding;structural molecule activity	41.172	28	10	50	1	404	46.2	4.84
A0A158PNX7	Oxidored_FMN domain-containing protein	Anisakis simplex	ASIM_LOCUS12571	metabolic process		catalytic activity;nucleotide binding	41.071	10	12	13	12	1620	180.1	4.68
P35432	Actin-1	Echinococcus granulosus	ACTI		cytoplasm;cytoskeleton	nucleotide binding	40.714	20	7	22	1	375	41.8	5.48
A0A0M3KD54	Cation_ATPase_C domain-containing protein	Anisakis simplex			membrane	metal ion binding;nucleotide binding	40.654	26	13	14	10	658	71.5	5.45
A0A3P6SIA8	Uncharacterized protein	Anisakis simplex	ASIM_LOCUS14899				40.172	39	9	14	9	279	32	4.86
A0A0M3KCB9	PEPCK_GTP domain-containing protein	Anisakis simplex	ASIM_LOCUS18018	metabolic process		catalytic activity;nucleotide binding	39.904	29	8	14	6	352	39.2	7.34
A0A0M3KDQ4	Troponin T, skeletal muscle (inferred by orthology to a D. melanogaster protein)	Anisakis simplex	ASIM_LOCUS18502	regulation of biological process			39.598	37	12	16	12	265	32	7.09
P02566	Myosin-4	Caenorhabditis elegans	unc-54	cell organization and biogenesis;metabolic process;regulation of biological process;response to stimulus;transport	cytoplasm;cytoskeleton;Golgi	catalytic activity;motor activity;nucleotide binding;protein binding;structural molecule activity;transporter activity	39.172	6	10	13	1	1963	224.6	5.74
A0A0M3J1J1	Phosphatidylethanolamine-binding protein homolog (inferred by orthology to a C. elegans protein)	Anisakis simplex	ASIM_LOCUS1274				39.11	41	5	11	5	182	20.1	8.59
A0A0M3K9Z9	Peroxiredoxin 1 (inferred by orthology to a D. melanogaster protein)	Anisakis simplex	ASIM_LOCUS17197	cellular homeostasis;metabolic process;regulation of biological process;response to stimulus		antioxidant activity;catalytic activity	38.868	39	7	14	6	195	21.7	7.02
A0A0M3KD66	Uncharacterized protein	Anisakis simplex	ASIM_LOCUS18313				38.648	76	5	17	5	93	9.9	4.84
A0A0M3J0T6	14-3-3-like protein 2 (inferred by orthology to a C. elegans protein)	Anisakis simplex	ASIM_LOCUS1019			protein binding	38.627	27	10	17	9	308	34.9	4.98
P48594	Serpin B4	Homo sapiens	SERPINB4	regulation of biological process	cytoplasm	enzyme regulator activity;protein binding	38.088	22	8	11	3	390	44.8	6.21
A0A0M3JZM9	Col_cuticle_N domain-containing protein	Anisakis simplex	ASIM_LOCUS13402		membrane	structural molecule activity	37.823	32	5	15	5	300	29.4	4.94
A0A0M3JTM9	MIC complex subunit MIC60	Anisakis simplex	ASIM_LOCUS10959		membrane;mitochondrion		37.184	24	14	15	14	685	77.7	6.64
A0A0M3KBD8	Bifunctional glyoxylate cycle protein (inferred by orthology to a C. elegans protein)	Anisakis simplex	ASIM_LOCUS17686	metabolic process		catalytic activity	37.041	27	8	10	8	418	47.7	6.15
A0A0M3IY31	Phosphoglucomutase (inferred by orthology to a D. melanogaster protein)	Anisakis simplex	PGM1	metabolic process		catalytic activity;metal ion binding	36.941	27	12	15	12	572	62.1	7.31
Q5R5A0	Annexin A2	Pongo abelii	ANXA2	cell organization and biogenesis;metabolic process;regulation of biological process	cell surface;cytoplasm;cytosol;endosome;extracellular;membrane;nucleus	enzyme regulator activity;metal ion binding;protein binding;RNA binding	36.621	35	11	13	11	339	38.6	7.75
Q7Z794	Keratin, type II cytoskeletal 1b	Homo sapiens	KRT77	cell death;cell organization and biogenesis	cytoskeleton;cytosol	structural molecule activity	36.127	22	11	20	10	578	61.9	5.99
A0A0M3JRP8	Translationally-controlled tumor protein homolog (inferred by orthology to a C. elegans protein)	Anisakis simplex	ASIM_LOCUS10153				35.851	46	6	11	6	193	22.3	5.01
A0A0M3K3R5	Phosphoglycerate kinase	Anisakis simplex		metabolic process		catalytic activity;nucleotide binding	35.359	26	9	13	8	464	51.6	8.37
A0A0M3K769	DUF148 domain-containing protein	Anisakis simplex	ASIM_LOCUS16217				35.351	37	6	10	6	179	19.9	5.68
A0A0M3KGX6	Uncharacterized protein	Anisakis simplex	ASIM_LOCUS19625				35.234	36	10	11	10	397	42	4.88
Q19289	Intermediate filament protein ifb-1	Caenorhabditis elegans	ifb-1	response to stimulus	cytoplasm;membrane	protein binding;structural molecule activity	34.3	18	11	25	2	589	67.1	6.23
Q08554	Desmocollin-1	Homo sapiens	DSC1	cell death;transport	cytoskeleton;membrane	metal ion binding	34.267	13	9	12	9	894	99.9	5.43
A0A0M3JWX2	Fructose-1,6-bisphosphatase (inferred by orthology to a C. elegans protein)	Anisakis simplex	ASIM_LOCUS12282	metabolic process		catalytic activity	34.113	33	7	10	7	302	32.8	6.93
A0A0M3KCD2	Uncharacterized protein	Anisakis simplex	ASIM_LOCUS18030	metabolic process		catalytic activity	34.058	34	8	10	7	354	38.8	8.82
Q6UWP8	Suprabasin	Homo sapiens	SBSN		extracellular		34	25	6	9	6	590	60.5	7.01
A0A3P6SLJ0	Myosin_tail_1 domain-containing protein	Anisakis simplex	ASIM_LOCUS19808				33.73	36	8	10	7	273	31.7	5.31
A0A0M3K745	Uncharacterized protein	Anisakis simplex	ASIM_LOCUS16193				33.701	19	6	6	6	580	61.8	7.85
A0A0M3K0N8	Probable fumarate hydratase, mitochondrial (inferred by orthology to a C. elegans protein)	Anisakis simplex	ASIM_LOCUS13809	metabolic process		catalytic activity	33.397	21	12	16	11	700	78.9	7.87
Q9PTY0	ATP synthase subunit beta, mitochondrial	Cyprinus carpio	ATP5F1B	metabolic process;transport	membrane;mitochondrion	catalytic activity;nucleotide binding;transporter activity	33.393	19	7	13	1	518	55.2	5.17
A5D7D1	Alpha-actinin-4	Bos taurus	ACTN4	cell organization and biogenesis;cellular component movement;regulation of biological process;response to stimulus;transport	cytoplasm;cytoskeleton;cytosol;nucleus	DNA binding;metal ion binding;protein binding;RNA binding	33.144	17	13	13	8	911	104.9	5.44
A0A0M3JUR6	Uncharacterized protein	Anisakis simplex	ASIM_LOCUS11404	regulation of biological process		enzyme regulator activity	32.985	20	7	10	1	451	50.4	7.56
A0A0M3JZT4	Uncharacterized protein	Anisakis simplex					32.985	20	6	9	6	624	68.8	4.68
A0A0M3J6F1	Uncharacterized protein	Anisakis simplex	ASIM_LOCUS2983	metabolic process			32.908	39	8	10	8	285	32.3	5.6
A0A0M3KGB4	Methylmalonyl-CoA epimerase, mitochondrial (inferred by orthology to a human protein)	Anisakis simplex	ASIM_LOCUS19412				32.891	28	3	9	3	183	20.3	6.95
A0A0M3JU27	Uncharacterized protein	Anisakis simplex	ASIM_LOCUS11129				32.861	27	7	9	7	403	45.8	5.4
A0A0M3J7K8	Probable methylmalonyl-CoA mutase, mitochondrial (inferred by orthology to a C. elegans protein)	Anisakis simplex	ASIM_LOCUS3393	metabolic process		catalytic activity	32.366	45	7	13	6	209	23.2	6.95
A0A0M3KB82	MC domain-containing protein	Anisakis simplex	ASIM_LOCUS17628		membrane	catalytic activity;metal ion binding	32.337	30	7	11	7	338	38.6	6.13
A0A158PN69	Glycogen debranching enzyme (inferred by orthology to a human protein)	Anisakis simplex	ASIM_LOCUS10730	metabolic process		catalytic activity	32.292	8	10	11	2	1488	168.5	6.38
A0A0M3JT59	Failed axon connections (inferred by orthology to a D. melanogaster protein)	Anisakis simplex	ASIM_LOCUS10753			protein binding	31.995	29	7	14	7	312	36	8.34
P06702	Protein S100-A9	Homo sapiens	S100A9	cell communication;cell death;cellular component movement;defense response;metabolic process;regulation of biological process;response to stimulus;transport	cytoplasm;cytoskeleton;cytosol;extracellular;membrane;nucleus;organelle lumen	antioxidant activity;catalytic activity;metal ion binding;protein binding;signal transducer activity	31.886	25	2	10	2	114	13.2	6.13
A0A3P6QS93	Uncharacterized protein	Anisakis simplex	ASIM_LOCUS12097				31.795	18	13	13	12	839	93.6	7.14
A0A158PP38	Lethal (2) 01289 (inferred by orthology to a D. melanogaster protein)	Anisakis simplex	ASIM_LOCUS12998		membrane		31.745	30	8	8	8	388	43.8	5.5
A0A346RVR1	2,3-bisphosphoglycerate-independent phosphoglycerate mutase (Fragment)	Anisakis simplex	ipgm				31.693	25	10	11	3	436	48.6	6.8
A0A158PP53	Uncharacterized protein	Anisakis simplex	ASIM_LOCUS13133			protein binding	31.571	4	10	10	10	3800	436.9	6.67
A0A3P6QEK6	Uncharacterized protein (Fragment)	Anisakis simplex	ASIM_LOCUS12894				31.56	7	14	14	14	2889	315.7	4.91
A0A0M3KA33	Aldedh domain-containing protein	Anisakis simplex	ASIM_LOCUS17230	metabolic process		catalytic activity	31.462	24	9	11	9	500	55.4	5.88
Q05893	Phosphoenolpyruvate carboxykinase [GTP]	Ascaris suum	PCK	metabolic process		catalytic activity;metal ion binding;nucleotide binding	31.215	16	8	10	1	643	72.2	6.8
A0A0M3JVS3	V-type proton ATPase catalytic subunit A (inferred by orthology to a C. elegans protein)	Anisakis simplex	ASIM_LOCUS11802	metabolic process;transport		catalytic activity;nucleotide binding;transporter activity	31.16	20	10	11	10	628	69.6	5.45
O16305	Calmodulin	Caenorhabditis elegans	cmd-1	cell organization and biogenesis;cellular component movement;regulation of biological process;reproduction;transport	membrane	metal ion binding;protein binding	31.121	49	8	12	2	149	16.8	4.22
A0A0M3K2Z8	Probable elongation factor 1-gamma (inferred by orthology to a C. elegans protein)	Anisakis simplex	ASIM_LOCUS14737	metabolic process		protein binding;RNA binding	31.053	24	8	11	8	387	43.8	6.67
P20930	Filaggrin	Homo sapiens	FLG	cell death;cell differentiation;development;metabolic process	cytoskeleton;cytosol;nucleus	metal ion binding;protein binding;structural molecule activity	30.875	6	10	13	10	4061	434.9	9.25
A0A0M3JM12	Heat shock 70 kDa protein F, mitochondrial (inferred by orthology to a C. elegans protein)	Anisakis simplex	ASIM_LOCUS8441				30.811	52	5	6	5	108	12	5.34
A0A0M3K064	Uncharacterized protein	Anisakis simplex	ASIM_LOCUS13618		membrane		30.723	42	7	9	7	164	17.7	8.38
A0A0M3K5H6	78 kDa glucose-regulated protein (inferred by orthology to a human protein)	Anisakis simplex	ASIM_LOCUS15624	cell organization and biogenesis		catalytic activity;nucleotide binding	30.512	22	13	13	12	679	75.4	5.21
A0A0M3J505	Papilin (inferred by orthology to a C. elegans protein)	Anisakis simplex	ASIM_LOCUS2488				30.303	34	6	10	6	293	30.2	4.68
Q9U600	Elongation factor 1-alpha	Anisakis simplex	iaa99-ASL3-14C	metabolic process	cytoplasm	catalytic activity;nucleotide binding;RNA binding	30.168	31	9	11	8	465	50.8	9.19
A0A0M3KBW3	BAG family molecular chaperone regulator 2 (inferred by orthology to a human protein)	Anisakis simplex	ASIM_LOCUS17861				30.085	38	7	8	7	191	21.7	6.58
P12844	Myosin-3	Caenorhabditis elegans	myo-3	cell organization and biogenesis;metabolic process;regulation of biological process;reproduction;response to stimulus	cytoplasm;Golgi	catalytic activity;motor activity;nucleotide binding;protein binding;structural molecule activity	30.052	4	7	9	2	1969	225.4	5.66
A0A1L5SM67	Glycogen-debranching enzyme	Anisakis simplex	AGL	metabolic process		catalytic activity	29.628	8	9	10	1	1480	167.5	6.43
P31151	Protein S100-A7	Homo sapiens	S100A7	cell differentiation;defense response;regulation of biological process;response to stimulus;transport	cytoplasm;cytosol;endoplasmic reticulum;extracellular;nucleus;organelle lumen	metal ion binding;protein binding	29.612	59	8	13	8	101	11.5	6.77
A0A0M3KD65	Uncharacterized protein	Anisakis simplex	ASIM_LOCUS18315			protein binding	29.551	25	6	9	6	449	48.6	4.93
A0A0M3K1N2	GLOBIN domain-containing protein	Anisakis simplex	ASIM_LOCUS14194	transport		metal ion binding;transporter activity	29.496	57	6	9	6	143	16.6	5.77
P02788	Lactotransferrin	Homo sapiens	LTF	cellular homeostasis;defense response;metabolic process;regulation of biological process;response to stimulus;transport	cell surface;cytoplasm;extracellular;nucleus;organelle lumen	catalytic activity;DNA binding;enzyme regulator activity;metal ion binding;protein binding	29.475	16	8	8	8	710	78.1	8.12
A0A3P6Q9L7	LTD domain-containing protein	Anisakis simplex	ASIM_LOCUS6679				29.463	56	7	14	5	110	12.7	9.82
A0A0M3K5M3	Serine hydroxymethyltransferase	Anisakis simplex	ASIM_LOCUS15671	metabolic process		catalytic activity	29.288	20	7	10	7	413	45.4	8.78
A0A0M3K5W1	Uncharacterized protein	Anisakis simplex	ASIM_LOCUS15759				29.283	42	6	10	4	165	18.8	8.13
A0A0M3KDM2	Uncharacterized protein	Anisakis simplex				protein binding	29.276	22	6	7	6	431	46.1	4.79
L7UXF8	Ani s 1 allergen	Anisakis pegreffii		regulation of biological process		enzyme regulator activity	29.235	51	7	10	1	163	17.9	7.33
P19012	Keratin, type I cytoskeletal 15	Homo sapiens	KRT15	cell death;cell organization and biogenesis	cytosol;nucleus	protein binding;structural molecule activity	29.126	25	11	16	4	456	49.2	4.77
A0A0M3J539	PDZ domain-containing protein	Anisakis simplex	ASIM_LOCUS2520			protein binding	29.028	43	5	7	1	181	20	9.73
A0A4W5RE98	Tubulin beta chain	Hucho hucho					28.878	24	8	12	1	445	49.7	4.86
Q5REL2	Annexin A1	Pongo abelii	ANXA1	cell differentiation;cell organization and biogenesis;cellular component movement;defense response;metabolic process;regulation of biological process;response to stimulus;transport	cell surface;cytoplasm;cytoskeleton;cytosol;endosome;extracellular;membrane;nucleus	enzyme regulator activity;metal ion binding;protein binding;structural molecule activity	28.815	38	9	9	9	346	38.7	7.02
A0A3P6RU49	PPIase cyclophilin-type domain-containing protein	Anisakis simplex	ASIM_LOCUS11619				28.782	11	6	8	6	791	89.4	6.57
Q9U602	Putative nucleosome binding protein	Anisakis simplex		cell organization and biogenesis	nucleus		28.78	20	6	8	6	321	37.2	4.6
A0A0M3JTY4	Calcium-transporting ATPase	Anisakis simplex	ASIM_LOCUS11076	transport	membrane	catalytic activity;metal ion binding;nucleotide binding;transporter activity	28.586	10	8	9	7	1190	130.6	5.39
P01857	Immunoglobulin heavy constant gamma 1	Homo sapiens	IGHG1	cell organization and biogenesis;cellular component movement;defense response;metabolic process;regulation of biological process;response to stimulus;transport	extracellular;membrane	catalytic activity;metal ion binding;protein binding	28.584	36	8	14	6	330	36.1	8.19
A0A1L5SM68	UTP--glucose-1-phosphate uridylyltransferase	Anisakis simplex	UGP2	metabolic process		catalytic activity	28.403	21	9	10	9	455	51.8	7.84
Q3ZD69	Prelamin-A/C	Sus scrofa	LMNA	regulation of biological process	nucleus	structural molecule activity	28.163	18	9	9	9	664	74.2	7.18
A0A0M3KAL6	Uncharacterized protein	Anisakis simplex	ASIM_LOCUS17414	metabolic process		catalytic activity;protein binding	28.161	39	5	7	5	209	24.4	7.18
A0A0M3K8N1	PDZ domain-containing protein	Anisakis simplex	ASIM_LOCUS16730			protein binding	27.987	19	6	7	2	434	47.4	8.98
P07476	Involucrin	Homo sapiens	IVL	cell death;cell differentiation;metabolic process;response to stimulus	cytoplasm;cytoskeleton;cytosol	protein binding;structural molecule activity	27.948	25	11	11	11	585	68.4	4.61
P19120	Heat shock cognate 71 kDa protein	Bos taurus	HSPA8	cell organization and biogenesis;metabolic process;regulation of biological process	cytoplasm;membrane;nucleus;spliceosomal complex	nucleotide binding;protein binding	27.793	16	8	10	6	650	71.2	5.52
A0A0M3JSK9	Prohibitin	Anisakis simplex	ASIM_LOCUS10525		membrane		27.734	37	9	11	9	268	29.4	6.81
A0A0M3KCE6	Tropomyosin (inferred by orthology to a C. elegans protein)	Anisakis simplex	ASIM_LOCUS18044				27.621	42	7	18	2	118	13.7	4.55
A0A0M3KBV3	Uncharacterized protein	Anisakis simplex	ASIM_LOCUS17851	metabolic process		protein binding	27.596	40	8	9	8	289	32.8	5.27
A0A3P6NHU0	CoA carboxyltransferase C-terminal domain-containing protein	Anisakis simplex	ASIM_LOCUS3165				27.593	42	6	10	6	175	19.5	8.54
Q4R4X4	Vimentin	Macaca fascicularis	VIM	metabolic process;regulation of biological process	cytoplasm	catalytic activity;motor activity;structural molecule activity	27.519	24	10	10	8	466	53.7	5.12
Q554S6	Actin-17	Dictyostelium discoideum	act17	cell organization and biogenesis;transport	cytoplasm;cytoskeleton	nucleotide binding;protein binding;structural molecule activity	27.473	14	6	26	1	374	41.5	5.48
A0A0M3JZD5	Uncharacterized protein	Anisakis simplex	ASIM_LOCUS13286				27.405	46	9	10	9	220	27.9	9.45
A0A0M3K4G1	Uncharacterized protein	Anisakis simplex	ASIM_LOCUS15259	metabolic process	cytoplasm	nucleotide binding	27.385	28	8	9	7	405	43.6	7.24
P04406	Glyceraldehyde-3-phosphate dehydrogenase	Homo sapiens	GAPDH	cell death;cell organization and biogenesis;defense response;metabolic process;regulation of biological process;response to stimulus	cytoplasm;cytoskeleton;cytosol;membrane;nucleus	catalytic activity;enzyme regulator activity;nucleotide binding;protein binding	27.385	32	8	11	1	335	36	8.46
Q08D91	Keratin, type II cytoskeletal 75	Bos taurus	KRT75	cell differentiation		catalytic activity;motor activity;structural molecule activity	27.291	12	8	14	3	543	59	7.65
A0A0M3JZD0	Uncharacterized protein	Anisakis simplex	ASIM_LOCUS13281	metabolic process		catalytic activity;nucleotide binding	27.225	15	10	10	10	849	95.9	5.96
Q5RAB4	Glyceraldehyde-3-phosphate dehydrogenase	Pongo abelii	GAPDH	cell death;cell organization and biogenesis;metabolic process;regulation of biological process	cytoplasm;cytoskeleton;cytosol;nucleus	catalytic activity;nucleotide binding;protein binding	27.221	32	8	11	0	335	36	8.46
A0A1S3QL82	Tubulin beta chain	Salmo salar	LOC106593669	cell organization and biogenesis	cytoplasm;cytoskeleton	catalytic activity;nucleotide binding;structural molecule activity	27.109	20	7	11	1	445	49.8	4.89
A0A3P6QHA8	Annexin	Anisakis simplex	ASIM_LOCUS12750				27.1	28	9	10	8	350	39.8	6.6
P01834	Immunoglobulin kappa constant	Homo sapiens	IGKC	cell organization and biogenesis;cellular component movement;defense response;metabolic process;regulation of biological process;response to stimulus;transport	extracellular;membrane	catalytic activity;protein binding	26.895	51	3	5	3	107	11.8	6.52
A0A0M3KGL2	Propionyl-CoA carboxylase beta chain, mitochondrial (inferred by orthology to a human protein)	Anisakis simplex	ASIM_LOCUS19510			catalytic activity	26.758	30	6	13	5	322	34.8	5.39
A0A0M3K3F2	AMPK1_CBM domain-containing protein	Anisakis simplex	ASIM_LOCUS14900	metabolic process		catalytic activity;protein binding	26.753	21	6	10	6	328	38.5	5.11
A0A0M3KBB5	Gelsolin-like protein 1 (inferred by orthology to a C. elegans protein)	Anisakis simplex	ASIM_LOCUS17663	cell organization and biogenesis;regulation of biological process		metal ion binding;protein binding	26.706	38	5	7	5	200	22.8	5.45
A0A0M3KIK6	Putative aminopeptidase (inferred by orthology to a C. elegans protein)	Anisakis simplex	ASIM_LOCUS20202	metabolic process	cytoplasm	catalytic activity;metal ion binding	26.417	35	5	6	5	212	23.3	7.11
Q5T749	Keratinocyte proline-rich protein	Homo sapiens	KPRP		cytoplasm	protein binding	26.198	20	5	6	5	579	64.1	8.27
A0A0M3K3X7	Probable inorganic pyrophosphatase 1 (inferred by orthology to a C. elegans protein)	Anisakis simplex	ASIM_LOCUS15075	metabolic process	cytoplasm	catalytic activity;metal ion binding	26.092	29	6	8	6	306	34.6	6.54
O76013	Keratin, type I cuticular Ha6	Homo sapiens	KRT36	cell death;regulation of biological process	cytoskeleton;cytosol	catalytic activity;motor activity;structural molecule activity	26.091	20	9	35	1	467	52.2	4.94
A0A0M3JYU1	Adenylyl cyclase-associated protein	Anisakis simplex	ASIM_LOCUS13060	cell organization and biogenesis		protein binding	26.07	12	11	11	11	1225	133.9	8.69
A0A0M3K0L5	Lamin-1 (inferred by orthology to a C. elegans protein)	Anisakis simplex	ASIM_LOCUS13782		membrane	catalytic activity;motor activity;structural molecule activity	25.987	15	8	10	8	660	75.1	6.4
A0A0M3KDA9	Uncharacterized protein	Anisakis simplex	ASIM_LOCUS18358				25.923	51	8	9	8	184	21.7	5.03
A0A0M3J1S0	IF rod domain-containing protein	Anisakis simplex	ASIM_LOCUS1354	metabolic process;transport	extracellular	structural molecule activity	25.719	28	6	12	4	206	23.4	8.81
P13639	Elongation factor 2	Homo sapiens	EEF2	cell differentiation;cell proliferation;metabolic process;regulation of biological process;response to stimulus;transport	cytoplasm;cytosol;extracellular;membrane;nucleus;organelle lumen;ribosome	catalytic activity;nucleotide binding;protein binding;RNA binding	25.636	14	10	10	7	858	95.3	6.83
A0A3P6QT32	Gln-synt_C domain-containing protein	Anisakis simplex	ASIM_LOCUS13205				25.539	32	6	8	6	272	31.3	7.72
A0A0M3K208	Uncharacterized protein	Anisakis simplex	ASIM_LOCUS14333				25.41	24	4	7	4	212	23.5	5.39
A0A0M3JTM4	AB hydrolase-1 domain-containing protein	Anisakis simplex	ASIM_LOCUS10953		membrane	catalytic activity	25.409	19	5	7	5	379	44.1	6.58
A0A158PP56	Uncharacterized protein	Anisakis simplex	ASIM_LOCUS13155	metabolic process		catalytic activity	25.302	23	9	9	9	500	53.6	6.89
Q8N1N4	Keratin, type II cytoskeletal 78	Homo sapiens	KRT78	cell death	cytosol	structural molecule activity	25.203	18	9	10	8	520	56.8	6.02
B5XCM2	Calmodulin	Salmo salar	CALM			metal ion binding	25.161	38	8	10	2	135	15.2	4.26
A0A158PMX4	Adenylate kinase isoenzyme 1	Anisakis simplex	ASIM_LOCUS10106	metabolic process	cytoplasm	catalytic activity;nucleotide binding	25.014	44	8	10	8	216	24	8.88
A0A0M3KAY8	Cofactor-independent phosphoglycerate mutase (inferred by orthology to a C. elegans protein)	Anisakis simplex	ASIM_LOCUS17536	metabolic process	cytoplasm	catalytic activity;metal ion binding	24.862	20	8	8	1	402	44.9	8.29
A0A0M3KBF7	Uncharacterized protein	Anisakis simplex	ASIM_LOCUS17705				24.79	20	2	9	2	152	15.4	5.77
A0A0M3KB37	Myosin-3 (inferred by orthology to a C. elegans protein)	Anisakis simplex	ASIM_LOCUS17585			catalytic activity;motor activity;nucleotide binding	24.729	15	8	9	5	579	66.3	7.09
A0A0M3JX83	Uncharacterized protein	Anisakis simplex	ASIM_LOCUS12407		membrane		24.683	20	7	7	7	488	53.9	5.92
A0A0M3JH52	Glutamate dehydrogenase, mitochondrial (inferred by orthology to a D. melanogaster protein)	Anisakis simplex	ASIM_LOCUS6734	metabolic process		catalytic activity	24.563	37	3	8	2	112	12.5	7.46
A0A0M3JY41	Uncharacterized protein	Anisakis simplex	ASIM_LOCUS12767	metabolic process		catalytic activity;nucleotide binding	24.499	28	9	10	9	375	40.8	7.96
A0A0M3J159	SHSP domain-containing protein	Anisakis simplex	ASIM_LOCUS1142				24.414	50	6	11	6	116	13.2	6.79
A0A158PNZ2	Uncharacterized protein	Anisakis simplex	ASIM_LOCUS12703	metabolic process	membrane	catalytic activity;metal ion binding	24.407	10	8	8	8	1142	131.3	5
A0A0M3K821	Tubulin alpha chain	Anisakis simplex		cell organization and biogenesis	cytoplasm;cytoskeleton	catalytic activity;nucleotide binding;structural molecule activity	24.245	28	8	9	4	428	47.8	4.93
A0A0M3KBA5	Malate dehydrogenase	Anisakis simplex	ASIM_LOCUS17653	metabolic process	membrane	catalytic activity	24.21	21	5	8	5	325	34.2	8.68
P05164	Myeloperoxidase	Homo sapiens	MPO	cell organization and biogenesis;defense response;metabolic process;regulation of biological process;response to stimulus;transport	extracellular;mitochondrion;nucleus;organelle lumen;vacuole	antioxidant activity;catalytic activity;metal ion binding	24.095	17	11	11	11	745	83.8	8.97
A0A0M3J064	Aspartate aminotransferase (inferred by orthology to a S. mansoni protein)	Anisakis simplex	ASIM_LOCUS797	metabolic process		catalytic activity	24.083	46	9	11	9	213	23.7	6.52
Q5XIF6	Tubulin alpha-4A chain	Rattus norvegicus	Tuba4a	cell organization and biogenesis	cytoplasm;cytoskeleton	catalytic activity;nucleotide binding;protein binding;structural molecule activity	24.061	23	8	10	2	448	49.9	5.06
A0A3P6RF88	Uncharacterized protein	Anisakis simplex	ASIM_LOCUS10232				24.055	10	6	6	6	974	109.6	7.84
Q6KB66	Keratin, type II cytoskeletal 80	Homo sapiens	KRT80	cell death;regulation of biological process;transport	cytoplasm;cytoskeleton;cytosol	protein binding;structural molecule activity;transporter activity	24.039	23	9	9	8	452	50.5	5.67
A0A0M3JRL3	Uncharacterized integrin beta-like protein (inferred by orthology to a C. elegans protein)	Anisakis simplex	ASIM_LOCUS10112				23.874	26	7	7	7	419	45.9	4.75
A0A0M3J608	Putative alcohol dehydrogenase (inferred by orthology to a S. mansoni protein)	Anisakis simplex	ASIM_LOCUS2841	metabolic process		catalytic activity;metal ion binding	23.827	26	5	8	5	244	26.2	8.28
P04075	Fructose-bisphosphate aldolase A	Homo sapiens	ALDOA	cell organization and biogenesis;cellular homeostasis;metabolic process;regulation of biological process;transport	cytoplasm;cytoskeleton;cytosol;extracellular;membrane;nucleus;organelle lumen	catalytic activity;protein binding;RNA binding	23.819	23	6	7	6	364	39.4	8.09
A0A0M3JTF7	Peptidase A1 domain-containing protein	Anisakis simplex		metabolic process	vacuole	catalytic activity	23.787	36	5	6	5	264	28.8	4.86
A0A0M3JZR1	Rab GDP dissociation inhibitor	Anisakis simplex	ASIM_LOCUS13439	metabolic process;regulation of biological process;response to stimulus;transport	cytoplasm	catalytic activity;enzyme regulator activity	23.763	26	7	9	7	444	50	5.55
A0A0M3KGH1	Myosin motor domain-containing protein	Anisakis simplex	ASIM_LOCUS19470	cell organization and biogenesis	cytoskeleton	catalytic activity;motor activity;nucleotide binding	23.756	18	7	7	7	551	63.7	7.03
A0A0M3K810	Dipeptidase C (inferred by orthology to a D. melanogaster protein)	Anisakis simplex	ASIM_LOCUS16508	metabolic process		catalytic activity;metal ion binding	23.745	17	7	11	7	429	48.6	6.34
A0A0M3JRP9	60S acidic ribosomal protein P0	Anisakis simplex	ASIM_LOCUS10154		ribosome		23.732	33	9	9	9	326	35.7	5.86
A0A0M3IZK3	Tubulin beta chain	Anisakis simplex	ASIM_LOCUS586	cell organization and biogenesis		catalytic activity;nucleotide binding;structural molecule activity	23.689	20	7	9	4	438	49	4.81
A5A6K4	Phosphoglycerate kinase 1	Pan troglodytes	PGK1	metabolic process	cytoplasm	catalytic activity;nucleotide binding	23.635	23	6	7	5	417	44.6	8.1
Q08188	Protein-glutamine gamma-glutamyltransferase E	Homo sapiens	TGM3	cell differentiation;cell organization and biogenesis;metabolic process	cytoplasm	catalytic activity;metal ion binding	23.57	17	9	10	8	693	76.6	5.86
P31944	Caspase-14	Homo sapiens	CASP14	cell death;cell differentiation;metabolic process	cytoplasm;cytosol;nucleus	catalytic activity;protein binding	23.438	26	6	7	6	242	27.7	5.58
A0A0M3JRD3	Aldedh domain-containing protein	Anisakis simplex	ASIM_LOCUS10013	metabolic process	membrane	catalytic activity	23.365	8	7	9	7	1125	124.4	6.9
A0A0M3JUQ3	Aconitate hydratase, mitochondrial	Anisakis simplex	ASIM_LOCUS11389	metabolic process	mitochondrion	catalytic activity;metal ion binding	23.305	15	8	9	8	784	85.5	7.87
A0A0M3KJW8	BPTI/Kunitz inhibitor domain-containing protein	Anisakis simplex	ASIM_LOCUS20665	regulation of biological process		enzyme regulator activity	23.262	47	7	8	7	251	29.8	6.4
A0A0M3JW05	CSD_1 domain-containing protein	Anisakis simplex	ASIM_LOCUS11901	regulation of biological process		DNA binding	23.207	20	5	6	5	294	31.2	9.74
A0A0M3K925	Proteasome subunit alpha type	Anisakis simplex	ASIM_LOCUS16873	metabolic process	cytoplasm;nucleus;proteasome	catalytic activity	23.195	17	3	5	3	221	24.7	7.9
A0A0M3J6I4	Uncharacterized protein	Anisakis simplex	ASIM_LOCUS3016			catalytic activity;metal ion binding;nucleotide binding	23.175	46	10	10	5	213	24.2	6.68
A0A0M3JRE8	SCP domain-containing protein	Anisakis simplex	ASIM_LOCUS10032				23.141	21	4	5	4	299	33.4	8.56
P02595	Calmodulin	Patinopecten sp.				metal ion binding;protein binding	23.075	32	7	9	1	149	16.8	4.18
A0A0M3KDI3	Uncharacterized protein	Anisakis simplex	ASIM_LOCUS18433				23.024	27	6	8	6	307	35.4	6.18
Q23381	Probable methylmalonyl-CoA mutase, mitochondrial	Caenorhabditis elegans	mmcm-1	metabolic process	mitochondrion;organelle lumen	catalytic activity;metal ion binding	22.981	7	4	6	1	744	81.6	6.46
A0A0M3KG35	Uncharacterized protein	Anisakis simplex	ASIM_LOCUS19333				22.928	31	8	10	1	252	29.5	8.22
P25311	Zinc-alpha-2-glycoprotein	Homo sapiens	AZGP1	metabolic process;regulation of biological process;response to stimulus;transport	extracellular;membrane;nucleus	catalytic activity;protein binding;transporter activity	22.925	27	7	8	7	298	34.2	6.05
A0A0M3J2C0	Aminomethyltransferase, mitochondrial (inferred by orthology to a human protein)	Anisakis simplex			membrane		22.916	29	5	8	5	252	27.5	9.03
A0A0M3JR99	Phosphate carrier protein, mitochondrial (inferred by orthology to a human protein)	Anisakis simplex	ASIM_LOCUS9973	transport	membrane		22.865	17	6	7	6	466	52.7	9.33
A0A0M3IZP0	Uncharacterized protein	Anisakis simplex	ASIM_LOCUS623				22.845	31	4	7	2	153	17.2	6.19
A0A068FMJ2	Glycogen [starch] synthase	Anisakis simplex		metabolic process		catalytic activity	22.792	18	9	9	9	674	76.5	6.84
A0A0M3KBQ3	Estradiol 17-beta-dehydrogenase 8 (inferred by orthology to a human protein)	Anisakis simplex	ASIM_LOCUS17801				22.569	40	4	7	4	134	14.2	7.97
A0A0M3JY91	ATP synthase subunit alpha	Anisakis simplex		metabolic process;transport		catalytic activity;nucleotide binding;transporter activity	22.419	20	9	9	6	547	59.5	7.97
P08238	Heat shock protein HSP 90-beta	Homo sapiens	HSP90AB1	cell organization and biogenesis;metabolic process;regulation of biological process;response to stimulus;transport	cell surface;cytoplasm;cytosol;extracellular;membrane;mitochondrion;nucleus;organelle lumen	enzyme regulator activity;nucleotide binding;protein binding;RNA binding	22.306	12	8	8	1	724	83.2	5.03
A0A0M3K9W1	Cytochrome b-c1 complex subunit 1, mitochondrial (inferred by orthology to a C. elegans protein)	Anisakis simplex	ASIM_LOCUS17159			catalytic activity;metal ion binding	22.227	18	6	8	6	464	51.5	6.02
Q91575	Tubulin beta chain	Xenopus laevis	tubb	cell organization and biogenesis	cytoplasm;cytoskeleton	catalytic activity;nucleotide binding;structural molecule activity	22.184	17	6	10	1	444	49.7	4.89
A0A0M3K0N6	Dolichyl-diphosphooligosaccharide--protein glycosyltransferase subunit 1	Anisakis simplex	ASIM_LOCUS13807	metabolic process	endoplasmic reticulum;membrane	catalytic activity	22.12	18	8	8	8	595	67	8.7
A0A0M3JRB2	Succinate dehydrogenase [ubiquinone] iron-sulfur subunit, mitochondrial	Anisakis simplex	ASIM_LOCUS9988	metabolic process	membrane;mitochondrion	catalytic activity;metal ion binding	22.05	28	5	7	5	279	31.4	8.47
A0A346RVQ4	Superoxide dismutase Cu-Zn (Fragment)	Anisakis simplex	sod Cu-Zn				21.863	45	5	6	5	140	14.4	6.43
A0A0M3J8T0	Uncharacterized protein	Anisakis simplex	ASIM_LOCUS3811				21.853	41	4	7	4	125	14.9	6.58
A0A0M3KCZ5	Uncharacterized protein	Anisakis simplex	ASIM_LOCUS18243				21.82	31	3	8	3	160	19	9.63
A0A0K2UX57	Enolaselike [Musca domestica] (Fragment)	Lepeophtheirus salmonis		metabolic process		catalytic activity;metal ion binding	21.774	22	3	8	1	219	23.6	7.68
P13796	Plastin-2	Homo sapiens	LCP1	cell organization and biogenesis;cellular component movement;regulation of biological process;response to stimulus	cytoplasm;cytoskeleton;cytosol;membrane	metal ion binding;protein binding	21.678	16	8	8	7	627	70.2	5.43
O88569	Heterogeneous nuclear ribonucleoproteins A2/B1	Mus musculus	Hnrnpa2b1	cell organization and biogenesis;metabolic process;regulation of biological process;transport	chromosome;cytoplasm;extracellular;membrane;nucleus;spliceosomal complex	DNA binding;protein binding;RNA binding	21.601	20	5	8	4	353	37.4	8.95
A0A0M3KFB2	AAA domain-containing protein	Anisakis simplex	ASIM_LOCUS19060	metabolic process;response to stimulus		catalytic activity;nucleotide binding;RNA binding	21.569	23	6	6	4	384	42.5	5.19
A0A0M3JQT9	Putative malate dehydrogenase (inferred by orthology to a S. mansoni protein)	Anisakis simplex	ASIM_LOCUS9779	metabolic process		catalytic activity	21.539	22	6	8	6	422	45.8	8.48
A0A0M3JZE7	Uncharacterized protein	Anisakis simplex	ASIM_LOCUS13300	metabolic process		catalytic activity;nucleotide binding	21.535	16	6	6	6	419	46.4	6.99
P02787	Serotransferrin	Homo sapiens	TF	cell organization and biogenesis;cellular homeostasis;metabolic process;regulation of biological process;response to stimulus;transport	cell surface;endosome;extracellular;membrane;organelle lumen	enzyme regulator activity;metal ion binding;protein binding;transporter activity	21.497	14	8	8	8	698	77	7.12
Q2PFV7	Alpha-actinin-1	Macaca fascicularis	ACTN1	cell organization and biogenesis	cytoplasm;cytoskeleton;membrane	metal ion binding;protein binding	21.395	10	7	7	2	892	103	5.41
Q17162	Vinculin	Brugia malayi			cytoplasm;cytoskeleton;membrane	protein binding	21.37	6	5	7	1	993	110.1	6.49
A0A0M3JU57	Troponin-like protein	Anisakis simplex				metal ion binding	21.31	31	4	8	4	169	19.4	4.28
A0A0M3JJE8	Galectin	Anisakis simplex					21.239	48	4	8	2	84	9.6	9.11
P46940	Ras GTPase-activating-like protein IQGAP1	Homo sapiens	IQGAP1	cell growth;regulation of biological process;response to stimulus;transport	cytoplasm;cytoskeleton;cytosol;membrane;nucleus	enzyme regulator activity;metal ion binding;protein binding	21.231	6	7	7	7	1657	189.1	6.48
A0A0M3K9M9	Protein lethal(2)essential for life (inferred by orthology to a D. melanogaster protein)	Anisakis simplex	ASIM_LOCUS17077				21.201	39	6	10	6	152	17.7	6.7
A0A0M3IYQ5	Glutamate dehydrogenase, mitochondrial (inferred by orthology to a D. melanogaster protein)	Anisakis simplex	ASIM_LOCUS288				21.155	43	5	11	4	104	11.6	8.94
Q9NZT1	Calmodulin-like protein 5	Homo sapiens	CALML5	regulation of biological process;response to stimulus;transport	extracellular	metal ion binding;protein binding	21.119	48	5	6	5	146	15.9	4.44
Q6AYZ1	Tubulin alpha-1C chain	Rattus norvegicus	Tuba1c	cell organization and biogenesis	cytoplasm;cytoskeleton;membrane;nucleus	catalytic activity;nucleotide binding;structural molecule activity	21.118	20	7	9	1	449	49.9	5.1
Q09508	Succinate dehydrogenase [ubiquinone] flavoprotein subunit, mitochondrial	Caenorhabditis elegans	sdha-1	metabolic process;transport	membrane;mitochondrion	catalytic activity;nucleotide binding	21.058	10	5	7	3	646	70.4	6.86
A0A0M3K7W7	Troponin T, skeletal muscle (inferred by orthology to a D. melanogaster protein)	Anisakis simplex		regulation of biological process			20.902	10	7	7	6	628	73.5	5.81
A0A0M3K120	T-complex protein 1 subunit theta (inferred by orthology to a C. elegans protein)	Anisakis simplex	ASIM_LOCUS13955	metabolic process	cytoplasm	nucleotide binding;protein binding	20.806	19	9	10	9	560	60.7	6.2
A0A0M3K6G9	Peptidase_M28 domain-containing protein	Anisakis simplex	ASIM_LOCUS15965	metabolic process		catalytic activity	20.753	16	5	7	5	418	46.7	6.7
Q4R5L2	Alpha-enolase	Macaca fascicularis	ENO1	metabolic process	cytoplasm;membrane	catalytic activity;metal ion binding	20.747	16	5	6	4	434	47.1	7.39
A0A0M3JWG7	Putative deoxyribose-phosphate aldolase (inferred by orthology to a C. elegans protein)	Anisakis simplex	ASIM_LOCUS12088	metabolic process	cytoplasm	catalytic activity	20.677	34	8	9	8	291	32.3	7.74
Q0ZQK3	Peptidyl-prolyl cis-trans isomerase A	Saguinus oedipus	PPIA	metabolic process;regulation of biological process	cytoplasm;cytosol;extracellular;nucleus	catalytic activity	20.542	32	3	8	2	164	17.9	8.16
A0A0M3JWX6	60S ribosomal protein L7 (inferred by orthology to a C. elegans protein)	Anisakis simplex	ASIM_LOCUS12286				20.522	33	7	8	7	244	28.5	10.4
A0A346RVP8	Hsc70-interacting protein	Anisakis simplex	hsc70				20.447	25	5	7	5	253	28.7	4.88
P07237	Protein disulfide-isomerase	Homo sapiens	P4HB	cell organization and biogenesis;cellular homeostasis;metabolic process;regulation of biological process;response to stimulus	endoplasmic reticulum;extracellular;membrane;organelle lumen	catalytic activity;metal ion binding;protein binding;RNA binding	20.399	15	7	8	5	508	57.1	4.87
A0A0M3KAH2	Tubulin alpha chain	Anisakis simplex	ASIM_LOCUS17370	cell organization and biogenesis	cytoplasm;cytoskeleton	catalytic activity;nucleotide binding;structural molecule activity	20.278	21	7	8	3	433	48.2	5.14
A0A0M3JRW5	Uncharacterized protein	Anisakis simplex	ASIM_LOCUS10230				20.13	34	5	5	5	204	23.4	7.37
P00939	Triosephosphate isomerase	Oryctolagus cuniculus	TPI1				20.123	29	6	8	6	288	30.9	7.71
Q27249	Tropomyosin isoforms c/e	Caenorhabditis elegans		cell organization and biogenesis;regulation of biological process;reproduction;response to stimulus	cytoplasm	protein binding;structural molecule activity	20.122	15	5	12	1	256	29.6	4.75
A0A3P6NCX5	Pepsin-I3 domain-containing protein (Fragment)	Anisakis simplex	ASIM_LOCUS4402				19.971	51	5	7	5	139	15.8	5.06
A0A0M3KCX7	Uncharacterized protein	Anisakis simplex	ASIM_LOCUS18224		membrane		19.907	28	4	6	4	169	19.3	10.26
A0A0M3J5H0	Uncharacterized protein	Anisakis simplex	ASIM_LOCUS2653				19.904	45	6	7	6	134	15.2	5.19
A0A0M3JZV1	Uncharacterized protein	Anisakis simplex	ASIM_LOCUS13489				19.9	63	3	4	3	79	8.1	8.57
P19013	Keratin, type II cytoskeletal 4	Homo sapiens	KRT4	cell death;cell differentiation;cell organization and biogenesis;regulation of biological process	cell surface;cytoskeleton;cytosol;nucleus	protein binding;structural molecule activity	19.899	15	6	6	4	534	57.3	6.61
O75369	Filamin-B	Homo sapiens	FLNB	cell differentiation;cell organization and biogenesis;development;regulation of biological process;response to stimulus	cytoplasm;cytoskeleton;cytosol;membrane;nucleus	protein binding;RNA binding	19.863	5	8	8	8	2602	278	5.73
P31947	14-3-3 protein sigma	Homo sapiens	SFN	cell differentiation;cell organization and biogenesis;regulation of biological process;response to stimulus	cytoplasm;cytosol;extracellular;membrane;mitochondrion;nucleus	enzyme regulator activity;protein binding	19.851	29	6	10	5	248	27.8	4.74
Q14QT4	Ani s 4 allergen	Anisakis simplex	anis4	regulation of biological process		enzyme regulator activity	19.787	41	5	8	5	115	12.7	5.86
P06396	Gelsolin	Homo sapiens	GSN	cell death;cell organization and biogenesis;metabolic process;regulation of biological process;response to stimulus;transport	cytoplasm;cytoskeleton;cytosol;extracellular;membrane;nucleus;organelle lumen	metal ion binding;protein binding	19.734	14	8	8	8	782	85.6	6.28
A0A3G5BC99	Metalloendopeptidase	Anisakis simplex	nas-13				19.673	14	3	5	3	287	32.3	8.15
P02675	Fibrinogen beta chain	Homo sapiens	FGB	cell organization and biogenesis;coagulation;defense response;metabolic process;regulation of biological process;response to stimulus;transport	cell surface;cytoplasm;extracellular;membrane;organelle lumen	protein binding;structural molecule activity	19.637	24	7	8	7	491	55.9	8.27
A0A0M3JB53	Uncharacterized protein	Anisakis simplex	ASIM_LOCUS4636				19.555	45	5	8	5	85	9.9	9
A0A0M3JQY7	Golgi apparatus protein 1 homolog (inferred by orthology to a C. elegans protein)	Anisakis simplex	ASIM_LOCUS9838		membrane		19.529	7	7	7	7	1196	136.6	6.09
A0A3P6R855	DUF1768 domain-containing protein	Anisakis simplex	ASIM_LOCUS16774				19.357	12	3	4	3	366	42.4	9.44
A0A0M3K1G1	PB1 domain-containing protein	Anisakis simplex	ASIM_LOCUS14113			protein binding	19.355	19	5	6	5	354	39.9	8.32
A0A0M3JVZ7	Glutamate dehydrogenase, mitochondrial (inferred by orthology to a D. melanogaster protein)	Anisakis simplex	ASIM_LOCUS11891	metabolic process		catalytic activity	19.348	17	7	9	6	551	61	8.56
P14625	Endoplasmin	Homo sapiens	HSP90B1	cell organization and biogenesis;metabolic process;regulation of biological process;response to stimulus;transport	cytosol;endoplasmic reticulum;extracellular;membrane;nucleus;organelle lumen	metal ion binding;nucleotide binding;protein binding;RNA binding	19.279	10	6	6	5	803	92.4	4.84
A0A0M3JY59	Ferritin	Anisakis simplex	ASIM_LOCUS12787	cellular homeostasis;metabolic process;transport		catalytic activity;metal ion binding	19.253	40	7	7	7	176	20.3	5.08
Q8SWN8	Actin	Encephalitozoon cuniculi (strain GB-M1)	ECU01_0460		cytoplasm;cytoskeleton	nucleotide binding	19.24	11	3	11	1	375	42	6.2
A0A0M3JVN6	Uncharacterized protein	Anisakis simplex	ASIM_LOCUS11760				19.124	13	5	6	5	546	58.8	5.21
A0A3P6PX58	Uncharacterized protein	Anisakis simplex	ASIM_LOCUS4789				19.104	38	5	7	2	141	14.9	5.34
A0A0M3JRJ4	60S ribosomal protein L4 (inferred by orthology to a C. elegans protein)	Anisakis simplex	ASIM_LOCUS10089	metabolic process	ribosome	structural molecule activity	19.079	21	5	6	5	360	40.6	10.95
A0A0M3IYJ8	Uncharacterized protein	Anisakis simplex	ASIM_LOCUS231			catalytic activity	19.066	4	8	9	8	3090	325.8	4.67
A0A0M3K1X5	Moesin/ezrin/radixin homolog 1 (inferred by orthology to a D. melanogaster protein)	Anisakis simplex			cytoplasm;cytoskeleton	protein binding	18.843	10	5	6	5	618	72.7	6.3
P47929	Galectin-7	Homo sapiens	LGALS7	cell death	cytoplasm;extracellular;nucleus		18.759	43	4	5	4	136	15.1	7.62
P13549	Elongation factor 1-alpha, somatic form	Xenopus laevis	eef1as	metabolic process	cytoplasm	catalytic activity;nucleotide binding;RNA binding	18.744	12	4	6	2	462	50.2	9.01
Q9UGL9	Cysteine-rich C-terminal protein 1	Homo sapiens	CRCT1			protein binding	18.602	64	3	4	3	99	9.7	8.66
A0A0M3JYB9	Elongation factor 1-beta (inferred by orthology to a human protein)	Anisakis simplex	ASIM_LOCUS12859	metabolic process		RNA binding	18.545	30	7	7	7	224	24.9	4.82
A0A0M3JS84	Uncharacterized protein	Anisakis simplex	ASIM_LOCUS10374				18.506	30	7	7	7	266	32.5	6.38
A0A0M3JXH9	Stress-induced-phosphoprotein 1 (inferred by orthology to a C. elegans protein)	Anisakis simplex	ASIM_LOCUS12523			protein binding	18.329	24	6	7	6	320	36.5	7.72
Q4U0F3	Heat shock 70 kDa protein 1B	Bos mutus grunniens	HSPA1B	cell organization and biogenesis;metabolic process;regulation of biological process	cytoplasm;cytoskeleton	nucleotide binding	18.279	14	8	9	6	641	70.2	5.73
A0A0M3JU93	Eukaryotic translation initiation factor 5A	Anisakis simplex	ASIM_LOCUS11200	metabolic process;regulation of biological process		RNA binding	18.211	23	4	6	4	175	19.4	6.09
Q91060	Tubulin alpha chain	Notophthalmus viridescens		cell organization and biogenesis	cytoplasm;cytoskeleton	catalytic activity;nucleotide binding;structural molecule activity	18.199	18	6	8	0	450	50.1	5.06
A0A0M3KER2	Uncharacterized protein	Anisakis simplex	ASIM_LOCUS18860				18.109	23	6	7	6	306	35.1	4.74
A0A0M3K7K9	Profilin	Anisakis simplex	ASIM_LOCUS16357			protein binding	18.012	58	7	7	7	130	14.2	5.29
P22532	Small proline-rich protein 2D	Homo sapiens	SPRR2D	cell death;cell differentiation;metabolic process	cytoplasm;cytoskeleton;cytosol	structural molecule activity	18.012	79	5	13	2	72	7.9	8.37
A0A0M3K8A1	Uncharacterized protein	Anisakis simplex	ASIM_LOCUS16599				17.975	14	7	8	7	538	59.5	6.11
A0A0M3K0J7	Histone acetyltransferase	Anisakis simplex	ASIM_LOCUS13763	cell organization and biogenesis;metabolic process;regulation of biological process	nucleus	catalytic activity;DNA binding;metal ion binding	17.968	11	6	7	6	723	82.3	8.34
A0A158PMT2	Methylmalonyl-CoA epimerase, mitochondrial (inferred by orthology to a human protein)	Anisakis simplex	ASIM_LOCUS9861				17.896	25	4	6	4	201	22.3	8.9
A0A0M3KIK4	Uncharacterized protein	Anisakis simplex	ASIM_LOCUS20203				17.885	22	2	4	2	99	11.4	5.1
A0A0M3K7H9	Uncharacterized protein	Anisakis simplex	ASIM_LOCUS16327				17.884	30	3	6	3	103	11.3	9.89
A0A0M3JSH7	Proteasome endopeptidase complex	Anisakis simplex	ASIM_LOCUS10493	metabolic process	cytoplasm;nucleus;proteasome	catalytic activity	17.813	20	5	6	5	259	28.8	5.31
A0A0M3JRB7	Mitochondrial import receptor subunit TOM40 homolog (inferred by orthology to a C. elegans protein)	Anisakis simplex	ASIM_LOCUS9993	transport	membrane		17.781	22	5	6	5	327	35	6.87
P12035	Keratin, type II cytoskeletal 3	Homo sapiens	KRT3	cell death;cell differentiation;cell organization and biogenesis	cytosol	structural molecule activity	17.776	8	6	8	1	628	64.4	6.48
Q09666	Neuroblast differentiation-associated protein AHNAK	Homo sapiens	AHNAK	cell organization and biogenesis;regulation of biological process	cytoplasm;cytoskeleton;cytosol;membrane;nucleus	protein binding;RNA binding;structural molecule activity	17.775	3	7	7	7	5890	628.7	6.15
A0A0M3JGY9	Dosage compensation protein dpy-30 (inferred by orthology to a C. elegans protein)	Anisakis simplex	ASIM_LOCUS6671				17.757	52	4	4	4	147	15.7	4.44
A0A0M3IYR0	Cathepsin B-like cysteine proteinase 6 (inferred by orthology to a C. elegans protein)	Anisakis simplex	ASIM_LOCUS293	metabolic process;regulation of biological process		catalytic activity	17.683	16	4	5	4	335	38	5.9
A0A0M3IZQ1	Integrin beta	Anisakis simplex	ASIM_LOCUS634				17.661	31	5	5	5	242	27.7	5.4
P58107	Epiplakin	Homo sapiens	EPPK1				17.651	10	6	6	5	5088	555.3	5.62
P27482	Calmodulin-like protein 3	Homo sapiens	CALML3			metal ion binding;protein binding	17.645	50	7	7	5	149	16.9	4.42
P02443	Keratin, high-sulfur matrix protein, IIIA3A	Ovis aries					17.591	27	2	5	1	130	13.9	8.06
A0A0M3JX94	Succinate-semialdehyde dehydrogenase, mitochondrial (inferred by orthology to a human protein)	Anisakis simplex	ASIM_LOCUS12423	metabolic process		catalytic activity	17.584	14	4	4	4	509	55.2	7.83
A0A0M3JFS7	Uncharacterized protein	Anisakis simplex	ASIM_LOCUS6263				17.564	23	2	7	2	100	11.7	9.42
A0A0M3JR36	AT02348p (inferred by orthology to a D. melanogaster protein)	Anisakis simplex	ASIM_LOCUS9902			catalytic activity;metal ion binding	17.49	11	3	5	3	412	43.7	6.84
A0A0M3JW99	Ig-like domain-containing protein	Anisakis simplex	ASIM_LOCUS12016				17.407	34	7	7	7	199	22.3	6.57
A0A0M3IZE0	Uncharacterized protein	Anisakis simplex	ASIM_LOCUS523			protein binding	17.371	37	5	5	5	201	22.6	4.56
A0A0M3KDZ4	Tubulin beta chain	Anisakis simplex	ASIM_LOCUS18592	cell organization and biogenesis	cytoplasm;cytoskeleton	catalytic activity;nucleotide binding;structural molecule activity	17.363	15	4	7	2	327	36.1	5.5
P02441	Keratin, high-sulfur matrix protein, IIIA3	Ovis aries					17.314	24	2	8	1	131	14.2	8.12
A0A0M3JJ69	Uncharacterized protein	Anisakis simplex	ASIM_LOCUS7454				17.285	63	3	4	3	68	7.3	9.82
A0A0M3KGS5	Uncharacterized protein	Anisakis simplex	ASIM_LOCUS19572	metabolic process;regulation of biological process	cytoplasm	protein binding	17.268	28	6	6	6	176	20.8	6.3
A0A0M3KFZ8	Integrin beta	Anisakis simplex		regulation of biological process;response to stimulus	membrane		17.268	21	4	4	4	306	33.5	6.58
P07737	Profilin-1	Homo sapiens	PFN1	cell organization and biogenesis;regulation of biological process;response to stimulus	cytoplasm;cytoskeleton;cytosol;membrane;nucleus	enzyme regulator activity;nucleotide binding;protein binding;RNA binding	17.261	36	4	5	4	140	15	8.27
A0A0M3JXY6	Pyruvate dehydrogenase E1 component subunit beta	Anisakis simplex	ASIM_LOCUS12701	metabolic process		catalytic activity	17.199	19	6	7	5	364	39.4	6.33
P04792	Heat shock protein beta-1	Homo sapiens	HSPB1	cellular component movement;metabolic process;regulation of biological process;response to stimulus	cytoplasm;cytoskeleton;cytosol;membrane;nucleus;proteasome	enzyme regulator activity;protein binding;RNA binding	17.177	53	8	9	4	205	22.8	6.4
A0A0M3JZN2	Ras-related protein Rab-17 (inferred by orthology to a human protein)	Anisakis simplex	ASIM_LOCUS13405	regulation of biological process;response to stimulus		catalytic activity;nucleotide binding	17.17	25	4	5	4	217	23.3	7.77
A0A0M3IYX4	40S ribosomal protein S12	Anisakis simplex	ASIM_LOCUS357	metabolic process	ribosome	structural molecule activity	17.092	54	7	7	7	141	15.7	7.15
A0A0M3IZR0	L-2-hydroxyglutarate dehydrogenase, mitochondrial (inferred by orthology to a human protein)	Anisakis simplex	ASIM_LOCUS643	metabolic process		catalytic activity	17.085	20	5	6	5	352	39.5	9.23
A0A0M3JUZ9	Uncharacterized protein	Anisakis simplex	ASIM_LOCUS11496	regulation of biological process		enzyme regulator activity	17.058	11	3	5	3	434	48	8.84
A0A0M3KGE3	Uncharacterized protein	Anisakis simplex					17.018	21	6	7	5	245	28.1	9.51
A0A0M3KBN6	AcetylCoA_hyd_C domain-containing protein	Anisakis simplex	ASIM_LOCUS17784				16.83	46	3	7	2	81	8.9	9.25
A0A0M3K9I2	Nucleoside diphosphate kinase	Anisakis simplex	ASIM_LOCUS17030	metabolic process		catalytic activity;nucleotide binding	16.819	22	4	7	4	238	26.6	6.55
A0A0M3KAG2	Lipoyl-binding domain-containing protein	Anisakis simplex	ASIM_LOCUS17359				16.812	37	5	7	5	188	20.7	9.09
A0A0M3J5J0	Uncharacterized protein	Anisakis simplex	ASIM_LOCUS2674			protein binding	16.762	19	3	5	3	213	24.6	7.55
A0A0M3JBK1	Aldedh domain-containing protein	Anisakis simplex		metabolic process		catalytic activity	16.762	56	6	7	4	150	15.7	8.25
A0A0M3JSY8	Uncharacterized protein	Anisakis simplex	ASIM_LOCUS10674	metabolic process;transport		transporter activity	16.753	35	5	5	5	205	23.7	7.64
A0A0M3JA46	Uncharacterized protein	Anisakis simplex	ASIM_LOCUS4279				16.729	35	4	7	4	130	15.5	9.09
A0A0M3J1J6	Uncharacterized protein	Anisakis simplex	ASIM_LOCUS1281		membrane		16.723	34	5	5	5	212	21.5	6.55
A0A0M3K875	Cat eye syndrome critical region protein 5 (inferred by orthology to a human protein)	Anisakis simplex	ASIM_LOCUS16573				16.614	26	5	5	5	263	30.1	7.05
P15104	Glutamine synthetase	Homo sapiens	GLUL	cell communication;cell organization and biogenesis;cell proliferation;metabolic process;regulation of biological process;response to stimulus;transport	cytoplasm;cytosol;endoplasmic reticulum;mitochondrion;nucleus	catalytic activity;metal ion binding;nucleotide binding;protein binding	16.51	19	5	6	5	373	42	6.89
A0A0M3JYT8	Proteasome subunit alpha type	Anisakis simplex	ASIM_LOCUS13057	metabolic process	cytoplasm;nucleus;proteasome	catalytic activity	16.491	24	5	6	5	259	28.5	6.6
P21333	Filamin-A	Homo sapiens	FLNA	cell organization and biogenesis;cellular component movement;metabolic process;regulation of biological process;response to stimulus;transport	cytoplasm;cytoskeleton;cytosol;extracellular;membrane;nucleus	protein binding;RNA binding;signal transducer activity	16.472	4	7	7	7	2647	280.6	6.06
Q6R648	Keratin-associated protein 11-1	Capra hircus	KRTAP11-1				16.344	22	2	7	2	159	16.8	7.84
A0A158PNR4	Uncharacterized protein	Anisakis simplex	ASIM_LOCUS12165				16.158	4	5	5	5	1775	192.8	4.84
P05090	Apolipoprotein D	Homo sapiens	APOD	cell organization and biogenesis;metabolic process;regulation of biological process;response to stimulus;transport	endoplasmic reticulum;extracellular;ribosome	protein binding;transporter activity	16.109	31	5	9	5	189	21.3	5.15
A0A0M3JYW1	Oxoglutarate/malate carrier protein (inferred by orthology to a C. elegans protein)	Anisakis simplex	ASIM_LOCUS13082	transport	membrane		16.082	18	5	8	5	297	33	9.72
A0A0M3JNY8	Malate dehydrogenase (inferred by orthology to a C. elegans protein)	Anisakis simplex	ASIM_LOCUS9120	metabolic process		catalytic activity	16.057	33	2	4	2	78	8.4	7.46
A0A0M3IY22	Stomatin-like protein 2, mitochondrial (inferred by orthology to a human protein)	Anisakis simplex	ASIM_LOCUS50		membrane		16.021	8	2	4	2	366	40.4	8.59
A0A0M3K7C2	Annexin	Anisakis simplex	ASIM_LOCUS16271			metal ion binding	15.942	14	4	5	4	320	35.7	5.3
Q03265	ATP synthase subunit alpha, mitochondrial	Mus musculus	Atp5f1a	metabolic process;regulation of biological process;transport	membrane;mitochondrion	catalytic activity;nucleotide binding;protein binding;RNA binding;transporter activity	15.913	11	5	5	2	553	59.7	9.19
C0HA00	Tubulin alpha chain	Salmo salar	TBA	cell organization and biogenesis	cytoplasm;cytoskeleton	catalytic activity;nucleotide binding;structural molecule activity	15.892	18	6	8	1	574	63.8	5.14
O44126	32 kDa beta-galactoside-binding lectin	Haemonchus contortus	GAL-1				15.851	10	2	4	1	283	32.5	6.7
P01024	Complement C3	Homo sapiens	C3	cell organization and biogenesis;defense response;metabolic process;regulation of biological process;response to stimulus;transport	extracellular;membrane;organelle lumen	catalytic activity;enzyme regulator activity;protein binding	15.803	3	3	3	3	1663	187	6.4
A0A0M3K580	Uncharacterized protein	Anisakis simplex	ASIM_LOCUS15528				15.771	29	3	4	3	163	18.6	8.46
A0A0M3JU79	Calumenin-like protein (inferred by orthology to a C. elegans protein)	Anisakis simplex	ASIM_LOCUS11185			metal ion binding	15.768	23	5	5	5	287	33.6	4.63
A0A0M3K529	Citrate synthase	Anisakis simplex	ASIM_LOCUS15477	metabolic process		catalytic activity	15.755	13	4	6	4	387	43.1	6.68
A0A0M3JQZ1	TPR_REGION domain-containing protein	Anisakis simplex	ASIM_LOCUS9843			protein binding	15.733	17	5	5	5	369	39.6	4.64
A0A0M3JA13	Uncharacterized protein	Anisakis simplex	ASIM_LOCUS4245			protein binding	15.724	26	5	5	5	229	26.3	5.73
A0A0M3K4K4	Uncharacterized protein	Anisakis simplex	ASIM_LOCUS15302				15.695	44	5	5	5	151	16.6	5.35
A0A0M3KCJ8	Lipoyl-binding domain-containing protein	Anisakis simplex		metabolic process		catalytic activity	15.65	12	2	4	2	363	38.3	6.73
P01859	Immunoglobulin heavy constant gamma 2	Homo sapiens	IGHG2	cell organization and biogenesis;defense response;metabolic process;regulation of biological process;response to stimulus	extracellular;membrane	catalytic activity;protein binding	15.642	20	5	10	3	326	35.9	7.59
Q01469	Fatty acid-binding protein 5	Homo sapiens	FABP5	metabolic process;transport	cytoplasm;cytosol;extracellular;membrane;organelle lumen	protein binding;transporter activity	15.637	44	4	5	4	135	15.2	7.01
A0A0M3K6Q9	Putative adp,ATP carrier protein (inferred by orthology to a S. mansoni protein)	Anisakis simplex	ASIM_LOCUS16057	transport	membrane	transporter activity	15.629	24	8	8	6	305	33.8	9.52
A0A0M3J577	Galectin	Anisakis simplex					15.622	32	4	6	1	110	12.4	7.58
A0A4W5PCA5	Heat shock protein 90, alpha (cytosolic), class B member 1	Hucho hucho					15.607	9	6	6	0	724	83.3	5
A0A3P6NDP5	Uncharacterized protein	Anisakis simplex	ASIM_LOCUS2860				15.595	18	5	5	5	393	45.7	6.06
A0A0M3K6U5	Uncharacterized protein	Anisakis simplex	ASIM_LOCUS16093			protein binding	15.565	11	4	4	4	483	54.1	6
A0A0M3JXR9	Peripheral subunit-binding (PSBD) domain-containing protein	Anisakis simplex	ASIM_LOCUS12626	metabolic process		catalytic activity	15.557	16	5	5	5	377	40.3	9.58
P12429	Annexin A3	Homo sapiens	ANXA3	defense response;regulation of biological process;response to stimulus;transport	cytoplasm;cytosol;membrane	enzyme regulator activity;metal ion binding;protein binding	15.508	20	5	5	5	323	36.4	5.92
P07339	Cathepsin D	Homo sapiens	CTSD	metabolic process;transport	extracellular;membrane;organelle lumen;vacuole	catalytic activity;protein binding	15.369	16	5	7	5	412	44.5	6.54
A0A0M3K8Q6	40S ribosomal protein S3 (inferred by orthology to a C. elegans protein)	Anisakis simplex	ASIM_LOCUS16754	metabolic process	ribosome	RNA binding;structural molecule activity	15.355	26	5	6	5	249	27.6	9.79
A0A0M3K2N9	Uncharacterized protein	Anisakis simplex	ASIM_LOCUS14604	metabolic process		catalytic activity;nucleotide binding	15.297	13	6	7	6	616	67.1	6.13
A0A3P6NH68	Peptidyl-prolyl cis-trans isomerase	Anisakis simplex	ASIM_LOCUS2997				15.263	34	3	9	3	114	12.6	8.88
A0A0M3JF85	Uncharacterized protein	Anisakis simplex	ASIM_LOCUS6073			catalytic activity	15.256	38	5	8	5	143	16.2	9.5
Q96QA5	Gasdermin-A	Homo sapiens	GSDMA	cell death	cytoplasm;cytosol;membrane		15.25	16	5	6	5	445	49.3	5.29
O97125	Heat shock protein 68	Drosophila melanogaster	Hsp68	cell organization and biogenesis;metabolic process;response to stimulus	mitochondrion	nucleotide binding;protein binding	15.239	7	3	4	1	635	69.7	5.83
A0A3P6RQA4	Calsequestrin	Anisakis simplex	ASIM_LOCUS10992				15.235	14	6	7	6	495	56.6	4.39
Q6RWA9	Sodium/potassium-transporting ATPase subunit alpha	Taenia solium		transport	membrane	catalytic activity;metal ion binding;nucleotide binding;transporter activity	15.22	6	4	4	1	1014	111.9	5.53
A0A0M3KD69	Uncharacterized protein	Anisakis simplex	ASIM_LOCUS18317				15.206	47	3	5	3	74	8.8	4.75
A0A0M3JYP9	Uncharacterized protein	Anisakis simplex	ASIM_LOCUS13012				15.19	12	5	6	4	858	95.1	4.44
A0A0M3K6C4	Proteasome subunit beta type	Anisakis simplex	ASIM_LOCUS15922	metabolic process		catalytic activity	15.183	28	4	4	4	273	29.7	7.99
A0A0M3JVA0	ADP-ribosylation factor 1-like 2 (inferred by orthology to a C. elegans protein)	Anisakis simplex	ASIM_LOCUS11613	regulation of biological process;response to stimulus		catalytic activity;nucleotide binding;protein binding;signal transducer activity	15.09	24	4	6	3	181	20.6	6.58
P31946	14-3-3 protein beta/alpha	Homo sapiens	YWHAB	cell organization and biogenesis;metabolic process;regulation of biological process;response to stimulus;transport	cytoplasm;cytosol;membrane;mitochondrion;nucleus	protein binding	14.963	22	4	5	3	246	28.1	4.83
A0A0M3JRK1	Uncharacterized protein	Anisakis simplex	ASIM_LOCUS10097	metabolic process		catalytic activity;nucleotide binding	14.884	14	6	6	6	513	58.3	7.09
A0A0M3JT14	Neuroglian (inferred by orthology to a D. melanogaster protein)	Anisakis simplex	ASIM_LOCUS10703		membrane	protein binding	14.875	4	3	4	3	1136	127.5	5.55
A0A0M3JSH5	Uncharacterized protein	Anisakis simplex	ASIM_LOCUS10491		membrane		14.857	12	5	5	5	589	65.6	5.67
A0A0M3JDJ0	Uncharacterized protein	Anisakis simplex	ASIM_LOCUS5473				14.853	27	5	5	5	183	21.4	5.15
A0A0M3JUD5	Uncharacterized protein	Anisakis simplex	ASIM_LOCUS11250				14.771	15	5	5	5	427	48.1	6.8
A0A0M3KEI5	Uncharacterized protein	Anisakis simplex	ASIM_LOCUS18784	metabolic process		catalytic activity	14.759	21	4	4	4	266	28.6	8.38
A0A0M3KAV8	40S ribosomal protein S20 (inferred by orthology to a human protein)	Anisakis simplex	ASIM_LOCUS17507	metabolic process	ribosome	RNA binding;structural molecule activity	14.656	40	4	6	4	120	13.5	9.33
A0A0M3JT28	60S ribosomal protein L30 (inferred by orthology to a human protein)	Anisakis simplex	ASIM_LOCUS10719	metabolic process	ribosome	structural molecule activity	14.62	42	3	5	3	112	12.3	9.76
P12273	Prolactin-inducible protein	Homo sapiens	PIP	metabolic process;regulation of biological process;response to stimulus;transport	extracellular;membrane;nucleus	catalytic activity;protein binding	14.613	36	4	4	4	146	16.6	8.05
C0HAB6	Heat shock protein 90-alpha 1	Salmo salar	HS90A	metabolic process;response to stimulus		nucleotide binding;protein binding	14.606	8	5	5	1	734	84.6	5
A0A0K2TZN2	Histone H4 (Fragment)	Lepeophtheirus salmonis		cell organization and biogenesis;metabolic process	chromosome;nucleus	DNA binding;protein binding	14.548	42	4	8	2	106	11.7	11.36
A0A0M3K9P2	Chloride intracellular channel exc-4 (inferred by orthology to a C. elegans protein)	Anisakis simplex	ASIM_LOCUS17089				14.514	18	4	6	4	292	34.2	6.47
A0A346RVJ6	Calreticulin	Anisakis simplex	crt				14.484	10	4	5	3	424	49.4	4.74
A0A0M3KB74	AMP-binding domain-containing protein	Anisakis simplex	ASIM_LOCUS17622	metabolic process	membrane	catalytic activity	14.466	14	4	5	4	410	46.1	8.12
A0A0M3JWG1	Uncharacterized protein	Anisakis simplex	ASIM_LOCUS12081				14.456	13	2	3	2	135	15	5.33
Q9C075	Keratin, type I cytoskeletal 23	Homo sapiens	KRT23	cell death	cytosol	structural molecule activity	14.355	9	3	4	2	422	48.1	6.54
P55072	Transitional endoplasmic reticulum ATPase	Homo sapiens	VCP	cell communication;cell organization and biogenesis;metabolic process;regulation of biological process;response to stimulus;transport	cytoplasm;cytosol;endoplasmic reticulum;extracellular;membrane;nucleus;organelle lumen;proteasome	catalytic activity;enzyme regulator activity;nucleotide binding;protein binding;RNA binding	14.353	10	6	6	4	806	89.3	5.26
A0A0M3JZK2	Proteasome subunit beta type-8 (inferred by orthology to a human protein)	Anisakis simplex	ASIM_LOCUS13368	metabolic process		catalytic activity	14.314	23	3	5	3	175	19.5	8.22
A0A0M3J250	Annexin	Anisakis simplex	ASIM_LOCUS1483			metal ion binding	14.289	28	4	5	3	152	17.6	6.8
A0A0M3K9X8	Carboxylic ester hydrolase	Anisakis simplex	ASIM_LOCUS17176	metabolic process		catalytic activity	14.227	8	3	4	3	570	64.3	5.49
A0A0M3K910	Uncharacterized protein	Anisakis simplex	ASIM_LOCUS16858				14.219	22	5	5	5	277	31.9	8.07
A0A0M3KFU2	Galectin	Anisakis simplex	ASIM_LOCUS19239				14.201	22	4	5	1	143	15.9	6.09
A0A0M3JYS8	Uncharacterized protein	Anisakis simplex	ASIM_LOCUS13045				14.194	23	4	5	4	230	25.5	6.79
A0A0M3JRA2	Pyruvate dehydrogenase E1 component subunit beta	Anisakis simplex	ASIM_LOCUS9976	metabolic process		catalytic activity	14.165	15	4	4	3	383	41.4	6.39
A0A0M3JUI8	Uncharacterized protein	Anisakis simplex	ASIM_LOCUS11316	metabolic process		catalytic activity;motor activity;nucleotide binding;protein binding	14.163	3	4	4	2	2006	232.8	5.76
Q9BYE4	Small proline-rich protein 2G	Homo sapiens	SPRR2G	cell death;cell differentiation	cytoplasm;cytoskeleton;cytosol		14.139	62	3	8	1	73	8.2	7.96
A0A0M3K2M8	Probable enoyl-CoA hydratase, mitochondrial (inferred by orthology to a C. elegans protein)	Anisakis simplex	ASIM_LOCUS14592	metabolic process		catalytic activity	14.121	17	4	6	4	289	31.4	8.66
A0A346RVL8	Glycogenin-2	Anisakis simplex	gyg2				13.861	10	3	4	3	440	48.8	5.52
A0A0M3KA42	Uncharacterized protein	Anisakis simplex	ASIM_LOCUS17240				13.853	20	3	5	3	229	26.1	9
Q6IG04	Keratin, type II cytoskeletal 72	Rattus norvegicus	Krt72			catalytic activity;motor activity;structural molecule activity	13.779	5	4	8	1	520	56.8	7.36
A0A0M3JUG1	Complex1_30kDa domain-containing protein	Anisakis simplex	ASIM_LOCUS11280	metabolic process		catalytic activity	13.746	20	4	5	4	244	28.6	6.71
P14618	Pyruvate kinase PKM	Homo sapiens	PKM	cell death;cell organization and biogenesis;metabolic process;response to stimulus;transport	cytoplasm;cytosol;extracellular;mitochondrion;nucleus;organelle lumen	catalytic activity;metal ion binding;nucleotide binding;protein binding;RNA binding	13.677	15	5	5	5	531	57.9	7.84
A0A0M3JLV2	Uncharacterized protein	Anisakis simplex		metabolic process;response to stimulus		nucleotide binding;protein binding	13.587	32	5	5	4	199	23.1	4.88
A0A0M3JFL2	Uncharacterized protein	Anisakis simplex				protein binding	13.581	41	4	5	2	126	14.3	5.05
A0A3P6NUD5	Thioredoxin domain-containing protein	Anisakis simplex	ASIM_LOCUS1746				13.427	27	4	5	4	221	24.5	7.39
A0A0M3K8K6	Uncharacterized protein	Anisakis simplex	ASIM_LOCUS16704				13.426	23	3	3	3	247	27.9	6.25
P36952	Serpin B5	Homo sapiens	SERPINB5	cell organization and biogenesis;cellular component movement;regulation of biological process	cytoplasm;extracellular	enzyme regulator activity;protein binding	13.394	16	4	4	4	375	42.1	6.05
P02539	Keratin, type II microfibrillar (Fragment)	Ovis aries				structural molecule activity	13.389	44	5	10	3	109	12.7	4.59
A0A3P6UTR4	Uncharacterized protein	Anisakis simplex	ASIM_LOCUS20958				13.354	62	2	3	2	45	5	4.94
A0A0M3KHK3	Epidermal retinol dehydrogenase 2 (inferred by orthology to a human protein)	Anisakis simplex	ASIM_LOCUS19851				13.257	37	4	4	4	129	14	5.05
A0A1S3RKL0	Clathrin heavy chain	Salmo salar	LOC106603518	cell organization and biogenesis;transport	membrane	protein binding;structural molecule activity	13.145	4	4	4	4	1688	192.8	5.59
A0A0M3J183	Uncharacterized protein	Anisakis simplex	ASIM_LOCUS1166	transport		transporter activity	13.09	33	8	8	8	206	24.4	5.3
A0A0M3JVZ6	6-phosphogluconate dehydrogenase, decarboxylating	Anisakis simplex	ASIM_LOCUS11890	metabolic process		catalytic activity	13.013	14	5	6	5	528	58.4	8.31
A0A0M3JYQ0	Uncharacterized protein	Anisakis simplex	ASIM_LOCUS13013			protein binding	13.009	1	6	6	6	7110	801.2	5.12
P13929	Beta-enolase	Homo sapiens	ENO3	metabolic process	cytoplasm;cytosol;membrane	catalytic activity;metal ion binding	12.993	8	2	3	1	434	47	7.71
P51991	Heterogeneous nuclear ribonucleoprotein A3	Homo sapiens	HNRNPA3	metabolic process;transport	cytoplasm;nucleus;spliceosomal complex	protein binding;RNA binding;transporter activity	12.952	10	2	2	2	378	39.6	9.01
A0A0M3K505	Aspartate--tRNA ligase, cytoplasmic (inferred by orthology to a C. elegans protein)	Anisakis simplex	ASIM_LOCUS15453	metabolic process	cytoplasm	catalytic activity;nucleotide binding	12.938	11	4	4	4	523	59.1	6.62
A0A0M3KAG0	CCR4-NOT transcription complex subunit 7 (inferred by orthology to a C. elegans protein)	Anisakis simplex	ASIM_LOCUS17360	metabolic process	nucleus;ribosome	structural molecule activity	12.927	14	3	4	3	337	37.4	7.71
P20029	Endoplasmic reticulum chaperone BiP	Mus musculus	Hspa5	cell communication;cell death;cell differentiation;cell organization and biogenesis;metabolic process;regulation of biological process;response to stimulus;transport	cell surface;cytoplasm;endoplasmic reticulum;extracellular;membrane;mitochondrion;nucleus;organelle lumen	catalytic activity;nucleotide binding;protein binding	12.867	10	5	5	4	655	72.4	5.16
A0A0M3KJU5	Uncharacterized protein	Anisakis simplex	ASIM_LOCUS20643				12.835	23	5	6	5	215	23.8	7.02
A0A0M3JVL9	Guanine nucleotide-binding protein subunit beta-1 (inferred by orthology to a C. elegans protein)	Anisakis simplex	ASIM_LOCUS11741	regulation of biological process;response to stimulus		protein binding	12.803	15	4	4	4	346	37.9	6.34
A0A0M3KCF5	GrpE protein homolog, mitochondrial (inferred by orthology to a C. elegans protein)	Anisakis simplex	ASIM_LOCUS18053	metabolic process;regulation of biological process		enzyme regulator activity;nucleotide binding;protein binding	12.797	16	3	4	3	251	27.7	7.05
A0A158PNR2	Uncharacterized protein	Anisakis simplex	ASIM_LOCUS12135				12.779	12	3	4	3	312	33.8	6.76
Q5T750	Skin-specific protein 32	Homo sapiens	XP32	cell differentiation;metabolic process	cytoplasm;cytoskeleton	structural molecule activity	12.764	28	6	6	6	250	26.2	7.97
P09211	Glutathione S-transferase P	Homo sapiens	GSTP1	cell communication;cell proliferation;metabolic process;regulation of biological process;response to stimulus;transport	cytoplasm;cytosol;extracellular;membrane;mitochondrion;nucleus;organelle lumen	antioxidant activity;catalytic activity;enzyme regulator activity;protein binding	12.763	26	3	3	3	210	23.3	5.64
P00711	Alpha-lactalbumin	Bos taurus	LALBA	defense response;metabolic process;response to stimulus	extracellular	catalytic activity;metal ion binding;protein binding	12.746	22	2	3	2	142	16.2	5.14
A0A0M3K8Z2	Uncharacterized protein	Anisakis simplex	ASIM_LOCUS16840			protein binding	12.693	9	2	3	2	489	53.2	6.39
P10909	Clusterin	Homo sapiens	CLU	cell death;cell organization and biogenesis;cell proliferation;defense response;metabolic process;regulation of biological process;response to stimulus;transport	cell surface;cytoplasm;cytosol;endoplasmic reticulum;extracellular;Golgi;membrane;mitochondrion;nucleus;organelle lumen	catalytic activity;protein binding	12.686	11	3	3	3	449	52.5	6.27
A0A158PMS3	ATP-dependent 6-phosphofructokinase	Anisakis simplex		metabolic process	cytoplasm	catalytic activity;metal ion binding;nucleotide binding	12.685	5	3	3	3	851	93.7	7.28
A0A0M3JIN2	Uncharacterized protein	Anisakis simplex	ASIM_LOCUS7261				12.674	47	2	3	2	68	7.6	8.03
A0A0M3JBD5	Aldedh domain-containing protein	Anisakis simplex		metabolic process		catalytic activity	12.644	48	2	3	2	56	6.2	8.54
P0DOY2	Immunoglobulin lambda constant 2	Homo sapiens	IGLC2	cell organization and biogenesis;cellular component movement;defense response;metabolic process;regulation of biological process;response to stimulus;transport	extracellular;membrane	catalytic activity;protein binding	12.588	38	3	3	3	106	11.3	7.24
Q9NZH8	Interleukin-36 gamma	Homo sapiens	IL36G	cell communication;defense response;regulation of biological process;response to stimulus	extracellular	protein binding	12.588	27	3	4	3	169	18.7	5.14
A0A0M3JYU4	Eukaryotic translation initiation factor 3 subunit B	Anisakis simplex	ASIM_LOCUS13063	cell organization and biogenesis;metabolic process;regulation of biological process	cytoplasm	protein binding;RNA binding	12.577	9	5	5	5	725	82.8	6.14
P35326	Small proline-rich protein 2A	Homo sapiens	SPRR2A	cell death;cell differentiation;metabolic process	cytoplasm;cytoskeleton;cytosol	protein binding;structural molecule activity	12.439	79	4	10	1	72	8	8.43
A0A0M3J6B6	Putative laminin gamma-1 chain (inferred by orthology to a S. mansoni protein)	Anisakis simplex		cell organization and biogenesis			12.357	17	4	4	4	290	32.3	4.87
P02671	Fibrinogen alpha chain	Homo sapiens	FGA	cell organization and biogenesis;coagulation;defense response;metabolic process;regulation of biological process;response to stimulus;transport	cell surface;extracellular;membrane;organelle lumen	metal ion binding;protein binding;structural molecule activity	12.309	6	4	4	4	866	94.9	6.01
Q5R651	14-3-3 protein zeta/delta	Pongo abelii	YWHAZ	cell organization and biogenesis	cytoplasm;nucleus	protein binding;RNA binding	12.276	16	3	3	2	245	27.7	4.79
A0A0M3K7S7	PHB domain-containing protein	Anisakis simplex	ASIM_LOCUS16425				12.274	12	4	4	4	433	47	5.07
O75223	Gamma-glutamylcyclotransferase	Homo sapiens	GGCT	cell organization and biogenesis;metabolic process	cytosol	catalytic activity;protein binding	12.262	26	4	5	4	188	21	5.14
A0A0M3K0W1	3-ketoacyl-CoA thiolase, mitochondrial (inferred by orthology to a human protein)	Anisakis simplex	ASIM_LOCUS13890	metabolic process	membrane	catalytic activity	12.255	6	2	5	2	497	54.4	7.24
A0A0M3JJT3	calpain_III domain-containing protein	Anisakis simplex	ASIM_LOCUS7665	metabolic process		catalytic activity;metal ion binding	12.171	34	3	5	3	121	13.5	4.84
A0A0M3JRY9	Uncharacterized protein	Anisakis simplex	ASIM_LOCUS10262			catalytic activity;motor activity	12.136	3	4	4	4	1823	214.2	6.4
A0A0M3K1M6	KH_9 domain-containing protein	Anisakis simplex	ASIM_LOCUS14186			RNA binding	12.112	8	3	3	3	527	58.1	8.65
A0A0M3KAE3	Transaldolase	Anisakis simplex	ASIM_LOCUS17341	metabolic process	cytoplasm	catalytic activity	12.103	11	2	3	2	320	36	6.65
A0A0M3JWZ2	LAMP family protein lmp-1 (inferred by orthology to a C. elegans protein)	Anisakis simplex	ASIM_LOCUS12303		membrane		12.025	25	3	4	3	158	17.7	5.52
A0A0M3JW62	Apoptosis-linked gene 2-interacting protein X 1 (inferred by orthology to a C. elegans protein)	Anisakis simplex	ASIM_LOCUS11972			protein binding	12.017	5	3	3	3	908	100.4	7.93
P19957	Elafin	Homo sapiens	PI3	cell death;metabolic process;regulation of biological process;response to stimulus	cytoskeleton;cytosol;extracellular	enzyme regulator activity;structural molecule activity	12.006	37	4	5	4	117	12.3	8.82
A0A0M3JEM2	Uncharacterized protein	Anisakis simplex	ASIM_LOCUS5852	metabolic process		catalytic activity	11.996	19	3	3	3	239	25.3	7.87
A0A3P6S6N1	Uncharacterized protein	Anisakis simplex	ASIM_LOCUS19146				11.994	19	4	5	4	228	26.7	8.97
Q92817	Envoplakin	Homo sapiens	EVPL	cell death;cell differentiation;metabolic process	cytoplasm;cytoskeleton;cytosol	protein binding;structural molecule activity	11.961	3	5	6	5	2033	231.5	6.96
A0A0M3JDM2	Uncharacterized protein	Anisakis simplex	ASIM_LOCUS5503			protein binding	11.919	18	3	3	3	235	25.9	6.43
A0A0M3JV05	GH13992p (inferred by orthology to a D. melanogaster protein)	Anisakis simplex	ASIM_LOCUS11503	transport			11.906	27	3	3	3	226	24.9	4.78
Q5RDG4	Protein disulfide-isomerase A3	Pongo abelii	PDIA3	cellular homeostasis;regulation of biological process	endoplasmic reticulum;organelle lumen	catalytic activity	11.904	10	4	4	4	505	56.7	6.35
P13489	Ribonuclease inhibitor	Homo sapiens	RNH1	metabolic process;regulation of biological process	cytoplasm;cytosol	enzyme regulator activity;protein binding	11.901	9	3	3	3	461	49.9	4.82
A0A0M3JU23	Vigilin (inferred by orthology to a human protein)	Anisakis simplex	ASIM_LOCUS11125			RNA binding	11.875	5	5	5	5	1297	144.1	6.44
A0A3P6P1H6	Uncharacterized protein	Anisakis simplex	ASIM_LOCUS6558				11.798	26	3	4	3	126	14.5	9.11
A0A0M3IYS0	26S proteasome non-ATPase regulatory subunit 2	Anisakis simplex	ASIM_LOCUS303	regulation of biological process	proteasome	enzyme regulator activity	11.769	5	3	3	3	963	106.7	5.8
A0A0M3KI67	Galectin	Anisakis simplex	ASIM_LOCUS20065		membrane		11.755	14	2	4	2	192	22.7	9.33
A0A0M3J595	NPA domain-containing protein	Anisakis simplex	ASIM_LOCUS2578				11.751	26	3	4	3	148	17.7	4.98
A0A0M3JU73	Uncharacterized protein	Anisakis simplex	ASIM_LOCUS11179	metabolic process		catalytic activity;nucleotide binding	11.705	5	2	3	1	651	73.3	6.68
A0A0M3K8M6	Dihydroorotate dehydrogenase (quinone), mitochondrial (inferred by orthology to a human protein)	Anisakis simplex	ASIM_LOCUS16724	metabolic process	cytoplasm;membrane	catalytic activity	11.698	9	3	3	3	527	59.2	8.22
A6QP57	Protein-glutamine gamma-glutamyltransferase E	Bos taurus	TGM3	metabolic process	cytoplasm	catalytic activity;metal ion binding	11.679	7	3	3	2	691	76.7	6.43
A0A0M3K2A9	WD_REPEATS_REGION domain-containing protein	Anisakis simplex	ASIM_LOCUS14451			protein binding	11.674	17	4	4	4	322	35.2	7.96
A0A0M3JT20	Uncharacterized protein	Anisakis simplex	ASIM_LOCUS10709				11.638	12	2	3	2	218	26.6	9.44
A0A3P6Q6B0	Pyr_redox_2 domain-containing protein	Anisakis simplex	ASIM_LOCUS11542				11.635	13	3	4	3	423	47.1	8.7
P02445	Keratin, high sulfur matrix protein, IIIB4	Ovis aries				structural molecule activity	11.59	21	2	5	2	98	10.5	6.93
A0A0M3JZS7	Col_cuticle_N domain-containing protein	Anisakis simplex	ASIM_LOCUS13458		membrane	structural molecule activity	11.556	21	3	4	3	323	33	8.06
P48720	Heat shock 70 kDa protein	Blastocladiella emersonii	HSP70	cell organization and biogenesis		catalytic activity;nucleotide binding	11.545	4	3	4	1	649	70.8	5.36
G1FMP3	24 kDa protein	Anisakis simplex					11.524	21	4	5	4	212	23.5	8.69
A0A158PMR9	T-complex protein 1 subunit gamma	Anisakis simplex	ASIM_LOCUS9795	metabolic process	cytoplasm	nucleotide binding;protein binding	11.511	8	3	3	3	543	60	7.25
A0A3P6TB17	Uncharacterized protein	Anisakis simplex	ASIM_LOCUS18071				11.488	10	3	3	3	425	47.1	6.05
A0A0M3KCU8	Cystatin	Anisakis simplex	ASIM_LOCUS18196	regulation of biological process		enzyme regulator activity	11.46	38	3	3	3	116	13	5.5
P18206	Vinculin	Homo sapiens	VCL	cell growth;cell organization and biogenesis;cellular component movement;regulation of biological process;transport	cytoplasm;cytoskeleton;cytosol;extracellular;membrane;organelle lumen	protein binding;structural molecule activity	11.447	4	4	4	4	1134	123.7	5.66
A0A0M3K762	Acyl-CoA_dh_1 domain-containing protein	Anisakis simplex		metabolic process		catalytic activity	11.439	27	3	3	3	143	15.9	7.24
Q7Z406	Myosin-14	Homo sapiens	MYH14	cell organization and biogenesis;cellular component movement;regulation of biological process;response to stimulus	cytoplasm;cytosol;membrane	catalytic activity;motor activity;nucleotide binding;protein binding	11.371	2	3	4	1	1995	227.7	5.6
A0A0M3JUI0	Uncharacterized protein	Anisakis simplex				catalytic activity	11.371	10	3	4	3	338	38.2	6.8
A0A0M3JT94	Cytochrome c1, heme protein, mitochondrial (inferred by orthology to a human protein)	Anisakis simplex	ASIM_LOCUS10796	metabolic process	membrane	metal ion binding	11.368	15	3	4	3	282	31.2	8.21
A0A158PN34	Family S33 non-peptidase homologue (inferred by orthology to a S. mansoni protein)	Anisakis simplex	ASIM_LOCUS10468				11.366	20	4	4	4	317	34.9	8.28
P01876	Immunoglobulin heavy constant alpha 1	Homo sapiens	IGHA1	cell organization and biogenesis;cellular component movement;defense response;metabolic process;regulation of biological process;response to stimulus;transport	extracellular;membrane	protein binding	11.364	15	4	4	4	353	37.6	6.51
P61627	Lysozyme C	Pan paniscus	LYZ	defense response;metabolic process;response to stimulus	extracellular	catalytic activity	11.336	39	4	4	4	148	16.5	9.16
A0A0M3JZ90	Redox-regulatory protein FAM213A (inferred by orthology to a human protein)	Anisakis simplex	ASIM_LOCUS13234	metabolic process			11.327	19	3	4	3	193	21.5	8.79
A0A0M3JYV7	Prohibitin	Anisakis simplex	ASIM_LOCUS13078		membrane		11.315	18	6	6	6	297	32.8	9.77
A0A0M3JVB3	Calpain clp-1 (inferred by orthology to a C. elegans protein)	Anisakis simplex	ASIM_LOCUS11628	metabolic process		catalytic activity	11.296	6	5	5	5	889	98.9	6.06
A0A0M3K7C5	Dehydrogenase/reductase SDR family member 1 (inferred by orthology to a human protein)	Anisakis simplex	ASIM_LOCUS16273	metabolic process	membrane	catalytic activity	11.293	13	4	4	4	369	40.4	7.88
A0A0M3JS37	Importin subunit alpha	Anisakis simplex	ASIM_LOCUS10322	transport	cytoplasm;nucleus	protein binding;transporter activity	11.228	6	2	3	2	517	56.7	4.96
A0A0M3JGA9	TIL domain-containing protein	Anisakis simplex	ASIM_LOCUS6442				11.203	28	2	3	2	105	11.3	8.1
A0A0M3JVZ5	Col_cuticle_N domain-containing protein	Anisakis simplex	ASIM_LOCUS11888		membrane	structural molecule activity	11.145	16	2	2	2	288	28	8.18
A0A158PP66	Probable prefoldin subunit 6 (inferred by orthology to a C. elegans protein)	Anisakis simplex	ASIM_LOCUS13214	metabolic process		protein binding	11.122	25	4	4	4	181	21.1	8.24
A0A0M3IYV1	NAC-A/B domain-containing protein	Anisakis simplex	ASIM_LOCUS334				11.108	21	3	3	1	195	21.1	4.97
A0A0M3IZV9	Col_cuticle_N domain-containing protein	Anisakis simplex	ASIM_LOCUS692		membrane	structural molecule activity	11.093	10	2	3	2	301	30.4	5.08
A0A0M3JWX5	Ras-related protein Rab-11B	Anisakis simplex	rab-11b	regulation of biological process;response to stimulus		catalytic activity;nucleotide binding	11.06	37	6	6	6	215	23.9	6.4
A1Z1S6	Macrophage migration inhibitory factor	Anisakis simplex	mif				11.054	31	3	3	3	121	13	7.24
A0A158PMS6	Proline dehydrogenase	Anisakis simplex	ASIM_LOCUS9835	metabolic process		catalytic activity;metal ion binding	11.026	9	3	3	3	506	58	7.11
P26041	Moesin	Mus musculus	Msn	cell differentiation;cell organization and biogenesis;cell proliferation;cellular component movement;regulation of biological process;response to stimulus	cell surface;cytoplasm;cytoskeleton;cytosol;membrane;nucleus	protein binding;RNA binding	11.004	8	4	4	3	577	67.7	6.6
A0A0M3IYB9	Charged multivesicular body protein 1b (inferred by orthology to a human protein)	Anisakis simplex	ASIM_LOCUS152	transport			10.914	19	2	3	2	183	20.1	8.62
A0A0M3IZE1	Uncharacterized protein	Anisakis simplex			membrane		10.814	18	4	5	2	234	25.9	4.93
A0A0M3JRT3	26S proteasome non-ATPase regulatory subunit 6	Anisakis simplex	ASIM_LOCUS10192	regulation of biological process		enzyme regulator activity;protein binding	10.813	10	3	3	3	411	47.1	7.96
A0A0M3JSE8	PCI domain-containing protein	Anisakis simplex	ASIM_LOCUS10452			protein binding	10.8	10	4	5	4	512	58.9	6.65
A0A0M3JRV0	Uncharacterized protein	Anisakis simplex	ASIM_LOCUS10213			metal ion binding	10.787	9	2	2	2	337	38.1	7.77
A0A0M3IZX7	Uncharacterized protein	Anisakis simplex	ASIM_LOCUS710				10.774	10	2	2	2	363	41.8	9.1
A0A0M3KG28	Uncharacterized protein	Anisakis simplex	ASIM_LOCUS19326	metabolic process		catalytic activity	10.76	23	4	4	4	261	28.6	8.15
A0A0M3K5J2	60S ribosomal protein L6 (inferred by orthology to a C. elegans protein)	Anisakis simplex	ASIM_LOCUS15640	metabolic process	ribosome	structural molecule activity	10.739	17	4	5	4	253	28.5	11.25
A0A0M3KDQ3	Uncharacterized protein	Anisakis simplex	ASIM_LOCUS18501		membrane		10.692	15	4	4	4	293	32.6	9.11
P05109	Protein S100-A8	Homo sapiens	S100A8	cell death;cellular component movement;defense response;metabolic process;regulation of biological process;response to stimulus;transport	cytoplasm;cytoskeleton;cytosol;extracellular;membrane;nucleus;organelle lumen	metal ion binding;protein binding	10.65	25	3	5	3	93	10.8	7.03
A0A0M3J7F3	Galectin	Anisakis simplex	ASIM_LOCUS3338				10.613	45	3	4	3	105	12.3	7.52
A0A0M3K5J0	Estradiol 17-beta-dehydrogenase 8 (inferred by orthology to a human protein)	Anisakis simplex	ASIM_LOCUS15638	metabolic process		catalytic activity	10.601	16	4	4	4	332	35.8	8.4
A0A0M3JT42	Peptidyl-prolyl cis-trans isomerase	Anisakis simplex	ASIM_LOCUS10736	metabolic process		catalytic activity	10.581	24	3	4	3	205	22.1	7.42
A0A0M3K947	F-actin-capping protein subunit alpha	Anisakis simplex	ASIM_LOCUS16895	cell organization and biogenesis;regulation of biological process		protein binding	10.54	10	2	3	2	286	33	6.11
A0A0M3J0V8	NAC-A/B domain-containing protein	Anisakis simplex	ASIM_LOCUS1041				10.499	27	3	3	1	153	16.8	5.2
A0A0M3KG31	AMP-binding domain-containing protein	Anisakis simplex	ASIM_LOCUS19331	metabolic process		catalytic activity	10.473	20	3	3	3	229	25.4	8.59
P22314	Ubiquitin-like modifier-activating enzyme 1	Homo sapiens	UBA1	metabolic process;response to stimulus	cytoplasm;cytosol;membrane;mitochondrion;nucleus	catalytic activity;nucleotide binding;protein binding;RNA binding	10.471	4	3	3	3	1058	117.8	5.76
A0A0M3JS34	Peptidylprolyl isomerase	Anisakis simplex	ASIM_LOCUS10318	metabolic process		catalytic activity	10.467	17	4	4	4	270	30.3	6.13
A0A3P6NDY7	Uncharacterized protein	Anisakis simplex	ASIM_LOCUS4643				10.462	24	4	5	3	161	18.9	5.12
A0A0M3K9Z0	Uncharacterized protein	Anisakis simplex	ASIM_LOCUS17188				10.452	17	3	3	3	246	29	8.05
Q52I78	Nicotinamide phosphoribosyltransferase	Sus scrofa	NAMPT	metabolic process;regulation of biological process	cytoplasm;extracellular;nucleus	catalytic activity;protein binding	10.43	10	3	3	3	491	55.3	7.15
A1IKL2	SXP/RAL-2 family protein Ani s 5	Anisakis simplex					10.406	25	3	5	3	152	16.6	5.06
A0A0M3JRD7	Dimethylglycine dehydrogenase, mitochondrial (inferred by orthology to a human protein)	Anisakis simplex	ASIM_LOCUS10019	metabolic process		catalytic activity	10.379	5	3	3	2	850	95.4	8.29
E1UJ19	Parvalbumin beta-1	Oncorhynchus nerka	pvalb1			metal ion binding	10.334	38	4	4	4	109	11.9	5.12
P22735	Protein-glutamine gamma-glutamyltransferase K	Homo sapiens	TGM1	cell death;cell differentiation;cell organization and biogenesis;metabolic process;regulation of biological process	cytoskeleton;cytosol;membrane	catalytic activity;metal ion binding;protein binding	10.327	5	3	4	3	817	89.7	6.04
A0A0M3J2Q2	Properdin (inferred by orthology to a human protein)	Anisakis simplex	ASIM_LOCUS1685				10.316	12	2	2	2	277	30.9	5.81
A0A0M3J172	Uncharacterized protein	Anisakis simplex					10.315	18	3	6	2	172	19.3	9.52
A0A0M3K937	Pyrroline-5-carboxylate reductase (inferred by orthology to a S. mansoni protein)	Anisakis simplex	ASIM_LOCUS16885	metabolic process		catalytic activity	10.303	15	3	3	3	272	28.5	6.95
P26914	Extracellular globin	Pseudoterranova decipiens		transport	extracellular	metal ion binding;transporter activity	10.251	6	2	5	1	333	39.4	6.61
A0A0M3JZV3	Uncharacterized protein	Anisakis simplex	ASIM_LOCUS13491	metabolic process;regulation of biological process;response to stimulus;transport	membrane	catalytic activity;nucleotide binding;receptor activity;signal transducer activity;transporter activity	10.214	4	4	5	4	1284	144.6	6.11
A0A0K2ULR4	Uncharacterized protein (Fragment)	Lepeophtheirus salmonis		cell organization and biogenesis;metabolic process		nucleotide binding;protein binding	10.192	6	3	4	2	717	78	5.87
Q9TTC6	Peptidyl-prolyl cis-trans isomerase A	Oryctolagus cuniculus	PPIA	metabolic process;regulation of biological process	cytoplasm;cytosol;extracellular;nucleus	catalytic activity	10.148	30	3	3	2	164	17.8	7.42
A0A0M3KBJ8	PKS_ER domain-containing protein	Anisakis simplex	ASIM_LOCUS17746	metabolic process		catalytic activity	10.137	10	3	3	3	374	41.8	9.47
A0A0M3K6M8	Ribosomal protein	Anisakis simplex	ASIM_LOCUS16026	metabolic process	ribosome	RNA binding;structural molecule activity	10.122	13	2	3	2	201	22.6	9.63
A0A1S3LD21	ras-related protein Rab-7a	Salmo salar	LOC106565818	regulation of biological process;response to stimulus		catalytic activity;nucleotide binding	10.121	23	4	4	3	207	23.5	6.7
A0A0M3JRT2	Suppressor of presenilin-2 (inferred by orthology to a C. elegans protein)	Anisakis simplex	ASIM_LOCUS10191	cell organization and biogenesis	nucleus		10.098	21	4	4	4	262	29.8	4.3
A0A0M3KI13	CN hydrolase domain-containing protein	Anisakis simplex	ASIM_LOCUS20011	metabolic process		catalytic activity	10.089	21	3	3	3	136	15.2	8.44
P05120	Plasminogen activator inhibitor 2	Homo sapiens	SERPINB2	regulation of biological process;response to stimulus	cytoplasm;extracellular;membrane	enzyme regulator activity	10.087	14	4	4	4	415	46.6	5.63
Q3T149	Heat shock protein beta-1	Bos taurus	HSPB1	metabolic process;regulation of biological process	cytoplasm;cytoskeleton;nucleus	protein binding	10.083	25	5	5	1	201	22.4	6.4
A0A0M3JW02	Uncharacterized protein	Anisakis simplex	ASIM_LOCUS11897				10.068	17	2	2	2	206	18.8	12.1
A0A0M3JBH8	Myosin_tail_1 domain-containing protein	Anisakis simplex	ASIM_LOCUS4761			catalytic activity;motor activity	10.052	31	3	3	3	154	17.6	5.69
A0A0M3JV04	Transcription factor BTF3	Anisakis simplex	ASIM_LOCUS11502	transport			10.04	9	4	4	4	634	70.9	6.01
A0A0M3K9C1	Pepsin-I3 domain-containing protein	Anisakis simplex	ASIM_LOCUS16970				10.025	21	3	4	3	183	20.8	7.9
A0A0M3K3W5	40S ribosomal protein S14 (inferred by orthology to a C. elegans protein)	Anisakis simplex	ASIM_LOCUS15063	metabolic process	ribosome	structural molecule activity	10.023	31	4	4	4	151	16.3	10.45
A0A0M3K0E8	P-type domain-containing protein	Anisakis simplex	ASIM_LOCUS13709	metabolic process		catalytic activity	10.019	3	2	2	2	1044	117.7	6.21
B3CNB5	Chaperone protein DnaK	Wolbachia pipientis subsp. Culex pipiens (strain wPip)	dnaK	cell organization and biogenesis;metabolic process		nucleotide binding;protein binding	10.018	4	3	3	2	637	69	5.24
A0A0M3JSK8	Eukaryotic translation initiation factor 2 subunit 1 (inferred by orthology to a human protein)	Anisakis simplex	ASIM_LOCUS10524	metabolic process		RNA binding	9.986	12	4	5	4	337	38.4	5.12
A0A158PNG9	PCM1_C domain-containing protein	Anisakis simplex	ASIM_LOCUS11440				9.985	6	3	3	3	937	105.9	5.39
A0A0M3JT69	Trifunctional enzyme subunit beta, mitochondrial (inferred by orthology to a human protein)	Anisakis simplex	ASIM_LOCUS10764	metabolic process		catalytic activity	9.979	9	4	4	4	513	55.4	9.36
A0A0M3JTD3	Cathepsin L (inferred by orthology to a D. melanogaster protein)	Anisakis simplex	ASIM_LOCUS10841	metabolic process		catalytic activity	9.939	22	5	5	5	325	37.3	6.52
A0A0M3KH33	Uncharacterized protein	Anisakis simplex	ASIM_LOCUS19681				9.93	18	4	5	4	224	24.9	6.98
A0A158PN86	Obg-like ATPase 1	Anisakis simplex	ASIM_LOCUS10852		cytoplasm	catalytic activity;nucleotide binding	9.925	13	5	5	5	424	47.6	6.8
A0A1S3T1E0	Tubulin beta chain	Salmo salar	LOC106613051	cell organization and biogenesis	cytoplasm;cytoskeleton	catalytic activity;nucleotide binding;structural molecule activity	9.91	7	3	5	1	445	49.8	4.93
A0A158PPR3	Uncharacterized protein	Anisakis simplex	ASIM_LOCUS14720		membrane		9.835	7	3	3	3	509	57.4	6.95
A0A0M3K214	Cathepsin Z (inferred by orthology to a human protein)	Anisakis simplex	ASIM_LOCUS14341	metabolic process		catalytic activity	9.798	17	3	3	3	305	34.6	7.37
A0A0M3JAC3	Troponin T, skeletal muscle (inferred by orthology to a D. melanogaster protein)	Anisakis simplex					9.797	28	4	7	4	106	11.6	5.63
Q6S343	Keratin-associated protein 3-2	Ovis aries	KAP3.2			structural molecule activity	9.772	15	2	7	2	98	10.4	6.42
Q63610	Tropomyosin alpha-3 chain	Rattus norvegicus	Tpm3	cell organization and biogenesis	cytoplasm;cytoskeleton;cytosol	protein binding;structural molecule activity	9.74	16	4	4	4	248	29	4.78
A0A0M3IYC8	Fibulin-1	Anisakis simplex	ASIM_LOCUS161	cell organization and biogenesis;regulation of biological process	extracellular	enzyme regulator activity;metal ion binding	9.724	6	3	3	3	694	76.7	5.15
P02754	Beta-lactoglobulin	Bos taurus	LGB	transport	extracellular	protein binding	9.698	19	3	3	2	178	19.9	5.02
P02662	Alpha-S1-casein	Bos taurus	CSN1S1	regulation of biological process;response to stimulus;transport	extracellular;Golgi;organelle lumen	antioxidant activity;catalytic activity;transporter activity	9.674	14	2	3	2	214	24.5	5.02
A0A0M3K9G7	Putative UDP-glucuronosyltransferase ugt-58 (inferred by orthology to a C. elegans protein)	Anisakis simplex	ASIM_LOCUS17016	metabolic process	membrane	catalytic activity	9.672	8	5	5	5	433	49.7	8.68
Q64475	Histone H2B type 1-B	Mus musculus	Hist1h2bb	cell organization and biogenesis	chromosome;cytosol;nucleus	DNA binding;protein binding	9.643	34	4	4	3	126	13.9	10.32
P08865	40S ribosomal protein SA	Homo sapiens	RPSA	cell organization and biogenesis;metabolic process;transport	cytoplasm;cytosol;membrane;nucleus;ribosome	protein binding;receptor activity;RNA binding;structural molecule activity	9.639	19	3	3	3	295	32.8	4.87
A0A0M3K458	SCP domain-containing protein	Anisakis simplex	ASIM_LOCUS15156				9.633	16	3	3	3	211	23.7	4.92
A0A0M3JHY6	Uncharacterized protein	Anisakis simplex				metal ion binding	9.599	36	4	4	2	130	15	4.83
A0A3P6NSE0	Uncharacterized protein	Anisakis simplex	ASIM_LOCUS7633				9.591	37	2	3	2	35	4.1	5.26
A0A0M3J0L3	Uncharacterized protein	Anisakis simplex	ASIM_LOCUS946				9.536	27	3	3	3	142	16.1	5.07
A0A0M3KBV1	Peptidase_M23 domain-containing protein	Anisakis simplex	ASIM_LOCUS17849				9.525	23	4	4	4	253	28.3	6.34
A0A0M3JKD1	IF rod domain-containing protein	Anisakis simplex	ASIM_LOCUS7870			structural molecule activity	9.48	26	3	8	3	149	17.8	4.83
P09525	Annexin A4	Homo sapiens	ANXA4	cell differentiation;regulation of biological process;response to stimulus	cell surface;cytoplasm;membrane;nucleus	enzyme regulator activity;metal ion binding;protein binding	9.475	12	3	3	3	319	35.9	6.13
Q2I6W4	Catalase	Callithrix jacchus	CAT	metabolic process;regulation of biological process;response to stimulus		antioxidant activity;catalytic activity;metal ion binding	9.474	8	3	3	3	527	59.8	7.9
A0A3P6QLX8	Proteasome subunit alpha type	Anisakis simplex	ASIM_LOCUS13984				9.454	19	3	3	3	253	27.8	5.19
A0A0M3JSL1	60S acidic ribosomal protein P1 (inferred by orthology to a C. elegans protein)	Anisakis simplex	ASIM_LOCUS10527	metabolic process	ribosome	structural molecule activity	9.451	36	2	3	2	121	12.3	4.53
P29692	Elongation factor 1-delta	Homo sapiens	EEF1D	metabolic process;regulation of biological process;response to stimulus	cytoplasm;cytosol;endoplasmic reticulum;nucleus	DNA binding;protein binding;RNA binding;signal transducer activity	9.449	17	3	3	3	281	31.1	5.01
A0A0M3JRB0	Uncharacterized protein	Anisakis simplex	ASIM_LOCUS9986				9.446	26	3	3	3	176	20.4	7.15
A0A0M3JUE7	Glutathione peroxidase	Anisakis simplex	ASIM_LOCUS11264	metabolic process;response to stimulus		antioxidant activity;catalytic activity	9.429	24	3	5	3	176	19.5	7.02
A0A158PPS2	Uncharacterized protein	Anisakis simplex	ASIM_LOCUS14798			nucleotide binding	9.426	5	3	3	3	816	89.1	9.22
A0A0M3J4T4	Uncharacterized protein	Anisakis simplex		cell organization and biogenesis;metabolic process	membrane	catalytic activity	9.41	23	3	4	2	142	16.5	4.86
A0A0M3JSD5	Uncharacterized protein	Anisakis simplex	ASIM_LOCUS10439	metabolic process		catalytic activity;nucleotide binding	9.387	10	3	3	3	410	46.6	8.22
A0A0M3JAJ1	Uncharacterized protein	Anisakis simplex	ASIM_LOCUS4422				9.376	19	3	3	3	113	12.8	7.53
A0A0M3KJI4	Uncharacterized protein	Anisakis simplex		metabolic process			9.365	19	4	4	4	226	26	8.31
A0A0M3K5X6	Purine nucleoside phosphorylase (inferred by orthology to a human protein)	Anisakis simplex	ASIM_LOCUS15774	metabolic process		catalytic activity	9.316	13	4	5	4	364	40.2	7.39
A0A0M3J144	Phosphomannomutase	Anisakis simplex	ASIM_LOCUS1126	metabolic process	cytoplasm	catalytic activity	9.313	13	2	2	2	223	25.6	5.39
Q02958	Keratin-associated protein 6-1	Ovis aries	KRTAP6-1				9.302	31	2	7	2	83	8.4	8.22
A0A0M3K5D8	60S ribosomal protein L18 (inferred by orthology to a C. elegans protein)	Anisakis simplex	ASIM_LOCUS15586	metabolic process	ribosome	structural molecule activity	9.239	20	3	3	3	188	21.5	11.5
A0A0M3K6Z4	Uncharacterized protein	Anisakis simplex	ASIM_LOCUS16142			protein binding	9.225	4	3	3	3	1262	140.3	5.4
A0A0M3K3R7	cAMP-dependent protein kinase regulatory subunit (inferred by orthology to a C. elegans protein)	Anisakis simplex	ASIM_LOCUS15017	regulation of biological process		enzyme regulator activity;nucleotide binding	9.217	6	2	3	2	451	49.8	5.31
A0A0M3J1F4	Uncharacterized protein	Anisakis simplex	ASIM_LOCUS1236				9.204	22	4	4	4	321	37.2	7.8
A0A3P6SZK1	Transket_pyr domain-containing protein	Anisakis simplex	ASIM_LOCUS16907				9.201	6	4	4	4	797	90.1	6.6
Q13867	Bleomycin hydrolase	Homo sapiens	BLMH	metabolic process;response to stimulus	cytoplasm;cytosol;nucleus	catalytic activity;protein binding	9.201	11	4	4	4	455	52.5	6.27
Q8WVV4	Protein POF1B	Homo sapiens	POF1B	cell organization and biogenesis		protein binding	9.142	10	4	4	4	589	68	6.32
Q90YS3	40S ribosomal protein S2	Ictalurus punctatus	rps2	metabolic process	ribosome	RNA binding;structural molecule activity	9.126	13	3	3	2	277	30.4	9.67
Q96P63	Serpin B12	Homo sapiens	SERPINB12	cell differentiation;regulation of biological process;transport	cytoplasm;membrane	enzyme regulator activity;protein binding	9.095	16	4	4	4	405	46.2	5.53
A0A0M3K8Y8	26S proteasome non-ATPase regulatory subunit 1	Anisakis simplex	ASIM_LOCUS16835	regulation of biological process	proteasome	enzyme regulator activity	9.022	6	3	3	3	835	91.8	5.92
A0A0M3JGV0	Uncharacterized protein	Anisakis simplex		cell organization and biogenesis;metabolic process		catalytic activity;motor activity	9.005	33	3	3	1	120	13.8	4.74
A0A3P6PAA9	AMP-binding domain-containing protein (Fragment)	Anisakis simplex	ASIM_LOCUS7752				9.001	36	2	3	2	84	9.4	7.42
Q6P4A8	Phospholipase B-like 1	Homo sapiens	PLBD1	metabolic process	cytosol;vacuole	catalytic activity	8.988	5	2	2	2	553	63.2	9.06
A0A0M3KKP7	Papilin (inferred by orthology to a C. elegans protein)	Anisakis simplex	ASIM_LOCUS20947	regulation of biological process		enzyme regulator activity	8.982	29	3	4	3	129	15.1	4.75
A0A0M3JQZ3	S10_plectin domain-containing protein	Anisakis simplex	ASIM_LOCUS9846				8.954	25	3	4	3	151	17.2	9.58
A0A1S3NB46	26S protease regulatory subunit 8 isoform X1	Salmo salar	prs8	metabolic process;regulation of biological process;response to stimulus	cytoplasm	catalytic activity;nucleotide binding;RNA binding	8.954	9	3	3	1	407	45.8	7.58
Q4R6K8	Calreticulin	Macaca fascicularis	CALR	metabolic process;regulation of biological process	endoplasmic reticulum;organelle lumen	metal ion binding;protein binding	8.946	5	2	3	1	417	48.1	4.44
A0A0M3K2P0	Uncharacterized protein	Anisakis simplex	ASIM_LOCUS14606			RNA binding	8.94	4	2	2	2	671	73.4	7.24
P26267	Pyruvate dehydrogenase E1 component subunit alpha type I, mitochondrial	Ascaris suum		metabolic process	mitochondrion;organelle lumen	catalytic activity	8.863	9	3	3	1	396	43.7	7.87
A0A0M3K609	Annexin	Anisakis simplex	ASIM_LOCUS15807			metal ion binding	8.846	21	3	3	3	178	20.5	4.82
A0A0M3K0A2	Uncharacterized protein	Anisakis simplex		regulation of biological process	extracellular	enzyme regulator activity	8.797	6	4	4	4	812	90.3	5.74
A0A0M3KD72	Uncharacterized protein	Anisakis simplex	ASIM_LOCUS18320		membrane		8.786	8	3	3	3	521	60.8	5.33
A0A0M3JY08	Uncharacterized protein	Anisakis simplex	ASIM_LOCUS12727			protein binding	8.77	6	2	2	2	485	54.3	5.54
P42357	Histidine ammonia-lyase	Homo sapiens	HAL	metabolic process	cytoplasm;cytosol	catalytic activity	8.768	7	3	3	3	657	72.7	6.95
A0A0M3KJW0	Uncharacterized protein	Anisakis simplex	ASIM_LOCUS20658				8.764	38	3	3	3	101	11.1	9.76
A0A0M3JTD5	Inositol-1-monophosphatase	Anisakis simplex	ASIM_LOCUS10843	metabolic process		catalytic activity;metal ion binding	8.719	10	3	3	3	354	38.4	6.47
A0A1S3SQ25	fumarate hydratase, mitochondrial-like	Salmo salar	LOC106611092	metabolic process		catalytic activity	8.696	9	2	2	2	504	54.3	7.61
A0A0M3JUA8	Glutathione synthetase	Anisakis simplex	ASIM_LOCUS11219	metabolic process		catalytic activity;metal ion binding;nucleotide binding;protein binding	8.679	9	3	3	3	500	56.6	6.29
A0A0M3J779	Uncharacterized protein	Anisakis simplex	ASIM_LOCUS3262				8.672	23	2	3	2	164	17.4	6.51
Q2GIG2	ATP synthase subunit alpha	Anaplasma phagocytophilum (strain HZ)	atpA	metabolic process;transport	membrane	catalytic activity;nucleotide binding;transporter activity	8.67	6	3	3	1	506	54.1	5.62
A0A0M3JAI6	IF rod domain-containing protein	Anisakis simplex	ASIM_LOCUS4414			structural molecule activity	8.663	19	3	3	3	167	20.1	6.01
Q0P594	Serine/threonine-protein phosphatase 2A catalytic subunit beta isoform	Bos taurus	PPP2CB	metabolic process	chromosome;cytoplasm;cytoskeleton;nucleus	catalytic activity;metal ion binding;protein binding	8.66	13	3	3	2	309	35.5	5.43
A0A0M3JN05	Uncharacterized protein	Anisakis simplex	ASIM_LOCUS8788				8.65	31	2	3	2	94	9.7	4.92
A0A0M3JTQ2	Synthase trehalose-6-phosphate	Anisakis simplex	ASIM_LOCUS10987	metabolic process		catalytic activity	8.649	4	4	4	4	1312	147.3	5.76
A0A0M3JR09	Uncharacterized protein	Anisakis simplex	ASIM_LOCUS9867	metabolic process	membrane;mitochondrion	catalytic activity	8.642	16	2	2	2	172	20.3	9.14
A0A0M3JVI3	40S ribosomal protein S19 (inferred by orthology to a C. elegans protein)	Anisakis simplex	ASIM_LOCUS11704	metabolic process	ribosome	structural molecule activity	8.638	22	4	4	4	150	16.8	10.32
A0A0M3K2Q8	Uncharacterized protein	Anisakis simplex				catalytic activity	8.622	6	2	2	2	550	62.9	6.6
Q96RM1	Small proline-rich protein 2F	Homo sapiens	SPRR2F	cell death;cell differentiation;metabolic process	cytoplasm;cytoskeleton;cytosol	structural molecule activity	8.621	67	4	5	3	72	7.8	8.31
A0A0M3KBS6	Uncharacterized protein	Anisakis simplex	ASIM_LOCUS17825	regulation of biological process;response to stimulus		catalytic activity;nucleotide binding	8.615	13	2	2	2	211	23.5	7.02
A0A346RVP4	26S proteasome non-ATPase regulatory subunit 3	Anisakis simplex	rpn3				8.612	7	3	3	3	521	59.6	8.73
A0A0M3K1X3	40S ribosomal protein S6	Anisakis simplex	ASIM_LOCUS14295	metabolic process	ribosome	structural molecule activity	8.606	11	3	3	3	248	28.5	10.61
A0A0M3JWP9	Citrate lyase subunit beta-like protein, mitochondrial (inferred by orthology to a human protein)	Anisakis simplex	ASIM_LOCUS12189			catalytic activity;metal ion binding	8.564	10	2	2	2	350	39.2	8.46
A0A346RVJ4	Ras-related protein rab-1a	Anisakis simplex	rab-1a				8.491	20	3	4	3	202	22.5	5.72
B6CVD7	ERO1-like protein alpha	Sus scrofa	ERO1A	cell death;cellular homeostasis;metabolic process;regulation of biological process;response to stimulus;transport	endoplasmic reticulum;membrane	catalytic activity	8.487	8	3	3	3	468	54.2	6.15
A0A3P6P1P0	AdoHcyase_NAD domain-containing protein	Anisakis simplex	ASIM_LOCUS3964				8.455	13	3	3	3	245	26.5	6.29
A0A0M3K1N3	Tetratricopeptide repeat protein 19, mitochondrial (inferred by orthology to a human protein)	Anisakis simplex	ASIM_LOCUS14195		membrane	protein binding	8.453	8	2	2	2	430	49.3	8.15
A0A0M3JU76	Uncharacterized protein	Anisakis simplex			membrane		8.445	9	2	2	2	372	42	8.68
Q62168	Keratin, type I cuticular Ha2	Mus musculus	Krt32			catalytic activity;motor activity;structural molecule activity	8.401	9	4	4	2	407	46.4	4.82
A0A0M3J3U0	Paralyzed arrest at two-fold protein 6 (inferred by orthology to a C. elegans protein)	Anisakis simplex	ASIM_LOCUS2073	cell organization and biogenesis		protein binding	8.342	11	2	2	2	287	33.4	5.9
A0A3P6S5J2	Uncharacterized protein	Anisakis simplex	ASIM_LOCUS19632				8.326	33	4	4	4	131	15.5	6.8
A0A0M3J4H0	Uncharacterized protein	Anisakis simplex	ASIM_LOCUS2303				8.319	34	4	4	2	88	10.4	9.26
P22528	Cornifin-B	Homo sapiens	SPRR1B	cell death;cell differentiation;metabolic process	cytoplasm;cytoskeleton;cytosol	protein binding;structural molecule activity	8.283	53	3	4	3	89	9.9	8.48
A0A0M3K4F6	Integrin alpha pat-2 (inferred by orthology to a C. elegans protein)	Anisakis simplex	ASIM_LOCUS15254	regulation of biological process;response to stimulus	membrane		8.238	3	3	3	3	987	110.3	5.96
P02679	Fibrinogen gamma chain	Homo sapiens	FGG	cell organization and biogenesis;coagulation;metabolic process;regulation of biological process;response to stimulus;transport	cell surface;cytoplasm;extracellular;membrane;organelle lumen	catalytic activity;metal ion binding;protein binding;structural molecule activity	8.234	11	3	3	3	453	51.5	5.62
A0A0M3KDV4	Annexin	Anisakis simplex				metal ion binding	8.214	22	3	3	1	183	20.6	4.63
P23490	Loricrin	Homo sapiens	LOR	cell death;cell differentiation;cell organization and biogenesis;metabolic process	cytoplasm;cytoskeleton;cytosol;nucleus	protein binding;structural molecule activity	8.209	4	2	5	2	312	25.7	8.09
P41218	Myeloid cell nuclear differentiation antigen	Homo sapiens	MNDA	cellular component movement;defense response;metabolic process;regulation of biological process;response to stimulus;transport	cytoplasm;extracellular;nucleus;organelle lumen	DNA binding;protein binding;transporter activity	8.206	9	2	2	2	407	45.8	9.76
A0A3P6TEJ7	Uncharacterized protein	Anisakis simplex	ASIM_LOCUS20740				8.179	21	3	3	1	215	24.3	5.22
A0A0M3JS60	Translocon-associated protein subunit beta	Anisakis simplex	ASIM_LOCUS10347		endoplasmic reticulum;membrane		8.175	13	2	2	2	196	22.3	9.23
A0A0M3J8R5	26S protease regulatory subunit 8 (inferred by orthology to a human protein)	Anisakis simplex	ASIM_LOCUS3798	metabolic process;regulation of biological process;response to stimulus		catalytic activity;nucleotide binding;protein binding;RNA binding	8.172	18	3	3	1	196	21.5	5.16
P52301	GTP-binding nuclear protein Ran	Xenopus laevis	ran	development;regulation of biological process;response to stimulus;transport	cytoplasm;nucleus	catalytic activity;nucleotide binding;protein binding	8.172	16	3	3	3	216	24.4	7.88
A0A3P6RI33	Uncharacterized protein	Anisakis simplex	ASIM_LOCUS14838				8.107	17	2	2	2	172	19.3	4.41
Q000K2	ADP/ATP translocase 2	Tachyglossus aculeatus aculeatus	SLC25A5	regulation of biological process;transport	membrane;mitochondrion	transporter activity	8.097	16	5	5	3	298	32.8	9.74
A0A0M3JEG0	Uncharacterized protein	Anisakis simplex	ASIM_LOCUS5797		membrane		8.095	22	3	3	3	169	18.2	4.6
A0A0M3J5Z5	Hydroxyacyl-coenzyme A dehydrogenase, mitochondrial (inferred by orthology to a human protein)	Anisakis simplex	ASIM_LOCUS2829	metabolic process		catalytic activity;nucleotide binding	8.093	14	3	3	3	270	29.4	9.04
Q5RF00	Aldehyde dehydrogenase, mitochondrial	Pongo abelii	ALDH2	metabolic process	mitochondrion;organelle lumen	catalytic activity	8.085	8	3	3	3	517	56.3	7.33
A0A0M3J9P3	Uncharacterized protein	Anisakis simplex	ASIM_LOCUS4129				8.062	26	2	3	2	99	11.3	9.83
P04256	Heterogeneous nuclear ribonucleoprotein A1	Rattus norvegicus	Hnrnpa1	cell communication;metabolic process;regulation of biological process;response to stimulus;transport	cytoplasm;cytosol;membrane;nucleus;spliceosomal complex	catalytic activity;DNA binding;protein binding;RNA binding	8.038	8	2	2	1	320	34.2	9.14
A0A0M3IZQ5	Uncharacterized protein	Anisakis simplex					8.015	12	3	3	3	301	33.4	8.09
O00299	Chloride intracellular channel protein 1	Homo sapiens	CLIC1	metabolic process;regulation of biological process;response to stimulus;transport	cytoplasm;membrane;mitochondrion;nucleus	catalytic activity;protein binding;transporter activity	8.014	12	2	2	2	241	26.9	5.17
A0A0M3JU72	Protein 4.1 homolog (inferred by orthology to a D. melanogaster protein)	Anisakis simplex	ASIM_LOCUS11178		cytoskeleton	protein binding;structural molecule activity	8.009	1	3	3	3	4528	505.4	6.1
A0A0M3K8P9	Spermidine synthase (inferred by orthology to a human protein)	Anisakis simplex	ASIM_LOCUS16747	metabolic process		catalytic activity	8.008	10	3	3	3	412	46.5	5.11
A0A0M3J0N5	UBA_e1_C domain-containing protein	Anisakis simplex	ASIM_LOCUS968	metabolic process		catalytic activity;nucleotide binding	7.992	9	4	4	4	722	81.9	6.39
Q3SZR3	Alpha-1-acid glycoprotein	Bos taurus	ORM1	defense response;regulation of biological process;response to stimulus;transport	extracellular		7.99	14	2	3	2	202	23.2	5.87
A0A0M3JK03	Uncharacterized protein	Anisakis simplex	ASIM_LOCUS7737	metabolic process			7.954	21	4	4	4	183	21.6	4.96
A0A346RVN8	Calcium-transporting ATPase	Anisakis simplex	pmca-3				7.94	3	2	2	1	1145	125.5	7.34
P80188	Neutrophil gelatinase-associated lipocalin	Homo sapiens	LCN2	cell communication;cell death;cell organization and biogenesis;cellular homeostasis;defense response;regulation of biological process;response to stimulus;transport	cytosol;extracellular;organelle lumen	metal ion binding;protein binding;transporter activity	7.912	16	2	2	2	198	22.6	8.91
P27348	14-3-3 protein theta	Homo sapiens	YWHAQ	cell organization and biogenesis;regulation of biological process;response to stimulus;transport	cytoplasm;cytosol;membrane;mitochondrion	protein binding	7.908	11	2	2	1	245	27.7	4.78
A0A0M3JR90	Uncharacterized protein	Anisakis simplex	ASIM_LOCUS9960			protein binding	7.896	14	3	3	3	252	27.6	8.91
A0A0M3K865	Calnexin (inferred by orthology to a C. elegans protein)	Anisakis simplex	ASIM_LOCUS16563	metabolic process	endoplasmic reticulum;membrane	metal ion binding;protein binding	7.883	6	3	3	3	602	67.9	5.08
A0A0M3K923	Uncharacterized protein	Anisakis simplex	ASIM_LOCUS16871		membrane	metal ion binding	7.83	3	2	2	2	910	100.7	5.43
Q9JKY1	Peroxiredoxin-1	Cricetulus griseus	PRDX1	cellular homeostasis;metabolic process;regulation of biological process	cytoplasm	antioxidant activity;catalytic activity	7.796	23	4	5	3	199	22.2	8.05
A0A0M3K5A6	Reticulon-like protein	Anisakis simplex	ASIM_LOCUS15554		membrane		7.789	25	4	4	4	138	15.7	8.35
O17214	Probable fumarate hydratase, mitochondrial	Caenorhabditis elegans	fum-1	metabolic process;reproduction	mitochondrion	catalytic activity	7.782	10	3	3	1	501	53.6	7.96
A0A0M3J3F7	Neur_chan_LBD domain-containing protein	Anisakis simplex	ASIM_LOCUS1940	transport	membrane	transporter activity	7.767	16	2	3	2	169	19.6	6.33
B5DH03	Ubiquitin	Salmo salar	UBIQ	metabolic process	ribosome	protein binding;structural molecule activity	7.759	20	2	2	2	128	14.7	9.83
Q5R8B4	Adenylyl cyclase-associated protein 1	Pongo abelii	CAP1	cell organization and biogenesis	membrane	protein binding	7.752	7	2	2	2	475	51.5	7.55
A0A0M3KDK6	Putative aminopeptidase (inferred by orthology to a C. elegans protein)	Anisakis simplex	ASIM_LOCUS18454	metabolic process	cytoplasm	catalytic activity;metal ion binding	7.719	10	3	3	3	309	33.7	8.28
A0A0M3JTG0	Uncharacterized protein	Anisakis simplex	ASIM_LOCUS10871		membrane		7.697	20	3	4	3	169	19.9	9.44
A0A0M3JXP0	A2M_N_2 domain-containing protein	Anisakis simplex	ASIM_LOCUS12593	regulation of biological process		enzyme regulator activity	7.694	6	2	2	2	750	83.1	6.55
A0A0M3JXA1	Protein phosphatase	Anisakis simplex	ASIM_LOCUS12430			catalytic activity	7.679	8	2	2	2	317	34.1	5.26
Q9Y446	Plakophilin-3	Homo sapiens	PKP3	cell death;cell organization and biogenesis;regulation of biological process	cytoskeleton;membrane;nucleus	protein binding;RNA binding;translation regulator activity	7.67	5	3	3	1	797	87	9.32
A0A0M3KAB1	TROVE domain-containing protein	Anisakis simplex	ASIM_LOCUS17309			RNA binding	7.651	29	2	2	2	124	13.9	4.54
A0A0M3J329	Microtubule-associated protein futsch (inferred by orthology to a D. melanogaster protein)	Anisakis simplex	ASIM_LOCUS1812				7.646	10	3	3	3	348	37.2	5.21
P23528	Cofilin-1	Homo sapiens	CFL1	cell organization and biogenesis;cellular component movement;metabolic process;regulation of biological process;response to stimulus	cytoplasm;cytoskeleton;cytosol;membrane;nucleus	protein binding	7.62	19	2	2	2	166	18.5	8.09
A0A0M3JYL8	Acyl-CoA-binding protein homolog 1 (inferred by orthology to a C. elegans protein)	Anisakis simplex	ASIM_LOCUS12976				7.61	39	2	2	2	85	9.7	9.41
A0A0M3K4N1	Cytochrome-c oxidase (inferred by orthology to a S. mansoni protein)	Anisakis simplex	ASIM_LOCUS15329	metabolic process;transport		catalytic activity;transporter activity	7.572	13	2	2	2	194	22.6	9
A0A0M3KE39	60S ribosomal protein L18a (inferred by orthology to a C. elegans protein)	Anisakis simplex	ASIM_LOCUS18637	metabolic process	ribosome	structural molecule activity	7.569	20	2	2	2	136	16	9.85
A0A0M3J888	Uncharacterized protein	Anisakis simplex	ASIM_LOCUS3619				7.558	57	2	2	2	42	5	4.89
A0A1S3LR28	plastin-3-like	Salmo salar	LOC106567809			metal ion binding;protein binding	7.557	5	3	3	2	624	69.6	5.2
A0A3P6PCK6	Uncharacterized protein (Fragment)	Anisakis simplex	ASIM_LOCUS8097				7.555	23	2	2	2	137	15.9	5.07
A0A0M3K4U8	Muscle M-line assembly protein unc-89 (inferred by orthology to a C. elegans protein)	Anisakis simplex	ASIM_LOCUS15396	regulation of biological process		protein binding	7.549	10	2	2	2	295	34.4	6.92
A0A0M3J6G1	Peptidase_M28 domain-containing protein	Anisakis simplex	ASIM_LOCUS2996	metabolic process		catalytic activity	7.512	16	2	2	2	167	18.8	8.12
A0A0M3JZU3	Col_cuticle_N domain-containing protein	Anisakis simplex	ASIM_LOCUS13479		membrane	structural molecule activity	7.498	11	2	2	2	308	29.6	5.12
A0A0M3JAP1	Uncharacterized protein	Anisakis simplex					7.476	21	2	2	2	113	12.6	6.52
P00338	L-lactate dehydrogenase A chain	Homo sapiens	LDHA	metabolic process;regulation of biological process;response to stimulus	cytoplasm;cytosol;membrane;nucleus	catalytic activity;nucleotide binding;protein binding	7.466	9	3	3	3	332	36.7	8.27
A0A0M3J236	40S ribosomal protein S18 (inferred by orthology to a human protein)	Anisakis simplex	ASIM_LOCUS1469	metabolic process	ribosome	RNA binding;structural molecule activity	7.459	25	3	3	3	154	17.8	10.46
A0A0M3KEJ3	SHSP domain-containing protein	Anisakis simplex	ASIM_LOCUS18791				7.45	22	2	2	2	98	11.1	5.48
Q22235	Endoplasmin homolog	Caenorhabditis elegans	enpl-1	metabolic process;reproduction;response to stimulus	endoplasmic reticulum;organelle lumen	nucleotide binding;protein binding	7.401	4	3	3	1	760	87.1	5.06
P27996	Histone H4	Solaster stimpsoni		cell organization and biogenesis	chromosome;nucleus	DNA binding;protein binding	7.4	33	3	4	1	103	11.4	11.19
Q4R4J2	Coronin-1A	Macaca fascicularis	CORO1A	cell organization and biogenesis;cellular component movement;response to stimulus	cytoplasm;cytoskeleton;membrane	protein binding	7.382	7	2	2	2	461	50.9	6.84
A0A1S3M658	spectrin alpha chain, non-erythrocytic 1 isoform X7	Salmo salar	sptan1			metal ion binding;protein binding	7.357	1	2	2	1	2463	282.9	5.2
A0A0M3JDV4	Uncharacterized protein	Anisakis simplex	ASIM_LOCUS5586				7.345	28	2	3	2	142	15.6	9.89
Q64119	Myosin light polypeptide 6	Rattus norvegicus	Myl6	cellular component movement		catalytic activity;metal ion binding;motor activity;structural molecule activity	7.345	22	3	3	3	151	17	4.55
A0A3P6PJC7	Uncharacterized protein	Anisakis simplex	ASIM_LOCUS2956				7.344	14	2	2	2	185	20.7	6.28
P09601	Heme oxygenase 1	Homo sapiens	HMOX1	cell communication;cell death;cell organization and biogenesis;cell proliferation;cellular homeostasis;metabolic process;regulation of biological process;response to stimulus	cytosol;endoplasmic reticulum;membrane;nucleus	catalytic activity;metal ion binding;protein binding;signal transducer activity	7.323	14	3	3	3	288	32.8	8.25
A0A0M3JYS1	V-type proton ATPase subunit E (inferred by orthology to a D. melanogaster protein)	Anisakis simplex	ASIM_LOCUS13038	transport		catalytic activity;transporter activity	7.305	16	4	4	4	226	26	7.02
A0A0M3JUM8	RNA-binding protein squid (inferred by orthology to a D. melanogaster protein)	Anisakis simplex	ASIM_LOCUS11361			RNA binding	7.301	8	2	2	2	319	35	7.88
A0A0M3KJT7	Estradiol 17-beta-dehydrogenase 8 (inferred by orthology to a human protein)	Anisakis simplex	ASIM_LOCUS20635				7.295	20	2	2	2	156	16.7	5.53
A0A0M3J6V4	Uncharacterized protein	Anisakis simplex	ASIM_LOCUS3137				7.196	26	3	4	3	180	20.3	9.82
A0A0M3JT78	T-complex protein 1 subunit delta	Anisakis simplex	ASIM_LOCUS10777	metabolic process	cytoplasm	nucleotide binding;protein binding	7.184	8	4	4	4	550	59.4	7.71
A0A0M3KGN1	Epidermal retinol dehydrogenase 2 (inferred by orthology to a human protein)	Anisakis simplex	ASIM_LOCUS19529				7.174	29	2	2	2	108	12.4	4.79
Q22038	Ras-like GTP-binding protein rhoA	Caenorhabditis elegans	rho-1	cell division;cell organization and biogenesis;cellular component movement;development;regulation of biological process;reproduction;response to stimulus	cytoplasm;cytoskeleton;membrane	catalytic activity;nucleotide binding;protein binding	7.134	14	2	2	2	192	21.6	6.24
A0A0M3JZ34	Uncharacterized protein	Anisakis simplex	ASIM_LOCUS13165			protein binding	7.13	10	2	2	2	319	35.6	5.35
P01040	Cystatin-A	Homo sapiens	CSTA	cell death;cell differentiation;metabolic process;regulation of biological process	cytoplasm;cytoskeleton;cytosol	enzyme regulator activity;protein binding;structural molecule activity	7.129	31	2	2	2	98	11	5.5
A0A0M3JZQ3	ATP synthase F(0) complex subunit B1, mitochondrial (inferred by orthology to a human protein)	Anisakis simplex	ASIM_LOCUS13429	metabolic process;transport		transporter activity	7.072	16	4	4	4	291	34.3	8.84
A0A0M3J5G4	Malate dehydrogenase (inferred by orthology to a C. elegans protein)	Anisakis simplex	ASIM_LOCUS2649	metabolic process		catalytic activity	7.047	13	2	3	2	179	19.7	8.79
A0A0M3KAA6	60S ribosomal protein L9 (inferred by orthology to a C. elegans protein)	Anisakis simplex	ASIM_LOCUS17304	metabolic process	ribosome	RNA binding;structural molecule activity	7.034	16	3	3	3	188	21.6	10.15
A0A0M3JT99	Proteasome subunit alpha type	Anisakis simplex	ASIM_LOCUS10803	metabolic process	cytoplasm;nucleus;proteasome	catalytic activity	7.03	11	2	2	2	292	32.5	6.55
A0A0M3JF37	ADH_N domain-containing protein	Anisakis simplex	ASIM_LOCUS6022	metabolic process			7.016	27	2	3	2	127	13.5	9.23
A0A0M3JDM9	Uncharacterized protein	Anisakis simplex	ASIM_LOCUS5509				7.003	35	3	3	3	113	13.4	5.38
A0A0M3KIQ4	Uncharacterized protein	Anisakis simplex	ASIM_LOCUS20252				6.994	20	2	2	2	143	15.4	6.76
A0A0M3KBR2	ADF-H domain-containing protein	Anisakis simplex	ASIM_LOCUS17810	cell organization and biogenesis	cytoskeleton	protein binding	6.988	25	4	4	4	164	18.2	6.64
A0A3P6PI95	AMP-binding domain-containing protein	Anisakis simplex	ASIM_LOCUS1869				6.973	11	2	2	2	249	27.3	6.06
A0A0M3JVI1	Reticulocalbin-2 (inferred by orthology to a human protein)	Anisakis simplex	ASIM_LOCUS11702			metal ion binding	6.955	11	3	3	3	345	39.7	4.51
P36609	Neuronal calcium sensor 2	Caenorhabditis elegans	ncs-2			metal ion binding	6.934	12	2	2	2	190	22	5.19
A0A0M3K405	Probable 26S proteasome regulatory subunit rpn-6.1 (inferred by orthology to a C. elegans protein)	Anisakis simplex	ASIM_LOCUS15103			protein binding	6.932	2	3	3	3	1468	160.6	6.51
A0A0M3JDB3	Uncharacterized protein	Anisakis simplex	ASIM_LOCUS5396				6.885	34	2	2	2	77	8.7	5
A0A0M3JY66	Regulator of microtubule dynamics protein 1 (inferred by orthology to a human protein)	Anisakis simplex	ASIM_LOCUS12795			protein binding	6.87	10	2	2	2	289	32.9	9.39
A0A0M3KEN9	Ammonium_transp domain-containing protein	Anisakis simplex	ASIM_LOCUS18836	transport	membrane	transporter activity	6.867	12	2	2	2	286	31.4	8.25
C0H820	Malate dehydrogenase	Salmo salar	MDHC	metabolic process		catalytic activity	6.826	3	2	4	2	333	36.3	7.52
A0A0M3JJL9	Uncharacterized protein	Anisakis simplex	ASIM_LOCUS7604			protein binding	6.818	21	3	3	3	152	17.6	6.34
A0A0M3JVL0	AFG3-like protein 2 (inferred by orthology to a human protein)	Anisakis simplex	ASIM_LOCUS11732	metabolic process;response to stimulus	membrane	catalytic activity;metal ion binding;nucleotide binding	6.791	4	3	3	3	757	83	7.27
A0A0M3JVI9	Uncharacterized protein	Anisakis simplex	ASIM_LOCUS11710				6.783	10	2	2	2	231	26	5.27
A0A0M3K7J2	Uncharacterized protein	Anisakis simplex	ASIM_LOCUS16340				6.731	20	2	2	2	138	16.5	9.64
A0A0M3K809	Uncharacterized protein	Anisakis simplex	ASIM_LOCUS16507				6.726	19	2	2	2	193	22.1	9.42
Q99M73	Keratin, type II cuticular Hb4	Mus musculus	Krt84	regulation of biological process	cytoskeleton	structural molecule activity	6.691	5	2	2	1	603	64.9	7.84
A0A0M3KFP5	T-complex protein 1 subunit alpha (inferred by orthology to a C. elegans protein)	Anisakis simplex	ASIM_LOCUS19193	metabolic process		nucleotide binding;protein binding	6.673	12	2	2	2	227	23.9	5.41
Q6QDC9	Tubulin beta chain	Zymoseptoria tritici	TUB1	cell organization and biogenesis	cytoplasm;cytoskeleton	catalytic activity;nucleotide binding;structural molecule activity	6.667	6	2	4	1	447	49.7	4.97
A0A0M3IY14	TPR_REGION domain-containing protein	Anisakis simplex	ASIM_LOCUS42	metabolic process		catalytic activity;protein binding	6.664	8	2	2	2	300	35.1	4.84
A0A0M3JS83	Probable 26S protease regulatory subunit 4 (inferred by orthology to a C. elegans protein)	Anisakis simplex	ASIM_LOCUS10373	regulation of biological process		catalytic activity;nucleotide binding;RNA binding	6.662	8	2	2	2	407	45.5	6.76
A0A0M3J3X4	Uncharacterized protein	Anisakis simplex	ASIM_LOCUS2109	metabolic process		catalytic activity	6.661	13	2	2	2	231	25.8	5.66
A0A0M3KAE7	Glycine cleavage system H protein	Anisakis simplex	ASIM_LOCUS17345	metabolic process	mitochondrion		6.651	26	3	3	3	164	18	4.75
A0A0M3K6V7	Dehydrogenase/reductase SDR family member 1 (inferred by orthology to a human protein)	Anisakis simplex	ASIM_LOCUS16105	metabolic process		catalytic activity	6.648	9	2	2	2	390	42.5	7.28
A0A1S3KTN5	heterogeneous nuclear ribonucleoprotein K-like isoform X1	Salmo salar	LOC106562047	metabolic process;regulation of biological process		DNA binding;RNA binding	6.639	6	2	2	2	434	47.9	6.81
A0A0M3JZE2	LD35640p (inferred by orthology to a D. melanogaster protein)	Anisakis simplex	ASIM_LOCUS13295	regulation of biological process		RNA binding	6.618	4	2	2	2	643	67.2	6.28
P08311	Cathepsin G	Homo sapiens	CTSG	cell organization and biogenesis;defense response;metabolic process;regulation of biological process;response to stimulus;transport	cell surface;extracellular;membrane;nucleus;organelle lumen	catalytic activity;protein binding	6.604	12	2	2	2	255	28.8	11.19
A0A0M3K1X9	AT04676p (inferred by orthology to a D. melanogaster protein)	Anisakis simplex	ASIM_LOCUS14301	metabolic process		catalytic activity	6.589	8	2	2	2	359	40.4	8.1
A0A0M3K2T2	Aldehyde dehydrogenase	Anisakis simplex	ASIM_LOCUS14657	metabolic process	membrane	catalytic activity	6.578	6	3	3	3	519	58.6	6.67
C0HJN9	Collagen alpha-1(I) chain (Fragments)	Equus sp.	COL1A1		extracellular		6.558	4	2	2	2	895	79.2	9.48
A0A0M3KDQ8	Probable prefoldin subunit 3 (inferred by orthology to a C. elegans protein)	Anisakis simplex	ASIM_LOCUS18506	metabolic process			6.554	16	2	2	2	154	17.5	5.68
A0A0M3K0T4	Serine/threonine-protein phosphatase	Anisakis simplex	ASIM_LOCUS13862	cellular homeostasis;metabolic process;regulation of biological process		catalytic activity	6.505	6	2	2	1	394	44.5	4.84
A0A0M3KGA6	Probable arginine kinase (inferred by orthology to a C. elegans protein)	Anisakis simplex	ASIM_LOCUS19404	metabolic process		catalytic activity;nucleotide binding	6.505	25	3	3	3	152	17	5.9
A0A0M3JY22	10 kDa heat shock protein, mitochondrial (inferred by orthology to a human protein)	Anisakis simplex	ASIM_LOCUS12745	metabolic process	cytoplasm	nucleotide binding	6.479	26	3	3	3	129	14.3	9.61
B2XCP1	Ani s 9 allergen	Anisakis simplex					6.479	17	2	3	2	147	15.5	9.11
A0A158PNG4	Isochorismatase domain-containing protein	Anisakis simplex	ASIM_LOCUS11401	metabolic process		catalytic activity	6.473	15	3	3	3	200	22	8.07
A0A158PN61	Uncharacterized protein	Anisakis simplex	ASIM_LOCUS10644	metabolic process	mitochondrion	catalytic activity	6.462	19	2	2	2	124	14.6	8.09
A0A0M3K184	Probable ornithine aminotransferase, mitochondrial (inferred by orthology to a C. elegans protein)	Anisakis simplex	ASIM_LOCUS14029			catalytic activity	6.415	9	2	2	2	303	33.5	7.71
A0A0M3K210	Ubiquitin-like domain-containing protein	Anisakis simplex	ASIM_LOCUS14335			protein binding	6.399	2	2	2	2	1553	169.3	5.82
A0A0M3J4K7	Uncharacterized protein	Anisakis simplex			membrane	protein binding	6.39	14	3	3	2	320	35	5.35
A0A0M3JD61	Methylmalonyl-CoA epimerase, mitochondrial (inferred by orthology to a human protein)	Anisakis simplex	ASIM_LOCUS3889				6.367	19	2	2	2	118	13.1	8.05
O60437	Periplakin	Homo sapiens	PPL	cell death;cell organization and biogenesis;metabolic process;response to stimulus	cytoplasm;cytoskeleton;cytosol;membrane;mitochondrion;nucleus	protein binding;structural molecule activity	6.336	2	3	3	3	1756	204.6	5.6
A0A0M3J9L6	MC_N domain-containing protein	Anisakis simplex	ASIM_LOCUS4097				6.29	26	2	2	2	114	13.1	6.16
A0A0M3JL06	Probable fumarate hydratase, mitochondrial (inferred by orthology to a C. elegans protein)	Anisakis simplex	ASIM_LOCUS8088	metabolic process		catalytic activity	6.268	26	2	3	1	137	14.3	6.52
Q14574	Desmocollin-3	Homo sapiens	DSC3	cell death;regulation of biological process	cytoskeleton;membrane	metal ion binding;protein binding	6.236	3	2	3	2	896	99.9	6.1
O46375	Transthyretin	Bos taurus	TTR	metabolic process;regulation of biological process;transport	extracellular	protein binding	6.221	19	2	2	1	147	15.7	6.3
A0A0M3J3Q7	Procollagen lysyl hydroxylase (inferred by orthology to a D. melanogaster protein)	Anisakis simplex					6.213	13	2	2	2	230	26.8	4.64
Q25761	ADP-ribosylation factor 1	Plasmodium falciparum (isolate NF54)	ARF1	regulation of biological process;response to stimulus;transport	Golgi	catalytic activity;nucleotide binding;protein binding;signal transducer activity	6.209	14	2	3	1	181	20.8	6.55
A0A0M3JGJ0	Uncharacterized protein	Anisakis simplex	ASIM_LOCUS6526				6.208	31	3	4	3	142	15.4	5.36
A0A0M3KAU7	Galectin	Anisakis simplex					6.193	9	2	2	2	141	16.4	4.54
A0A0M3JZQ6	Uncharacterized protein	Anisakis simplex	ASIM_LOCUS13432			protein binding	6.191	3	2	2	2	993	113.4	5.41
Q6IFX4	Keratin, type I cytoskeletal 39	Mus musculus	Krt39	regulation of biological process		catalytic activity;motor activity;structural molecule activity	6.165	4	3	3	3	482	54.3	5.24
A0A0M3JAF9	Uncharacterized protein	Anisakis simplex	ASIM_LOCUS4392			catalytic activity	6.158	13	2	3	2	163	18.6	6.54
A0A0M3K2I1	60S ribosomal protein L7a (inferred by orthology to a human protein)	Anisakis simplex	ASIM_LOCUS14536				6.15	10	2	2	2	240	27.8	10.73
A0A0M3JXM1	LD36273p (inferred by orthology to a D. melanogaster protein)	Anisakis simplex	ASIM_LOCUS12572				6.146	14	3	3	3	278	29.9	9.07
P15311	Ezrin	Homo sapiens	EZR	cell differentiation;cell organization and biogenesis;cellular component movement;metabolic process;regulation of biological process;response to stimulus;transport	cytoplasm;cytoskeleton;cytosol;endosome;membrane	protein binding;RNA binding	6.128	6	3	3	2	586	69.4	6.27
A5A6L7	Annexin A8	Pan troglodytes	ANXA8	coagulation		metal ion binding	6.096	13	3	3	3	327	36.9	5.91
A0A0M3JT87	Dolichyl-diphosphooligosaccharide--protein glycosyltransferase 48 kDa subunit	Anisakis simplex	ASIM_LOCUS10788	metabolic process	endoplasmic reticulum;membrane	catalytic activity	6.084	5	2	2	2	438	48.6	7.08
P27420	Heat shock 70 kDa protein C	Caenorhabditis elegans	hsp-3	cell organization and biogenesis;regulation of biological process;reproduction;response to stimulus	endoplasmic reticulum;organelle lumen	catalytic activity;nucleotide binding	6.08	3	2	2	1	661	73	5.06
Q9MYN8	Transthyretin	Erinaceus europaeus	TTR	metabolic process;regulation of biological process;transport	extracellular	protein binding	6.077	19	2	2	1	145	15.8	6.3
Q9QY23	Plakophilin-3	Mus musculus	Pkp3	cell organization and biogenesis;regulation of biological process	membrane;nucleus	protein binding	6.075	5	3	3	1	797	87.3	9.32
Q95KM0	Arginase-1	Oryctolagus cuniculus	ARG1	metabolic process	cytoplasm	catalytic activity;metal ion binding	6.073	9	2	2	2	322	34.4	6.92
P81605	Dermcidin	Homo sapiens	DCD	defense response;metabolic process;response to stimulus	extracellular	catalytic activity;protein binding;RNA binding	6.065	13	2	2	2	110	11.3	6.54
A0A0M3JT02	Protein ERGIC-53-like (inferred by orthology to a human protein)	Anisakis simplex	ASIM_LOCUS10690	transport	cytoplasm;membrane	protein binding	6.052	4	2	2	2	502	56	6.64
P03973	Antileukoproteinase	Homo sapiens	SLPI	defense response;regulation of biological process;response to stimulus;transport	extracellular;Golgi;organelle lumen	DNA binding;enzyme regulator activity;protein binding;RNA binding	6.012	19	2	2	2	132	14.3	8.75
Q9HCY8	Protein S100-A14	Homo sapiens	S100A14	cell death;defense response;regulation of biological process;response to stimulus	cytoplasm;cytosol	metal ion binding;protein binding	6.006	25	2	2	2	104	11.7	5.24
P11141	Heat shock 70 kDa protein F, mitochondrial	Caenorhabditis elegans	hsp-6	cell organization and biogenesis;metabolic process;regulation of biological process;reproduction;response to stimulus	mitochondrion	nucleotide binding;protein binding	5.986	5	3	3	1	657	70.8	6.2
P28070	Proteasome subunit beta type-4	Homo sapiens	PSMB4	metabolic process;regulation of biological process;response to stimulus;transport	cytoplasm;cytosol;nucleus;proteasome	catalytic activity;enzyme regulator activity;protein binding	5.98	11	2	2	2	264	29.2	5.97
A0A0M3J6B4	Uncharacterized protein	Anisakis simplex	ASIM_LOCUS2947				5.978	19	2	2	2	151	17.4	4.67
A0A0M3J7S7	STI1 domain-containing protein	Anisakis simplex					5.978	21	2	2	2	106	10.7	5.1
A0A0M3JUR2	Eukaryotic translation initiation factor 3 subunit K	Anisakis simplex	ASIM_LOCUS11399	cell organization and biogenesis;metabolic process;regulation of biological process	cytoplasm	RNA binding	5.971	11	2	2	2	236	27.4	5.81
A0A0M3J3P1	2-oxoisovalerate dehydrogenase subunit alpha	Anisakis simplex		metabolic process		catalytic activity	5.966	18	3	3	3	229	26.1	6.54
A0A0M3JWW0	Rho-GAP domain-containing protein	Anisakis simplex	ASIM_LOCUS12265	regulation of biological process;response to stimulus			5.965	12	2	2	2	448	48.8	6.3
Q7YR44	Corneodesmosin	Pan troglodytes	CDSN		extracellular	protein binding	5.963	8	2	2	2	529	51.6	8.35
A0A3P6N365	Uncharacterized protein	Anisakis simplex	ASIM_LOCUS1997				5.96	10	2	3	2	270	30	8.87
A0A0M3J0Q8	Acetyl-CoA acetyltransferase, mitochondrial (inferred by orthology to a human protein)	Anisakis simplex	ASIM_LOCUS991	metabolic process		catalytic activity	5.956	10	2	3	2	332	35.7	7.68
A0A3P6NBS7	Thioredoxin domain-containing protein	Anisakis simplex	ASIM_LOCUS2330				5.948	27	3	3	3	115	12.6	7.05
A0A0K2TLE1	Propionyl Coenzyme A carboxylase, beta polypeptide [Danio rerio] (Fragment)	Lepeophtheirus salmonis	pccb			catalytic activity	5.921	5	2	4	1	520	56.6	6.98
A0A0M3JWT3	Eukaryotic translation initiation factor 3 subunit A	Anisakis simplex	ASIM_LOCUS12232	cell organization and biogenesis;metabolic process;regulation of biological process	cytoplasm	protein binding;RNA binding	5.905	2	2	2	2	1112	128.4	9.03
A0A0M3K191	Sphingosine-1-phosphate lyase (inferred by orthology to a C. elegans protein)	Anisakis simplex	ASIM_LOCUS14038	metabolic process		catalytic activity	5.859	6	2	2	2	497	54.5	6.34
P18666	Myosin regulatory light chain 12B	Rattus norvegicus	Myl12b	regulation of biological process		metal ion binding;protein binding	5.858	12	2	2	2	172	19.8	4.91
A0A0M3K631	Uncharacterized protein	Anisakis simplex	ASIM_LOCUS15829	metabolic process			5.834	14	2	2	2	173	19.8	4.6
A0A0M3K6W4	Aldedh domain-containing protein	Anisakis simplex	ASIM_LOCUS16112	metabolic process		catalytic activity	5.829	14	2	2	2	265	28.8	8.31
A0A0M3KDK5	Uncharacterized protein	Anisakis simplex	ASIM_LOCUS18453		membrane		5.801	18	2	2	2	159	18.3	6.64
A0A158PMY9	Probable Hsp90 co-chaperone cdc37 (inferred by orthology to a C. elegans protein)	Anisakis simplex	ASIM_LOCUS10210			protein binding	5.763	6	2	2	2	364	42.6	5.16
A0A0M3JXT3	Pyruvate kinase	Anisakis simplex	ASIM_LOCUS12640	metabolic process		catalytic activity;metal ion binding	5.763	4	2	2	2	575	62.6	7.03
A0A0M3IZ89	Basement membrane proteoglycan (inferred by orthology to a C. elegans protein)	Anisakis simplex	ASIM_LOCUS472			protein binding	5.696	9	2	2	2	417	45.3	5.96
Q6ZVX7	F-box only protein 50	Homo sapiens	NCCRP1	regulation of biological process	cytoplasm		5.69	15	2	2	2	275	30.8	6.62
A0A0M3K9W7	Transmembrane protein 245 (inferred by orthology to a human protein)	Anisakis simplex	ASIM_LOCUS17167		membrane		5.67	9	2	2	2	279	30.6	5.39
A0A0M3JHW6	Uncharacterized protein	Anisakis simplex	ASIM_LOCUS6998			protein binding	5.632	32	2	2	2	84	9.7	7.18
A0A0M3JRF7	Putative thiosulfate sulfurtransferase (inferred by orthology to a C. elegans protein)	Anisakis simplex	ASIM_LOCUS10043				5.613	8	2	2	2	319	36.1	7.74
A0A0M3K705	Uncharacterized protein	Anisakis simplex	ASIM_LOCUS16153		membrane	catalytic activity	5.591	8	3	3	3	523	57.9	7.91
A0A0M3JU70	60S ribosomal protein L13 (inferred by orthology to a C. elegans protein)	Anisakis simplex	ASIM_LOCUS11176	metabolic process	ribosome	structural molecule activity	5.58	10	2	2	2	212	24.6	11.22
A0A4W5RNM4	Uncharacterized protein	Hucho hucho					5.563	8	3	3	3	392	44.7	7.03
A0A0M3J8K4	Uncharacterized protein	Anisakis simplex	ASIM_LOCUS3737				5.527	10	2	2	2	252	27.8	5.44
A0A0M3JFE7	Putative aspartyl aminopeptidase (inferred by orthology to a C. elegans protein)	Anisakis simplex	ASIM_LOCUS6127	metabolic process		catalytic activity;metal ion binding	5.509	14	2	2	2	149	16.5	9.77
A0A0M3KED1	Uncharacterized protein	Anisakis simplex				protein binding	5.502	6	2	2	2	372	41.2	4.28
A0A0M3K1N9	4F2 cell-surface antigen heavy chain (inferred by orthology to a human protein)	Anisakis simplex	ASIM_LOCUS14201	metabolic process	membrane	catalytic activity	5.501	4	2	2	2	775	86	6.14
A0A0M3JNU8	J domain-containing protein	Anisakis simplex	ASIM_LOCUS9081				5.465	32	2	2	2	94	10.6	5.53
Q9C5A9	ATP synthase subunit beta-3, mitochondrial	Arabidopsis thaliana	At5g08680	metabolic process;response to stimulus;transport	cytosol;Golgi;membrane;mitochondrion	catalytic activity;metal ion binding;nucleotide binding;transporter activity	5.46	4	2	4	1	559	59.8	6.49
A0A0M3K126	Insulin-degrading enzyme (inferred by orthology to a human protein)	Anisakis simplex	ASIM_LOCUS13964			catalytic activity;metal ion binding	5.458	18	2	2	2	153	17.5	5.85
A0A0M3JV03	Dihydrolipoamide acetyltransferase component of pyruvate dehydrogenase complex	Anisakis simplex	ASIM_LOCUS11501	metabolic process		catalytic activity	5.442	8	2	2	2	453	49.7	7.25
A0A158PPJ9	Actin-interacting protein 1 (inferred by orthology to a D. melanogaster protein)	Anisakis simplex	ASIM_LOCUS14303			protein binding	5.413	6	3	3	3	668	73.6	6.95
Q92876	Kallikrein-6	Homo sapiens	KLK6	cell death;metabolic process;regulation of biological process;response to stimulus	cytoplasm;endoplasmic reticulum;extracellular;mitochondrion;nucleus	catalytic activity;protein binding	5.382	10	2	2	2	244	26.8	7.44
A0A0M3JUY1	Uncharacterized protein	Anisakis simplex	ASIM_LOCUS11477				5.379	22	2	2	2	149	16.8	9.52
A0A0M3IY29	Phosphotransferase	Anisakis simplex	ASIM_LOCUS57	cellular homeostasis;metabolic process		catalytic activity;enzyme regulator activity;nucleotide binding	5.362	5	2	2	2	594	65.9	5.36
A0A0M3IYD0	Uncharacterized protein	Anisakis simplex	ASIM_LOCUS163	metabolic process	mitochondrion	catalytic activity	5.345	12	2	2	2	221	26.3	7.05
A0A0M3JBZ5	60S ribosomal protein L5 (inferred by orthology to a C. elegans protein)	Anisakis simplex	ASIM_LOCUS4936	metabolic process	ribosome	RNA binding;structural molecule activity	5.326	20	3	3	3	171	19.4	9.82
P55000	Secreted Ly-6/uPAR-related protein 1	Homo sapiens	SLURP1	regulation of biological process;response to stimulus	extracellular	protein binding	5.321	33	2	3	2	103	11.2	5.33
A0A0M3JU67	Uncharacterized protein	Anisakis simplex	ASIM_LOCUS11172		membrane	metal ion binding	5.301	5	2	2	2	467	53.9	5.2
P62271	40S ribosomal protein S18	Rattus norvegicus	Rps18	metabolic process	cytoplasm;cytosol;membrane;nucleus;ribosome	protein binding;RNA binding;structural molecule activity	5.271	18	3	3	3	152	17.7	10.99
A0A0M3JC03	Protein disulfide-isomerase A3 (inferred by orthology to a human protein)	Anisakis simplex		cellular homeostasis;regulation of biological process			5.257	30	2	3	2	91	10.1	5.24
Q5RC63	Peroxiredoxin-2	Pongo abelii	PRDX2	cellular homeostasis;metabolic process;regulation of biological process;response to stimulus	cytoplasm	antioxidant activity;catalytic activity	5.24	17	3	3	3	177	19.4	5.6
A0A1S3SGM1	10-formyltetrahydrofolate dehydrogenase	Salmo salar	LOC106609325	metabolic process	cytoplasm	catalytic activity	5.233	2	3	4	1	923	101.6	6.18
P05388	60S acidic ribosomal protein P0	Homo sapiens	RPLP0	cell organization and biogenesis;metabolic process;regulation of biological process;response to stimulus;transport	cytoplasm;cytosol;endoplasmic reticulum;membrane;nucleus;ribosome	protein binding;RNA binding;structural molecule activity	5.229	10	2	2	2	317	34.3	5.97
A0A0M3JW12	Integrin-linked protein kinase (inferred by orthology to a human protein)	Anisakis simplex	ASIM_LOCUS11912	metabolic process		catalytic activity;nucleotide binding;protein binding	5.225	5	2	2	2	467	52.6	6.58
A0A0M3KEK1	Uncharacterized protein	Anisakis simplex	ASIM_LOCUS18799		membrane		5.223	15	2	2	2	158	16.9	8.78
A0A0M3J3Y3	Microtubule-associated protein futsch (inferred by orthology to a D. melanogaster protein)	Anisakis simplex	ASIM_LOCUS2116	cell organization and biogenesis		protein binding	5.169	14	2	2	2	170	18.9	6.52
A0A0M3JYQ4	Nucleoredoxin-like protein 2 (inferred by orthology to a human protein)	Anisakis simplex	ASIM_LOCUS13017	cellular homeostasis;regulation of biological process		catalytic activity	5.161	22	3	3	3	143	16.2	5.11
A0A0M3K5P6	PPM-type phosphatase domain-containing protein	Anisakis simplex	ASIM_LOCUS15694	metabolic process		catalytic activity;metal ion binding	5.157	6	2	2	2	436	48.8	6.24
A0A0M3K7M4	26S proteasome non-ATPase regulatory subunit 1 (inferred by orthology to a human protein)	Anisakis simplex	ASIM_LOCUS16372	regulation of biological process		enzyme regulator activity;protein binding	5.149	9	2	2	2	324	36.2	7.94
A0A0M3KE43	Succinate dehydrogenase assembly factor 2, mitochondrial	Anisakis simplex	ASIM_LOCUS18642	metabolic process	mitochondrion;organelle lumen		5.141	15	2	2	2	136	15.9	8.92
A0A0M3K8M3	Ras-related protein Rab-7a (inferred by orthology to a human protein)	Anisakis simplex	ASIM_LOCUS16721	regulation of biological process;response to stimulus		catalytic activity;nucleotide binding	5.119	13	2	2	1	216	24.5	7.18
P24790	Vimentin-4	Xenopus laevis	vim4			structural molecule activity	5.107	6	3	3	1	463	53.5	5.17
A0A0M3J315	ATP synthase subunit O, mitochondrial (inferred by orthology to a human protein)	Anisakis simplex	ASIM_LOCUS1798	metabolic process;transport		catalytic activity;transporter activity	5.088	17	2	2	2	126	14.3	9.85
A0A3P6SBV7	Uncharacterized protein	Anisakis simplex	ASIM_LOCUS18951				5.084	18	2	2	2	164	18.4	5.86
A0A0M3J2R0	Uncharacterized protein	Anisakis simplex	ASIM_LOCUS1693			catalytic activity	5.081	12	2	2	2	248	28.2	8.92
A0A0M3K811	Uncharacterized protein	Anisakis simplex	ASIM_LOCUS16509	regulation of biological process		protein binding	5.072	8	2	2	2	540	60.7	9.38
A0A0M3KD77	Sulfhydryl oxidase (inferred by orthology to a C. elegans protein)	Anisakis simplex	ASIM_LOCUS18325				5.069	9	2	2	2	278	31.7	8.94
P30086	Phosphatidylethanolamine-binding protein 1	Homo sapiens	BP1	metabolic process;regulation of biological process;response to stimulus	cytoplasm;cytosol;nucleus	enzyme regulator activity;nucleotide binding;protein binding;RNA binding	5.068	18	2	2	2	187	21	7.53
Q15828	Cystatin-M	Homo sapiens	CST6	regulation of biological process	cytoskeleton;extracellular	enzyme regulator activity;protein binding	5.051	20	2	2	2	149	16.5	8.09
A0A0M3JSW8	ShKT domain-containing protein	Anisakis simplex		metabolic process		catalytic activity;metal ion binding	5.029	7	2	2	2	566	64.5	8.48
A0A0M3K9Y6	Dolichyl-diphosphooligosaccharide--protein glycosyltransferase subunit 2	Anisakis simplex		metabolic process	membrane		5.002	13	3	3	3	254	28.7	9.52
P0CT31	Elongation factor 1-alpha	Dictyostelium discoideum	eef1a1	cell organization and biogenesis;metabolic process;response to stimulus	cytoplasm;cytosol	catalytic activity;nucleotide binding;protein binding;RNA binding	4.983	6	3	3	1	453	49.6	8.98
P04899	Guanine nucleotide-binding protein G(i) subunit alpha-2	Homo sapiens	GNAI2	cell division;cell proliferation;metabolic process;regulation of biological process;response to stimulus	cytoplasm;cytoskeleton;cytosol;membrane;nucleus	catalytic activity;metal ion binding;nucleotide binding;protein binding;signal transducer activity	4.983	7	2	2	1	355	40.4	5.54
A0A0M3JLT0	Uncharacterized protein	Anisakis simplex	ASIM_LOCUS8361				4.964	24	3	3	3	92	10.5	7.43
A0A0M3KE66	Probable elongation factor 1-beta/1-delta 2 (inferred by orthology to a C. elegans protein)	Anisakis simplex		metabolic process		RNA binding	4.961	2	2	2	2	576	66.4	6.16
A0A0M3K6Q4	Actin-related protein 2/3 complex subunit 4	Anisakis simplex	ASIM_LOCUS16052	cell organization and biogenesis;regulation of biological process	cytoplasm;cytoskeleton	protein binding	4.955	13	2	2	2	169	19.7	8.46
A0A0M3JAY1	40S ribosomal protein SA (inferred by orthology to a C. elegans protein)	Anisakis simplex	ASIM_LOCUS4566	metabolic process	ribosome	structural molecule activity	4.949	13	2	2	2	187	20.8	7.96
A0A158PPG7	Uncharacterized protein	Anisakis simplex	ASIM_LOCUS13989		membrane		4.929	2	2	2	2	1116	123.7	7.36
A0A0M3KE75	VWFA domain-containing protein	Anisakis simplex	ASIM_LOCUS18673				4.826	6	2	2	2	408	45	10.61
A0A3P6Q861	Eukaryotic translation initiation factor 3 subunit D	Anisakis simplex	ASIM_LOCUS12601				4.813	4	2	2	2	585	66.5	7.93
A0A0M3K635	Proteasome subunit alpha type	Anisakis simplex	ASIM_LOCUS15833	metabolic process	cytoplasm;nucleus;proteasome	catalytic activity	4.799	13	2	2	2	250	28.3	6.64
A0A0M3JWX4	Uncharacterized protein	Anisakis simplex	ASIM_LOCUS12284		membrane		4.788	15	2	2	2	137	15.7	8.09
A0A0M3JS06	40S ribosomal protein S7	Anisakis simplex	ASIM_LOCUS10286	metabolic process	ribosome	structural molecule activity	4.717	11	2	2	2	235	26.5	9.94
A0A0M3KCG3	Glycerate kinase (inferred by orthology to a human protein)	Anisakis simplex					4.714	10	2	2	2	195	21.1	4.96
A0A0M3K8K5	Uncharacterized protein	Anisakis simplex	ASIM_LOCUS16703	metabolic process	cytoplasm;membrane	RNA binding	4.707	8	2	2	2	236	27	5.71
A0A3P6NY35	Uncharacterized protein	Anisakis simplex	ASIM_LOCUS3171				4.7	8	2	2	2	253	30.2	6.33
O75342	Arachidonate 12-lipoxygenase, 12R-type	Homo sapiens	ALOX12B	metabolic process;regulation of biological process	cytoplasm;cytosol	catalytic activity;metal ion binding;protein binding	4.694	5	3	3	3	701	80.3	7.64
P30740	Leukocyte elastase inhibitor	Homo sapiens	SERPINB1	regulation of biological process;transport	cytoplasm;extracellular;membrane;organelle lumen	enzyme regulator activity	4.692	6	2	2	2	379	42.7	6.28
B5DFX5	14-3-3 protein epsilon	Salmo salar	ywhae1	metabolic process		catalytic activity;protein binding	4.68	8	2	2	1	256	29.2	4.79
A0A0M3J766	Uncharacterized protein	Anisakis simplex	ASIM_LOCUS3249	metabolic process;transport		transporter activity	4.636	17	2	2	2	115	13.5	6.06
A0A0M3JRM0	Single-stranded DNA-binding protein, mitochondrial (inferred by orthology to a C. elegans protein)	Anisakis simplex	ASIM_LOCUS10120	metabolic process		DNA binding	4.635	18	2	2	2	190	21.6	9.35
P17931	Galectin-3	Homo sapiens	LGALS3	cell differentiation;cellular component movement;defense response;metabolic process;regulation of biological process;response to stimulus;transport	cytoplasm;extracellular;membrane;nucleus;spliceosomal complex	protein binding;RNA binding	4.608	9	2	2	2	250	26.1	8.56
A0A0M3JS59	L-type lectin-like domain-containing protein	Anisakis simplex	ASIM_LOCUS10346		membrane		4.578	6	2	2	2	354	39.9	6.93
A0A3P6NR06	3HCDH_N domain-containing protein	Anisakis simplex	ASIM_LOCUS5587				4.577	13	2	2	2	187	20.8	8.4
A0A0M3JUP2	40S ribosomal protein S21	Anisakis simplex	ASIM_LOCUS11378	metabolic process	ribosome	structural molecule activity	4.55	19	2	2	2	95	10.4	5.45
P24158	Myeloblastin	Homo sapiens	PRTN3	cell differentiation;cell organization and biogenesis;cellular component movement;coagulation;metabolic process;regulation of biological process;response to stimulus;transport	cytosol;extracellular;membrane;organelle lumen	catalytic activity;protein binding	4.525	14	2	2	2	256	27.8	8.35
A0A0M3JY25	Annexin	Anisakis simplex	ASIM_LOCUS12749			metal ion binding	4.515	6	2	2	2	339	38.5	5.72
A0A0M3K0W5	Myosin-2 essential light chain (inferred by orthology to a D. melanogaster protein)	Anisakis simplex	ASIM_LOCUS13894			metal ion binding	4.506	16	2	2	2	148	16.6	4.72
A0A0M3KEL3	Glycerate kinase (inferred by orthology to a human protein)	Anisakis simplex	ASIM_LOCUS18811				4.499	16	2	3	2	140	15.1	8.56
A0A0M3JT85	Uncharacterized protein	Anisakis simplex	ASIM_LOCUS10786		membrane		4.497	11	2	2	2	180	19.9	8.35
A0A346RVL5	Serine threonine-protein phosphatase 2a 65 kDa regulatory subunit a beta isoform	Anisakis simplex	pp2a				4.477	5	3	3	3	657	73.7	5.52
A0A0M3J0T2	40S ribosomal protein S13 (inferred by orthology to a C. elegans protein)	Anisakis simplex	ASIM_LOCUS1015	metabolic process	ribosome	structural molecule activity	4.474	15	2	2	1	151	17.4	10.8
C1BSA0	Cdc42 homolog	Lepeophtheirus salmonis	CDC42	regulation of biological process;response to stimulus	membrane	catalytic activity;nucleotide binding	4.461	11	2	2	2	191	21.4	6.76
A0A0M3K6M6	Aldo_ket_red domain-containing protein	Anisakis simplex	ASIM_LOCUS16024	metabolic process		catalytic activity	4.459	7	2	2	2	324	36.6	6.68
A0A0M3JSR1	Uncharacterized protein	Anisakis simplex	ASIM_LOCUS10591		membrane		4.42	10	2	2	2	291	33.5	6.13
A0A0M3JRA5	Thioredoxin domain-containing protein	Anisakis simplex	ASIM_LOCUS9980	cellular homeostasis;regulation of biological process			4.396	7	2	2	2	361	41.4	4.79
P28799	Progranulin	Homo sapiens	GRN	regulation of biological process;response to stimulus;transport	endoplasmic reticulum;endosome;extracellular;organelle lumen;vacuole	protein binding;RNA binding	4.394	4	2	2	2	593	63.5	6.83
A0A0M3KCE7	Uncharacterized protein	Anisakis simplex	ASIM_LOCUS18045				4.389	4	2	2	1	583	65.5	4.84
A0A0M3K0U9	Uncharacterized protein	Anisakis simplex	ASIM_LOCUS13877				4.387	11	2	2	2	222	25.5	4.86
B5DG55	Alpha-1,4 glucan phosphorylase	Salmo salar	pygma	metabolic process		catalytic activity	4.385	2	2	2	1	844	97.4	7.17
A0A0M3JZ51	ATP synthase subunit delta, mitochondrial (inferred by orthology to a C. elegans protein)	Anisakis simplex	ASIM_LOCUS13186	metabolic process;transport		catalytic activity;transporter activity	4.359	12	2	2	2	211	22.5	6.54
Q61990	Poly(rC)-binding protein 2	Mus musculus	Pcbp2	defense response;metabolic process;regulation of biological process;response to stimulus	cytoplasm;cytosol;membrane;nucleus	DNA binding;protein binding;RNA binding	4.349	9	2	2	2	362	38.2	6.79
A0A0M3JRE6	Thioredoxin domain-containing protein	Anisakis simplex	ASIM_LOCUS10030	cellular homeostasis;regulation of biological process	membrane		4.344	8	2	2	2	249	28.4	7.77
A0A0M3K8E2	CS domain-containing protein	Anisakis simplex	ASIM_LOCUS16640				4.333	6	2	2	2	441	50.1	4.82
P09960	Leukotriene A-4 hydrolase	Homo sapiens	LTA4H	metabolic process;transport	cytoplasm;cytosol;extracellular;nucleus	catalytic activity;metal ion binding;protein binding;RNA binding	4.331	6	3	3	3	611	69.2	6.18
A0A0M3J6H6	ATP synthase subunit s, mitochondrial (inferred by orthology to a human protein)	Anisakis simplex	ASIM_LOCUS3008				4.304	36	2	2	2	75	8.5	8.92
B5X7H1	Glyoxalase domain-containing protein 4	Salmo salar	GLOD4				4.3	7	2	2	1	297	33	5.97
A0A0M3KBX3	Coronin	Anisakis simplex	ASIM_LOCUS17871			protein binding	4.278	5	2	2	2	532	60	7.12
A0A0M3J5E3	T-complex protein 1 subunit eta	Anisakis simplex	ASIM_LOCUS2626	metabolic process		nucleotide binding;protein binding	4.246	14	2	2	2	232	25.3	5.34
A0A3P6P5A6	Uncharacterized protein	Anisakis simplex	ASIM_LOCUS7070				4.232	37	2	2	2	62	6.9	8.24
P28037	Cytosolic 10-formyltetrahydrofolate dehydrogenase	Rattus norvegicus	Aldh1l1	metabolic process	cytoplasm;cytosol;mitochondrion	catalytic activity;protein binding	4.229	2	3	3	1	902	98.8	5.91
A0A0M3KFN9	Uncharacterized protein	Anisakis simplex					4.203	11	2	2	2	187	22	8.92
A0A0M3KGN6	DUF4139 domain-containing protein	Anisakis simplex	ASIM_LOCUS19534				4.189	12	2	3	2	202	22.4	6.11
A0A0M3K7J3	Dehydrogenase/reductase SDR family member 13 (inferred by orthology to a human protein)	Anisakis simplex	ASIM_LOCUS16341		membrane	catalytic activity	4.187	10	2	2	2	329	37	9.42
A0A0M3J570	Uncharacterized protein	Anisakis simplex					4.173	14	2	2	2	150	17.2	8.62
A0A0M3JTB8	Protein LZIC (inferred by orthology to a human protein)	Anisakis simplex	ASIM_LOCUS10824			protein binding	4.097	14	2	2	2	155	17.6	4.7
A0A0M3J375	Troponin T, skeletal muscle (inferred by orthology to a D. melanogaster protein)	Anisakis simplex	ASIM_LOCUS1858	regulation of biological process			4.091	6	2	2	1	369	43.4	5.66
A0A0M3K8Y4	Mitochondrial-processing peptidase subunit alpha (inferred by orthology to a human protein)	Anisakis simplex	ASIM_LOCUS16832			catalytic activity;metal ion binding	4.086	12	2	2	2	231	25.8	9.13
A7TZ68	Elongation factor 1-alpha	Lepeophtheirus salmonis		metabolic process	cytoplasm	catalytic activity;nucleotide binding;RNA binding	4.059	8	2	2	1	459	50.6	9.28
A0A1S3QGP4	polypyrimidine tract-binding protein 3-like	Salmo salar	LOC106592370	metabolic process	nucleus	RNA binding	4.056	6	2	2	2	447	48.3	9.41
P62755	40S ribosomal protein S6	Rattus norvegicus	Rps6	cell death;cell differentiation;cell organization and biogenesis;cell proliferation;metabolic process;regulation of biological process;response to stimulus	cytoplasm;membrane;nucleus;ribosome	protein binding;RNA binding;structural molecule activity	4.044	11	2	2	2	249	28.7	10.84
A0A0M3JXN4	Uncharacterized protein	Anisakis simplex	ASIM_LOCUS12587	metabolic process	membrane	catalytic activity	4.031	4	2	2	2	741	81.2	6.24
A0A0M3JV66	Uncharacterized protein	Anisakis simplex	ASIM_LOCUS11574				4.006	20	2	2	2	102	11.2	10.49
A0A0M3J6W1	Fatty acid-binding protein homolog 9 (inferred by orthology to a C. elegans protein)	Anisakis simplex	ASIM_LOCUS3144	transport		transporter activity	4.002	16	2	2	2	128	14.6	5.6
A0A0M3J2Y0	Piezo_RRas_bdg domain-containing protein	Anisakis simplex	ASIM_LOCUS1763	transport	membrane	transporter activity	3.989	10	2	2	2	261	29.3	6.95
Q5XFX0	Transgelin-2	Rattus norvegicus	Tagln2	cell differentiation		protein binding	3.953	12	2	2	2	199	22.4	8.25
Q5R9M3	Thioredoxin	Pongo abelii	TXN	cellular homeostasis;metabolic process;regulation of biological process;response to stimulus;transport	cytoplasm;extracellular;nucleus	catalytic activity	3.945	21	2	2	2	106	11.9	4.92
Q8TF66	Leucine-rich repeat-containing protein 15	Homo sapiens	LRRC15	regulation of biological process;response to stimulus	cytoplasm;membrane	enzyme regulator activity;protein binding	3.933	3	2	2	2	581	64.3	6.71
A0A0M3K1G9	Arrestin_C domain-containing protein	Anisakis simplex	ASIM_LOCUS14121				3.925	7	2	2	2	407	44.8	6.57
A0A0M3K1E1	Endoplasmic reticulum resident protein 44 (inferred by orthology to a human protein)	Anisakis simplex	ASIM_LOCUS14091	cellular homeostasis;regulation of biological process		metal ion binding	3.888	5	2	2	2	415	47.7	5.1
A0A0M3K3H0	Prolyl 4-hydroxylase subunit alpha-2 (inferred by orthology to a C. elegans protein)	Anisakis simplex	ASIM_LOCUS14918	metabolic process	endoplasmic reticulum	catalytic activity;metal ion binding;protein binding	3.888	6	2	2	2	529	61	5.81
A0A0M3JUA5	Uncharacterized protein	Anisakis simplex					3.861	6	2	2	2	391	46	5.1
A0A0M3J3I6	Glyoxalase 1 (inferred by orthology to a C. elegans protein)	Anisakis simplex					3.854	9	2	2	1	222	25.3	6.86
Q9SEV2	Tubulin beta chain, nucleomorph	Guillardia theta	tubB	cell organization and biogenesis		catalytic activity;nucleotide binding;structural molecule activity	3.843	6	2	2	1	441	49.7	5.22
A0A0M3J2Y9	Uncharacterized protein	Anisakis simplex					3.829	17	2	2	2	109	11.3	5.39
A0A0M3JX51	Probable selenide, water dikinase (inferred by orthology to a C. elegans protein)	Anisakis simplex	ASIM_LOCUS12371	metabolic process		catalytic activity;nucleotide binding	3.814	7	2	2	2	377	40.8	5.99
A0A0M3K7C8	Histone H2B	Anisakis simplex	ASIM_LOCUS16276		chromosome;nucleus	DNA binding;protein binding	3.808	13	2	2	1	141	15.7	10.62
A0A0M3J921	Microtubule-associated protein futsch (inferred by orthology to a D. melanogaster protein)	Anisakis simplex	ASIM_LOCUS3904				3.783	14	2	2	2	193	20.3	9.99
A0A0M3K332	Leucine aminopeptidase 1 (inferred by orthology to a C. elegans protein)	Anisakis simplex	ASIM_LOCUS14774	metabolic process	cytoplasm	catalytic activity;metal ion binding	3.77	5	2	2	2	440	47.1	7.46
A0A3P6P0X1	Uncharacterized protein	Anisakis simplex	ASIM_LOCUS6469				3.765	32	3	3	3	91	10.9	4.92
A0A0M3KFV9	60S ribosomal protein L14 (inferred by orthology to a human protein)	Anisakis simplex	ASIM_LOCUS19256	metabolic process	ribosome	structural molecule activity	3.763	18	2	2	2	137	15.8	10.74
A0A0M3KEE2	Deltameth_res domain-containing protein	Anisakis simplex	ASIM_LOCUS18740		membrane		3.762	15	2	2	2	245	27	5.95
A0A0M3JSG9	Uncharacterized protein	Anisakis simplex	ASIM_LOCUS10480				3.752	3	2	2	2	643	71.9	9.82
O61308	227 kDa spindle- and centromere-associated protein	Parascaris univalens	PUMA1	cell division;metabolic process;transport	chromosome;cytoplasm;cytoskeleton	catalytic activity;motor activity;protein binding;transporter activity	3.706	1	2	2	1	1955	227.1	5.6
A0A158PN62	ATP-binding cassette sub-family B member 9 (inferred by orthology to a human protein)	Anisakis simplex	ASIM_LOCUS10655	transport	membrane	catalytic activity;nucleotide binding;transporter activity	3.702	3	2	2	2	809	90.4	6.32
P30050	60S ribosomal protein L12	Homo sapiens	RPL12	cell organization and biogenesis;metabolic process;transport	cytosol;membrane;ribosome	protein binding;RNA binding;structural molecule activity	3.69	19	2	2	2	165	17.8	9.42
A0A0M3K2P7	40S ribosomal protein S3a	Anisakis simplex	ASIM_LOCUS14614	metabolic process	cytoplasm;ribosome	structural molecule activity	3.682	9	2	2	2	257	29.4	9.64
A0A0M3JXI1	60S ribosomal protein L10 (inferred by orthology to a C. elegans protein)	Anisakis simplex	ASIM_LOCUS12526	metabolic process	ribosome	structural molecule activity	3.681	11	2	2	2	214	24.8	10.1
A0A0M3K3M8	Glutathione peroxidase	Anisakis simplex	ASIM_LOCUS14976	metabolic process;response to stimulus		antioxidant activity;catalytic activity	3.673	13	2	2	2	175	19.9	8.1
P20700	Lamin-B1	Homo sapiens	LMNB1	regulation of biological process;response to stimulus	membrane;nucleus	catalytic activity;motor activity;protein binding;structural molecule activity	3.654	3	2	3	2	586	66.4	5.16
A0A4W5LEF1	Succinate dehydrogenase [ubiquinone] flavoprotein subunit, mitochondrial	Hucho hucho					3.639	3	2	2	1	627	68.6	6.49
Q28105	Endothelial protein C receptor	Bos taurus	PROCR	coagulation;regulation of biological process	cell surface;membrane	receptor activity	3.598	8	2	2	2	241	27	7.97
A0A0M3K3Z7	Uncharacterized protein	Anisakis simplex	ASIM_LOCUS15095	transport	membrane	transporter activity	3.56	6	2	2	2	403	45.1	9.19
A0A0M3JYI3	Uncharacterized protein	Anisakis simplex	ASIM_LOCUS12936			metal ion binding;nucleotide binding;protein binding	3.532	5	2	2	2	529	60.1	6.16
A0A0M3KDJ8	Protein FAM136A (inferred by orthology to a human protein)	Anisakis simplex	ASIM_LOCUS18446				3.518	15	2	2	2	139	15.8	6.18
A0A0M3JNJ2	Aldedh domain-containing protein	Anisakis simplex	ASIM_LOCUS8975	metabolic process		catalytic activity	3.509	23	2	2	2	137	15.3	5.53
A0A0M3JQM0	Uncharacterized protein	Anisakis simplex				protein binding	3.495	19	2	2	2	96	11.4	7.44
A0A0M3K093	Maleylacetoacetate isomerase (inferred by orthology to a human protein)	Anisakis simplex	ASIM_LOCUS13649				3.492	15	2	2	2	138	15.2	8.38
A0A0M3JSL7	Oxidored_q6 domain-containing protein	Anisakis simplex	ASIM_LOCUS10535	metabolic process		catalytic activity;metal ion binding	3.443	9	2	2	2	213	23.6	9.55
A0A0M3JQX7	Putative cop-coated vesicle membrane protein P24 (inferred by orthology to a S. mansoni protein)	Anisakis simplex	ASIM_LOCUS9826	transport	membrane		3.434	15	2	2	2	200	22.7	5.9
A0A0M3J081	Ig-like domain-containing protein	Anisakis simplex	ASIM_LOCUS17818				3.433	18	2	2	2	107	12.1	8.43
A0A0M3K7X7	Probable tRNA pseudouridine synthase 2 (inferred by orthology to a human protein)	Anisakis simplex	ASIM_LOCUS16475	metabolic process		catalytic activity;RNA binding	3.426	5	2	2	2	395	44.8	7.87
A0A0M3JFX7	Myosin motor domain-containing protein	Anisakis simplex	ASIM_LOCUS6304			catalytic activity;motor activity;nucleotide binding	3.423	9	2	2	1	238	27.3	8.06
A0A0M3JRB4	Putative ATP synthase subunit f, mitochondrial (inferred by orthology to a C. elegans protein)	Anisakis simplex	ASIM_LOCUS9990				3.404	12	2	2	2	164	19.2	9.8
A0A0M3K0A5	Uncharacterized protein	Anisakis simplex	ASIM_LOCUS13662	metabolic process;transport	membrane	transporter activity	3.394	18	2	2	2	132	15.6	9.85
A0A3P6QXZ8	Uncharacterized protein	Anisakis simplex	ASIM_LOCUS8855				3.31	44	2	2	1	48	5.4	8.62
A0A0M3JSB2	Guanine nucleotide-binding protein alpha-4 subunit (inferred by orthology to a C. elegans protein)	Anisakis simplex	ASIM_LOCUS10408	regulation of biological process;response to stimulus	membrane	catalytic activity;nucleotide binding;protein binding;signal transducer activity	3.304	7	2	2	1	393	45.2	5.69
P68253	14-3-3 protein gamma (Fragments)	Ovis aries	YWHAG	regulation of biological process	cytoplasm	protein binding	3.301	11	2	2	1	158	18	4.92
A0A0M3JSP5	Uncharacterized protein	Anisakis simplex	ASIM_LOCUS10571	metabolic process		catalytic activity;metal ion binding	3.294	10	2	2	2	236	26.1	8.44
A0A0M3J0G5	Probable fumarate hydratase, mitochondrial (inferred by orthology to a C. elegans protein)	Anisakis simplex	ASIM_LOCUS898	metabolic process		catalytic activity	3.287	14	2	2	1	147	16.2	8.84
O16027	Glyceraldehyde-3-phosphate dehydrogenase 1 (Fragment)	Globodera rostochiensis	GPD-1	metabolic process	cytoplasm	catalytic activity;nucleotide binding	3.283	7	2	2	1	324	34.6	7.44
P67975	Beta-lactoglobulin	Ovis aries musimon	LGB	transport	extracellular		3.245	10	2	2	1	162	18.1	5.38
B9EMH9	EF-hand domain-containing protein 1	Salmo salar	EFHD1			metal ion binding	3.24	8	2	2	2	241	27.4	5.68
A0A0M3JZH0	40S ribosomal protein S2 (inferred by orthology to a C. elegans protein)	Anisakis simplex	ASIM_LOCUS13330	metabolic process	ribosome	catalytic activity;RNA binding;structural molecule activity	3.198	4	2	2	1	444	47.6	10.02
A0A0M3K2C4	Eukaryotic translation initiation factor 3 subunit E	Anisakis simplex	ASIM_LOCUS14469	cell organization and biogenesis;metabolic process;regulation of biological process	cytoplasm	protein binding;RNA binding	3.186	7	2	2	2	462	54.2	6.42
A0A0M3K4P0	Suppressor/enhancer of lin-12 protein 9 (inferred by orthology to a C. elegans protein)	Anisakis simplex	ASIM_LOCUS15338	transport	membrane		3.174	9	2	3	2	203	23.1	5.17
A0A0M3JF26	SERPIN domain-containing protein	Anisakis simplex	ASIM_LOCUS6008				3.069	10	2	2	2	164	19.1	4.86
A0A0M3KH91	BPTI/Kunitz inhibitor domain-containing protein	Anisakis simplex	ASIM_LOCUS19740	regulation of biological process		enzyme regulator activity	3.06	17	2	2	2	121	13.8	4.91
A0A0M3KFJ4	Proteasome subunit beta type (inferred by orthology to a S. mansoni protein)	Anisakis simplex	ASIM_LOCUS19142	metabolic process		catalytic activity	3.038	15	2	2	2	118	13	9.17
A0A0M3JYC6	PKS_ER domain-containing protein	Anisakis simplex	ASIM_LOCUS12866	metabolic process		catalytic activity	3.032	7	2	2	2	350	39	8.95
A0A0M3J633	Cytochrome c oxidase assembly factor 7 homolog (inferred by orthology to a C. elegans protein)	Anisakis simplex	ASIM_LOCUS2867				2.991	10	2	2	2	248	28.5	5.67
A0A0M3JXA3	MPN domain-containing protein	Anisakis simplex	ASIM_LOCUS12432	metabolic process	cytoplasm	protein binding;RNA binding	2.989	7	2	2	2	347	38.9	5
B5XCE5	F-actin-capping protein subunit beta	Salmo salar	CAPZB	cell organization and biogenesis;regulation of biological process	cytoplasm	protein binding	2.977	7	2	2	2	272	30.5	6.27
A0A0M3JRR0	60S ribosomal protein L24 (inferred by orthology to a C. elegans protein)	Anisakis simplex	ASIM_LOCUS10167				2.957	16	2	2	2	146	16.9	10.64
A0A158PMW3	Sacchrp_dh_NADP domain-containing protein	Anisakis simplex	ASIM_LOCUS10045	metabolic process		catalytic activity	2.951	7	2	2	2	289	32.1	9.03
A0A0M3K1E5	60S ribosomal protein L27	Anisakis simplex		metabolic process	ribosome	nucleotide binding;structural molecule activity	2.934	3	2	2	2	581	65.3	9.51
A0A0M3JZF1	Uncharacterized protein	Anisakis simplex	ASIM_LOCUS13305				2.903	4	2	2	2	481	53.5	7.05
Q2PFL9	Peroxiredoxin-6	Macaca fascicularis	PRDX6	cellular homeostasis;metabolic process;regulation of biological process	cytoplasm;vacuole	antioxidant activity;catalytic activity	2.892	9	2	2	2	224	25	6.02
A0A0M3J2N5	Probable imidazolonepropionase (inferred by orthology to a human protein)	Anisakis simplex	ASIM_LOCUS1669	metabolic process	cytoplasm	catalytic activity	2.845	6	2	2	2	307	33.4	6.07
P01591	Immunoglobulin J chain	Homo sapiens	JCHAIN	cellular component movement;defense response;regulation of biological process;response to stimulus;transport	extracellular	DNA binding;protein binding	2.843	11	2	2	2	159	18.1	5.24
A0A0M3JX96	ML domain-containing protein	Anisakis simplex	ASIM_LOCUS12425				2.798	22	2	2	2	138	15.4	6.61
A0A0M3JUA2	Uncharacterized protein	Anisakis simplex	ASIM_LOCUS11212				2.792	3	2	2	1	913	103.7	5.24
A0A0M3K3J2	Uncharacterized protein	Anisakis simplex	ASIM_LOCUS14940	metabolic process;regulation of biological process;response to stimulus		catalytic activity;motor activity;protein binding;structural molecule activity	2.713	2	2	2	2	971	111.4	6.09
R4G8J8	40S ribosomal protein S13	Rhodnius prolixus		metabolic process	ribosome	structural molecule activity	2.709	15	2	2	1	151	17.1	10.56
P93206	14-3-3 protein 1	Solanum lycopersicum	TFT1			protein binding	2.674	6	2	2	1	249	28.2	4.82
A0A0M3JA06	Galectin	Anisakis simplex	ASIM_LOCUS4238		membrane		2.664	16	2	2	2	103	12.3	7.56
A0A0M3KCG9	Filamin-related (inferred by orthology to a S. mansoni protein)	Anisakis simplex	ASIM_LOCUS18067			protein binding	2.563	8	2	2	2	250	28.5	5.63
Q0G819	Serine/threonine-protein phosphatase 2B catalytic subunit	Caenorhabditis elegans	tax-6	metabolic process;regulation of biological process;response to stimulus;transport	cytoplasm;nucleus	catalytic activity;metal ion binding;protein binding	2.492	4	2	2	2	542	61.5	6.39
A0A0M3JZW6	40S ribosomal protein S9 (inferred by orthology to a C. elegans protein)	Anisakis simplex	ASIM_LOCUS13508	metabolic process	ribosome	RNA binding;structural molecule activity	2.459	8	2	2	2	194	22.5	10.86
A0A3P6R892	NAD(P)-bd_dom domain-containing protein	Anisakis simplex	ASIM_LOCUS14241				2.43	6	2	2	2	335	38.1	7.85
A0A0M3J648	2-oxoisovalerate dehydrogenase subunit alpha	Anisakis simplex	ASIM_LOCUS2880	metabolic process		catalytic activity	2.421	9	2	2	2	219	25.1	7.24
A0A0M3JUU4	Protein-serine/threonine phosphatase	Anisakis simplex	ASIM_LOCUS11436	metabolic process		catalytic activity;metal ion binding	2.368	8	2	2	2	289	32.6	6.67

## Sheet: A2
Accession	Description	Species	Gene	Biological Process	Cellular Component	Molecular Function	Sum PEP Score	Coverage [%]	# Peptides	# PSMs	# Unique Peptides	# AAs	MW [kDa]	calc. pI
A0A0M3JUZ4	Hemicentin-1 (inferred by orthology to a human protein)	Anisakis simplex	ASIM_LOCUS11491			protein binding	458.023	31	98	134	98	4610	517.3	5.54
A0A0M3IXZ4	Apolipophorins (inferred by orthology to a D. melanogaster protein)	Anisakis simplex	ASIM_LOCUS19	transport		transporter activity	429.993	34	95	147	27	3289	371.1	7.9
L7V1I9	Ani s 2 allergen	Anisakis simplex		metabolic process;regulation of biological process	cytoplasm;Golgi	catalytic activity;motor activity	359.327	61	53	118	30	869	100.4	5.3
A0A3P6RE65	Myosin motor domain-containing protein	Anisakis simplex	ASIM_LOCUS14319				355.86	41	69	100	61	1839	211.2	5.8
A0A158PP35	Paramyosin (inferred by orthology to a C. elegans protein)	Anisakis simplex	ASIM_LOCUS12986	metabolic process		catalytic activity;motor activity	350.182	60	56	138	30	880	101.6	5.45
A0A0M3K1Y0	Uncharacterized protein	Anisakis simplex	ASIM_LOCUS14302	transport		transporter activity	346.828	46	72	117	72	1681	194.9	6.54
A0A158PN23	Twitchin (inferred by orthology to a C. elegans protein)	Anisakis simplex	ASIM_LOCUS10411	metabolic process		catalytic activity;nucleotide binding;protein binding	304.303	18	87	94	87	7291	806.9	6.06
A0A3P6QV39	Uncharacterized protein	Anisakis simplex	ASIM_LOCUS12492				224.181	20	56	71	43	3925	440.2	7.14
A0A0M3K659	Uncharacterized protein	Anisakis simplex	ASIM_LOCUS15857	cell organization and biogenesis;metabolic process;regulation of biological process;transport	cytoplasm;cytoskeleton;Golgi	catalytic activity;motor activity;nucleotide binding;protein binding;structural molecule activity	207.699	31	37	58	28	1557	178.9	6.06
A0A0M3IYH2	Apolipophorins (inferred by orthology to a D. melanogaster protein)	Anisakis simplex	ASIM_LOCUS205	transport		transporter activity	189.811	34	39	63	7	1250	140.7	8.87
A0A0M3K4H2	Glutamate dehydrogenase, mitochondrial (inferred by orthology to a D. melanogaster protein)	Anisakis simplex	ASIM_LOCUS15270	metabolic process		catalytic activity	158.454	41	25	157	22	551	60.9	8.18
P02769	Serum albumin	Bos taurus	ALB	cell communication;regulation of biological process;response to stimulus;transport	extracellular	DNA binding;metal ion binding	157.623	56	34	63	29	607	69.2	6.18
P04264	Keratin, type II cytoskeletal 1	Homo sapiens	KRT1	cell death;defense response;metabolic process;regulation of biological process;response to stimulus;transport	cytoskeleton;cytosol;extracellular;membrane;nucleus	catalytic activity;motor activity;protein binding;receptor activity;structural molecule activity	149.761	55	27	91	23	644	66	8.12
P35908	Keratin, type II cytoskeletal 2 epidermal	Homo sapiens	KRT2	cell death;cell organization and biogenesis;cell proliferation;cellular component movement;metabolic process	cytoskeleton;cytosol;membrane;nucleus	protein binding;structural molecule activity	146.032	57	29	47	24	639	65.4	8
A0A1W7HP34	Hemoglobin	Anisakis pegreffii		transport		metal ion binding;transporter activity	145.844	54	16	76	1	332	39	6.44
K9USK2	Hemoglobin (Fragment)	Anisakis pegreffii		transport		metal ion binding;transporter activity	144.845	59	16	76	1	309	36.6	6.3
A0A158PP77	Enolase (inferred by orthology to a C. elegans protein)	Anisakis simplex	ASIM_LOCUS13276	metabolic process		catalytic activity;metal ion binding	141.779	37	17	52	16	653	70.9	7.36
A0A0B4SV59	Actin	Anisakis simplex				nucleotide binding	140.05	54	18	107	4	376	41.8	5.48
P35527	Keratin, type I cytoskeletal 9	Homo sapiens	KRT9	cell death;cell organization and biogenesis	cytosol;membrane;nucleus	structural molecule activity	133.546	59	23	39	23	623	62	5.24
P23731	Intermediate filament protein B	Ascaris suum		cell organization and biogenesis;metabolic process;transport	cytoplasm	catalytic activity;motor activity;structural molecule activity;transporter activity	127.752	34	22	111	13	589	67.7	5.96
A0A3P6QK39	Uncharacterized protein	Anisakis simplex	ASIM_LOCUS11926				125.94	27	29	37	29	1625	180.9	5.07
Q86YZ3	Hornerin	Homo sapiens	HRNR	cell organization and biogenesis;development;transport	cytoplasm;cytoskeleton;extracellular;nucleus;organelle lumen	metal ion binding	123.481	23	20	31	20	2850	282.2	10.04
A0A346RVK8	Laminin alpha	Anisakis simplex	epi-1				122.422	13	36	44	36	3680	405.1	5.39
A0A0M3IZ21	Apolipoprotein B-100 (inferred by orthology to a human protein)	Anisakis simplex	ASIM_LOCUS404				121.764	44	26	37	2	720	82.4	9.48
A0A0M3K916	Uncharacterized protein	Anisakis simplex	ASIM_LOCUS16864			protein binding	121.299	40	23	38	23	670	77.8	6.73
P10567	Paramyosin	Caenorhabditis elegans	unc-15	cell organization and biogenesis;metabolic process;regulation of biological process;reproduction;response to stimulus	cytoplasm	catalytic activity;motor activity;protein binding	119.247	22	23	40	2	872	100.6	5.48
A0A0M3JSC0	Uncharacterized protein	Anisakis simplex	ASIM_LOCUS10417		membrane		116.304	24	31	38	31	1621	180.9	5.36
A0A0M3KAB0	Acetyl-CoA acetyltransferase, mitochondrial (inferred by orthology to a human protein)	Anisakis simplex	ASIM_LOCUS17308	metabolic process		catalytic activity	115.927	48	15	48	14	411	43.2	8.13
A0A3P6RNZ1	Uncharacterized protein	Anisakis simplex	ASIM_LOCUS15639				115.875	25	34	37	34	1620	189.1	5.15
A0A0M3JV41	M20_dimer domain-containing protein	Anisakis simplex	ASIM_LOCUS11546	metabolic process		catalytic activity	115.422	58	21	40	21	474	53.4	6.65
A0A0M3JYW9	Fructose-bisphosphate aldolase	Anisakis simplex	ASIM_LOCUS13091	metabolic process		catalytic activity	113.524	42	15	53	15	403	43.9	8.27
P13645	Keratin, type I cytoskeletal 10	Homo sapiens	KRT10	cell death;cell differentiation;metabolic process	cytoplasm;cytoskeleton;cytosol;membrane;nucleus	structural molecule activity	111.862	46	22	51	11	584	58.8	5.21
A0A0R5QAG5	Heat shock protein 70	Anisakis pegreffii	hsp70	cell organization and biogenesis		nucleotide binding	108.146	40	23	44	19	649	70.6	5.64
A0A0M3K8Y5	AcetylCoA_hyd_C domain-containing protein	Anisakis simplex		metabolic process		catalytic activity	106.585	42	13	54	12	482	52.4	7.5
A0A0B4SVM4	Actin 2	Anisakis simplex				nucleotide binding	106.405	48	17	69	7	376	42.2	5.49
A0A3P6S466	Uncharacterized protein	Anisakis simplex	ASIM_LOCUS13928				106.375	36	27	29	19	978	108.6	5.94
A0A0M3JSY5	Laminin subunit beta-1 (inferred by orthology to a D. melanogaster protein)	Anisakis simplex	ASIM_LOCUS10671	cell organization and biogenesis;metabolic process;regulation of biological process;response to stimulus;transport	cytoskeleton;extracellular;membrane	catalytic activity;motor activity;protein binding;signal transducer activity;transporter activity	105.921	26	28	30	28	1776	196.9	5.07
A0A3P6RPM0	Uncharacterized protein	Anisakis simplex	ASIM_LOCUS16031				103.465	85	14	83	14	144	16.4	4.93
A0A0M3K8L6	Uncharacterized protein	Anisakis simplex	ASIM_LOCUS16714		membrane		101.594	45	18	34	18	364	42.3	7.5
A0A158PNC2	Spectrin-like nuclear envelope protein (inferred by orthology to a S. mansoni protein)	Anisakis simplex		cell organization and biogenesis;regulation of biological process		catalytic activity;motor activity;protein binding	101.263	11	30	33	30	3519	402.3	5.14
A0A0M3JTQ4	Myosin regulatory light chain 2 (inferred by orthology to a D. melanogaster protein)	Anisakis simplex	ASIM_LOCUS10989			metal ion binding	100.865	75	14	78	1	170	18.7	5.2
A0A0M3K732	Uncharacterized protein	Anisakis simplex					99.198	60	15	49	14	366	40.4	9.63
Q25472	Actin, muscle-type	Molgula oculata			cytoplasm;cytoskeleton	nucleotide binding	97.824	51	17	77	1	378	42.2	5.25
A0A0M3K251	Myosin regulatory light chain 2 (inferred by orthology to a D. melanogaster protein)	Anisakis simplex	ASIM_LOCUS14387			metal ion binding	97.281	74	14	77	1	174	19.2	4.96
A0A0M3JYB5	AO66 ankyrin (inferred by orthology to a C. elegans protein)	Anisakis simplex	ASIM_LOCUS12855	regulation of biological process;response to stimulus		protein binding	96.353	14	21	30	21	2387	261.4	6.44
A0A0M3JU20	Uncharacterized protein	Anisakis simplex	ASIM_LOCUS11121				95.468	61	18	45	4	375	41.7	7.62
A0A0M3K221	Uncharacterized protein	Anisakis simplex					94.073	36	21	37	19	684	76.8	7.99
A0A0M3K0Q9	Chaperonin homolog Hsp-60, mitochondrial (inferred by orthology to a C. elegans protein)	Anisakis simplex	ASIM_LOCUS13834	metabolic process	cytoplasm	nucleotide binding	93.734	39	16	37	13	479	50.6	5.07
A0A0M3K5C5	Myosin-3 (inferred by orthology to a C. elegans protein)	Anisakis simplex		cell organization and biogenesis;metabolic process;transport	cytoskeleton	catalytic activity;DNA binding;motor activity;nucleotide binding;transporter activity	92.587	26	23	26	21	1074	125.5	5.22
A0A0M3JQY7	Golgi apparatus protein 1 homolog (inferred by orthology to a C. elegans protein)	Anisakis simplex	ASIM_LOCUS9838		membrane		91.634	26	27	34	27	1196	136.6	6.09
A0A0M3IZF7	Uncharacterized protein	Anisakis simplex	ASIM_LOCUS540	metabolic process		catalytic activity;nucleotide binding	91.32	43	22	33	15	621	69.8	6.73
A0A0M3IZU8	Uncharacterized protein	Anisakis simplex	ASIM_LOCUS681	metabolic process		catalytic activity;nucleotide binding	90.828	38	23	31	18	678	75.8	8.24
A0A158PMT6	Uncharacterized protein	Anisakis simplex	ASIM_LOCUS9870		cytoskeleton	protein binding	90.385	12	34	34	26	3635	413.1	5.88
A0A0M3JUY0	Uncharacterized protein	Anisakis simplex	ASIM_LOCUS11476				88.145	64	18	42	4	357	39.8	8.85
A0A023W3Z5	Alpha-1,4 glucan phosphorylase	Anisakis simplex	GP	metabolic process		catalytic activity	86.493	24	17	29	17	863	99.4	6.29
P84336	Actin, cytoplasmic 1	Camelus dromedarius	ACTB		cytoplasm;cytoskeleton;membrane;nucleus	nucleotide binding	83.128	41	15	68	1	375	41.8	5.49
A0A0M3KC58	Apolipoprotein lipid transfer particle (inferred by orthology to a D. melanogaster protein)	Anisakis simplex	ASIM_LOCUS17955				82.997	33	13	26	1	493	54.5	6.34
A0A0M3KD67	Uncharacterized protein	Anisakis simplex	ASIM_LOCUS18314	metabolic process			81.121	43	15	45	15	341	39.5	7.85
A0A0M3K080	Protein lethal(2)essential for life (inferred by orthology to a D. melanogaster protein)	Anisakis simplex	ASIM_LOCUS13636				79.781	38	12	23	12	351	41.1	8.22
A0A0M3KBE3	Uncharacterized protein	Anisakis simplex	ASIM_LOCUS17691			catalytic activity;motor activity;structural molecule activity	78.447	41	20	52	17	421	48.3	6.23
A0A158PPF5	TDP43_N domain-containing protein	Anisakis simplex	ASIM_LOCUS13880	metabolic process		catalytic activity;motor activity	78.144	36	21	32	19	639	73.6	5.05
A0A0B4SVN7	Actin 3	Anisakis simplex				nucleotide binding	77.851	38	14	65	1	376	41.8	5.48
A0A0M3JTM9	MIC complex subunit MIC60	Anisakis simplex	ASIM_LOCUS10959		membrane;mitochondrion		77.724	33	20	23	20	685	77.7	6.64
A0A0M3JVM9	Disorganized muscle protein 1 (inferred by orthology to a C. elegans protein)	Anisakis simplex	ASIM_LOCUS11752		extracellular		77.251	46	17	60	17	325	36.3	5.5
A0A158PP53	Uncharacterized protein	Anisakis simplex	ASIM_LOCUS13133			protein binding	76.222	9	24	24	24	3800	436.9	6.67
A0A0M3K7G7	Uncharacterized protein	Anisakis simplex	ASIM_LOCUS16315			catalytic activity;metal ion binding;nucleotide binding	74.941	47	13	26	9	373	41.3	6.61
A0A0M3K9E5	M20_dimer domain-containing protein	Anisakis simplex	ASIM_LOCUS16994	metabolic process		catalytic activity	73.926	32	16	27	16	476	53.5	6.38
A0A3P6QLW6	Pyruvate dehydrogenase E1 component subunit alpha	Anisakis simplex	ASIM_LOCUS13980				73.618	28	10	25	9	428	47.2	7.62
A0A0M3JX08	Protein lethal(2)essential for life (inferred by orthology to a D. melanogaster protein)	Anisakis simplex	ASIM_LOCUS12322				73.022	72	12	43	12	183	21	6.44
A0A158PPN0	Filamin-B (inferred by orthology to a human protein)	Anisakis simplex	ASIM_LOCUS14513			protein binding	71.394	31	20	24	20	844	90.4	6.54
A0A0M3IZC6	Glutamate dehydrogenase, mitochondrial (inferred by orthology to a D. melanogaster protein)	Anisakis simplex		metabolic process		catalytic activity	70.302	45	13	41	9	293	32.4	8.1
A0A0M3JX83	Uncharacterized protein	Anisakis simplex	ASIM_LOCUS12407		membrane		70.293	32	13	17	13	488	53.9	5.92
A0A158PN91	Uncharacterized protein	Anisakis simplex	ASIM_LOCUS10888				69.056	12	11	16	11	1378	155.1	6.73
A0A0M3JWX3	Uncharacterized protein	Anisakis simplex	ASIM_LOCUS12283	cell organization and biogenesis	cytoskeleton	protein binding;structural molecule activity	68.387	10	15	16	15	2532	276.1	6.34
A0A3P6T8G2	SH3 domain-containing protein	Anisakis simplex	ASIM_LOCUS17927				66.937	35	21	23	17	708	81.6	5.2
A0A0M3K3R5	Phosphoglycerate kinase	Anisakis simplex		metabolic process		catalytic activity;nucleotide binding	66.717	42	17	21	16	464	51.6	8.37
G4XTD3	Tropomyosin	Anisakis simplex			membrane		66.646	39	14	34	3	284	33.1	4.73
A0A0M3JWC5	Uncharacterized protein	Anisakis simplex	ASIM_LOCUS12043	metabolic process		catalytic activity;nucleotide binding;protein binding	66.544	4	20	21	20	7148	795.9	5.15
A0A0M3JRE8	SCP domain-containing protein	Anisakis simplex	ASIM_LOCUS10032				66.424	31	6	21	6	299	33.4	8.56
A0A0M3JTS5	Uncharacterized protein	Anisakis simplex	ASIM_LOCUS11010				66.185	47	16	26	16	403	46.1	6.92
A0A0M3JRD0	Vacuolar protein sorting-associated protein 13C (inferred by orthology to a human protein)	Anisakis simplex	ASIM_LOCUS10009				65.959	8	21	23	21	3317	372.6	5.95
A0A097IYH5	Glyceraldehyde-3-phosphate dehydrogenase	Anisakis simplex	GPDH	metabolic process		catalytic activity;nucleotide binding	65.672	50	14	24	14	340	36.1	7.83
A0A097IYF9	Protein disulfide-isomerase	Anisakis simplex	PDI	cellular homeostasis;regulation of biological process	endoplasmic reticulum	catalytic activity	64.931	26	11	16	11	497	55.8	5
Q11212	Actin (Fragment)	Spodoptera littoralis			cytoplasm;cytoskeleton	nucleotide binding	63.719	63	8	53	1	164	18	6.19
A0A3G6JF52	Protein LET-805	Anisakis pegreffii	let-805				63.368	46	15	21	2	395	43.5	5.91
P02533	Keratin, type I cytoskeletal 14	Homo sapiens	KRT14	cell death;cell differentiation;cell organization and biogenesis;response to stimulus	cytoplasm;cytosol;nucleus	protein binding;structural molecule activity	63.126	43	16	23	6	472	51.5	5.16
A0A0M3K219	ATP synthase subunit beta	Anisakis simplex	ASIM_LOCUS14347	metabolic process;transport		catalytic activity;nucleotide binding;transporter activity	63.107	28	12	27	11	514	55	5.76
A0A3P6SLJ0	Myosin_tail_1 domain-containing protein	Anisakis simplex	ASIM_LOCUS19808				62.672	40	10	18	9	273	31.7	5.31
A0A158PN69	Glycogen debranching enzyme (inferred by orthology to a human protein)	Anisakis simplex	ASIM_LOCUS10730	metabolic process		catalytic activity	62.464	18	21	22	2	1488	168.5	6.38
A0A0M3K059	Pyruvate carboxylase 1 (inferred by orthology to a C. elegans protein)	Anisakis simplex	ASIM_LOCUS13613	metabolic process		catalytic activity;metal ion binding;nucleotide binding	62.191	18	18	23	18	1242	137.8	7.42
P08779	Keratin, type I cytoskeletal 16	Homo sapiens	KRT16	cell death;cell differentiation;cell organization and biogenesis;cell proliferation;cellular component movement;defense response;regulation of biological process;response to stimulus	cytoskeleton;cytosol;nucleus	protein binding;structural molecule activity	62.014	39	14	22	7	473	51.2	5.05
A7M6S9	SXP/RAL-2 family protein 2 isoform 2	Anisakis simplex	Ani s 8-2				61.973	55	10	29	10	150	16.2	4.75
A0A0M3KB56	Uncharacterized protein	Anisakis simplex	ASIM_LOCUS17604	metabolic process			61.955	33	16	25	8	432	50.8	7.08
A0A0M3JU27	Uncharacterized protein	Anisakis simplex	ASIM_LOCUS11129				61.878	35	11	18	11	403	45.8	5.4
P13647	Keratin, type II cytoskeletal 5	Homo sapiens	KRT5	cell death;cell organization and biogenesis;metabolic process	cytoplasm;cytosol;membrane;mitochondrion;nucleus	catalytic activity;motor activity;protein binding;structural molecule activity	60.134	33	20	27	14	590	62.3	7.74
A0A0M3K444	Fructose-bisphosphate aldolase	Anisakis simplex	ASIM_LOCUS15142	metabolic process		catalytic activity	59.037	40	11	21	11	364	39.5	7.99
A0A0M3J3L5	Uncharacterized protein	Anisakis simplex	ASIM_LOCUS1998			catalytic activity;motor activity	58.772	40	13	25	11	329	38	4.96
A0A0M3J505	Papilin (inferred by orthology to a C. elegans protein)	Anisakis simplex	ASIM_LOCUS2488				58.502	42	8	13	8	293	30.2	4.68
A0A0M3K613	Elongation factor 2 (inferred by orthology to a C. elegans protein)	Anisakis simplex	ASIM_LOCUS15811			catalytic activity;nucleotide binding	58.435	22	17	21	13	840	93.5	6.64
A0A0M3JXS3	Transketolase	Anisakis simplex	ASIM_LOCUS12630	metabolic process		catalytic activity	58.224	29	14	20	14	618	66.5	6.71
A0A0M3K5H6	78 kDa glucose-regulated protein (inferred by orthology to a human protein)	Anisakis simplex	ASIM_LOCUS15624	cell organization and biogenesis		catalytic activity;nucleotide binding	58.058	28	17	21	17	679	75.4	5.21
A0A1L5SM67	Glycogen-debranching enzyme	Anisakis simplex	AGL	metabolic process		catalytic activity	57.936	17	21	22	2	1480	167.5	6.43
A0A0M3JYQ0	Uncharacterized protein	Anisakis simplex	ASIM_LOCUS13013			protein binding	57.648	4	19	23	19	7110	801.2	5.12
A0A1L5SM78	1,4-alpha-glucan branching enzyme	Anisakis simplex	GBE	metabolic process		catalytic activity	57.281	28	15	19	15	683	78.7	6.24
A0A0M3JX55	SHSP domain-containing protein	Anisakis simplex	ASIM_LOCUS12375				56.692	47	9	33	9	206	23.7	6.71
A0A0M3K9Z6	IF rod domain-containing protein	Anisakis simplex		regulation of biological process		catalytic activity;motor activity;structural molecule activity	56.107	32	12	37	11	360	41.9	5.06
D3PIP6	Actin	Lepeophtheirus salmonis	ACT			nucleotide binding	55.854	31	8	51	1	376	41.7	5.39
P53470	Actin-1	Schistosoma mansoni	Smp_046600		cytoplasm;cytoskeleton	nucleotide binding	55.733	27	8	48	1	376	41.7	5.48
P48465	Actin	Cryptococcus neoformans var. grubii serotype A (strain H99 / ATCC 208821 / CBS 10515 / FGSC 9487)	CNAG_00483		cytoplasm;cytoskeleton	nucleotide binding	55.373	22	8	48	1	375	41.8	5.48
A0A0M3K2L4	Uncharacterized protein	Anisakis simplex	ASIM_LOCUS14576				55.307	30	13	17	13	496	56.3	5.47
A0A0M3K3F2	AMPK1_CBM domain-containing protein	Anisakis simplex	ASIM_LOCUS14900	metabolic process		catalytic activity;protein binding	54.608	31	10	20	10	328	38.5	5.11
A0A0M3K0Z0	Calcium-transporting ATPase	Anisakis simplex	Ca-P60A	transport	endoplasmic reticulum;membrane	catalytic activity;metal ion binding;nucleotide binding;transporter activity	54.095	19	16	18	16	1057	116.5	5.36
A0A0M3K0N8	Probable fumarate hydratase, mitochondrial (inferred by orthology to a C. elegans protein)	Anisakis simplex	ASIM_LOCUS13809	metabolic process		catalytic activity	54.084	21	13	23	12	700	78.9	7.87
A0A0M3K4G1	Uncharacterized protein	Anisakis simplex	ASIM_LOCUS15259	metabolic process	cytoplasm	nucleotide binding	54.081	32	11	19	10	405	43.6	7.24
A0A158PP38	Lethal (2) 01289 (inferred by orthology to a D. melanogaster protein)	Anisakis simplex	ASIM_LOCUS12998		membrane		53.675	29	10	17	10	388	43.8	5.5
A0A3P6SIA8	Uncharacterized protein	Anisakis simplex	ASIM_LOCUS14899				53.46	45	11	17	11	279	32	4.86
A0A0M3KB82	MC domain-containing protein	Anisakis simplex	ASIM_LOCUS17628		membrane	catalytic activity;metal ion binding	53.296	37	10	16	10	338	38.6	6.13
A0A3P6SCE0	Uncharacterized protein	Anisakis simplex	ASIM_LOCUS19001				53.286	41	11	17	9	230	26.5	5.08
A0A0M3KCB9	PEPCK_GTP domain-containing protein	Anisakis simplex	ASIM_LOCUS18018	metabolic process		catalytic activity;nucleotide binding	53.22	42	13	20	10	352	39.2	7.34
P02675	Fibrinogen beta chain	Homo sapiens	FGB	cell organization and biogenesis;coagulation;defense response;metabolic process;regulation of biological process;response to stimulus;transport	cell surface;cytoplasm;extracellular;membrane;organelle lumen	protein binding;structural molecule activity	53.015	29	10	13	10	491	55.9	8.27
A0A0M3JRL3	Uncharacterized integrin beta-like protein (inferred by orthology to a C. elegans protein)	Anisakis simplex	ASIM_LOCUS10112				52.661	42	13	15	13	419	45.9	4.75
A0A0M3JXH5	Uncharacterized protein	Anisakis simplex	ASIM_LOCUS12518				52.389	21	14	16	14	824	91.2	6.73
A0A0M3JSH5	Uncharacterized protein	Anisakis simplex	ASIM_LOCUS10491		membrane		52.326	16	7	12	7	589	65.6	5.67
A0A0M3K5W1	Uncharacterized protein	Anisakis simplex	ASIM_LOCUS15759				51.938	58	10	18	8	165	18.8	8.13
A0A0M3J6C9	Uncharacterized protein	Anisakis simplex	ASIM_LOCUS2962	metabolic process		catalytic activity;motor activity	51.921	33	8	28	5	233	26.7	8.06
P02538	Keratin, type II cytoskeletal 6A	Homo sapiens	KRT6A	cell death;cell differentiation;cell organization and biogenesis;defense response;metabolic process;regulation of biological process;response to stimulus	cytosol;membrane;nucleus	protein binding;structural molecule activity	51.688	36	19	22	4	564	60	8
A0A3P6S1K1	Uncharacterized protein	Anisakis simplex	ASIM_LOCUS17747				51.252	34	15	25	12	387	45.4	5.83
A0A0M3IZ99	Glucose-6-phosphate isomerase	Anisakis simplex	ASIM_LOCUS482	metabolic process		catalytic activity	51.215	33	14	21	14	551	62.2	7.25
P02566	Myosin-4	Caenorhabditis elegans	unc-54	cell organization and biogenesis;metabolic process;regulation of biological process;response to stimulus;transport	cytoplasm;cytoskeleton;Golgi	catalytic activity;motor activity;nucleotide binding;protein binding;structural molecule activity;transporter activity	51.026	6	10	19	1	1963	224.6	5.74
Q25632	Tropomyosin	Onchocerca volvulus	tmy-1		membrane		50.644	24	9	21	1	284	33.2	4.72
A0A3P6RQA4	Calsequestrin	Anisakis simplex	ASIM_LOCUS10992				50.587	18	11	17	11	495	56.6	4.39
A0A0M3KGL2	Propionyl-CoA carboxylase beta chain, mitochondrial (inferred by orthology to a human protein)	Anisakis simplex	ASIM_LOCUS19510			catalytic activity	50.181	34	7	19	6	322	34.8	5.39
A0A0M3K5Y3	Dihydrolipoamide acetyltransferase component of pyruvate dehydrogenase complex	Anisakis simplex	ASIM_LOCUS15781	metabolic process		catalytic activity	50.027	36	12	17	12	550	57.4	7.14
A0A0M3JYU1	Adenylyl cyclase-associated protein	Anisakis simplex	ASIM_LOCUS13060	cell organization and biogenesis		protein binding	49.637	20	18	19	18	1225	133.9	8.69
A0A0M3J1J1	Phosphatidylethanolamine-binding protein homolog (inferred by orthology to a C. elegans protein)	Anisakis simplex	ASIM_LOCUS1274				48.815	47	6	13	6	182	20.1	8.59
A0A0M3K7Q0	Uncharacterized protein	Anisakis simplex				metal ion binding;protein binding	48.574	53	13	24	13	287	33	5.34
A0A0M3JWQ2	Endoplasmin (inferred by orthology to a human protein)	Anisakis simplex	hsp90	metabolic process;response to stimulus		nucleotide binding;protein binding	48.558	30	17	19	17	718	82.9	5.03
A0A0M3K0L5	Lamin-1 (inferred by orthology to a C. elegans protein)	Anisakis simplex	ASIM_LOCUS13782		membrane	catalytic activity;motor activity;structural molecule activity	47.523	30	18	20	18	660	75.1	6.4
A0A3P6PG32	Uncharacterized protein	Anisakis simplex	ASIM_LOCUS2265				47.231	61	17	36	13	205	23.9	8.76
A0A0M3JSE0	M20_dimer domain-containing protein	Anisakis simplex	ASIM_LOCUS10444	metabolic process		catalytic activity	47.197	21	8	14	8	481	54.1	6.61
A0A0M3KCD2	Uncharacterized protein	Anisakis simplex	ASIM_LOCUS18030	metabolic process		catalytic activity	46.932	37	10	13	10	354	38.8	8.82
A0A0M3KDI3	Uncharacterized protein	Anisakis simplex	ASIM_LOCUS18433				46.908	34	9	15	9	307	35.4	6.18
A0A0M3KE06	Papilin (inferred by orthology to a C. elegans protein)	Anisakis simplex	ASIM_LOCUS18603	metabolic process		catalytic activity;metal ion binding	46.602	27	10	12	10	500	55.7	4.91
P04259	Keratin, type II cytoskeletal 6B	Homo sapiens	KRT6B	cell death;cell organization and biogenesis;metabolic process	cytosol	catalytic activity;motor activity;protein binding;structural molecule activity	46.179	32	17	21	1	564	60	8
A0A0M3KDA9	Uncharacterized protein	Anisakis simplex	ASIM_LOCUS18358				46.034	56	10	18	10	184	21.7	5.03
A0A0M3K9Z9	Peroxiredoxin 1 (inferred by orthology to a D. melanogaster protein)	Anisakis simplex	ASIM_LOCUS17197	cellular homeostasis;metabolic process;regulation of biological process;response to stimulus		antioxidant activity;catalytic activity	45.863	37	7	19	7	195	21.7	7.02
A0A0M3JU26	Uncharacterized protein	Anisakis simplex	ASIM_LOCUS11128				45.765	39	11	13	11	399	43.9	4.18
A0A0M3KG79	Uncharacterized protein	Anisakis simplex	ASIM_LOCUS19377				45	35	6	13	4	207	23.9	5.31
Q5D862	Filaggrin-2	Homo sapiens	FLG2	transport	cytoplasm;extracellular;nucleus	metal ion binding;structural molecule activity	44.596	9	9	9	9	2391	247.9	8.31
A0A0M3J6F1	Uncharacterized protein	Anisakis simplex	ASIM_LOCUS2983	metabolic process			44.502	47	10	12	9	285	32.3	5.6
A0A3P6QEK6	Uncharacterized protein (Fragment)	Anisakis simplex	ASIM_LOCUS12894				44.35	8	14	14	14	2889	315.7	4.91
P13646	Keratin, type I cytoskeletal 13	Homo sapiens	KRT13	cell death;cell organization and biogenesis;response to stimulus	cytoskeleton;cytosol;nucleus	protein binding;structural molecule activity	43.941	30	11	15	8	458	49.6	4.96
A0A158PNX7	Oxidored_FMN domain-containing protein	Anisakis simplex	ASIM_LOCUS12571	metabolic process		catalytic activity;nucleotide binding	43.896	10	12	14	12	1620	180.1	4.68
A0A0M3KD66	Uncharacterized protein	Anisakis simplex	ASIM_LOCUS18313				43.1	84	6	12	6	93	9.9	4.84
A0A0M3KGX6	Uncharacterized protein	Anisakis simplex	ASIM_LOCUS19625				42.861	41	13	16	13	397	42	4.88
P35432	Actin-1	Echinococcus granulosus	ACTI		cytoplasm;cytoskeleton	nucleotide binding	42.713	22	9	29	2	375	41.8	5.48
A0A0M3K8S1	B12-binding domain-containing protein	Anisakis simplex	ASIM_LOCUS16769	metabolic process	membrane	catalytic activity;metal ion binding	42.701	16	8	18	5	612	67.9	8.69
A0A0M3K745	Uncharacterized protein	Anisakis simplex	ASIM_LOCUS16193				42.62	32	11	12	11	580	61.8	7.85
A0A0M3KGS5	Uncharacterized protein	Anisakis simplex	ASIM_LOCUS19572	metabolic process;regulation of biological process	cytoplasm	protein binding	42.473	43	9	14	9	176	20.8	6.3
A0A2R4KRP1	Dihydrolipoyl dehydrogenase	Anisakis simplex	DLD				42.15	25	10	14	10	498	52.8	7.39
A0A0M3JT59	Failed axon connections (inferred by orthology to a D. melanogaster protein)	Anisakis simplex	ASIM_LOCUS10753			protein binding	42.006	28	8	17	8	312	36	8.34
A0A0M3J1S0	IF rod domain-containing protein	Anisakis simplex	ASIM_LOCUS1354	metabolic process;transport	extracellular	structural molecule activity	41.871	36	9	22	7	206	23.4	8.81
A0A0M3K0N6	Dolichyl-diphosphooligosaccharide--protein glycosyltransferase subunit 1	Anisakis simplex	ASIM_LOCUS13807	metabolic process	endoplasmic reticulum;membrane	catalytic activity	41.701	17	8	11	8	595	67	8.7
P37801	Calponin homolog OV9M	Onchocerca volvulus					41.7	27	10	20	1	378	41.8	7.12
A0A0M3J7K8	Probable methylmalonyl-CoA mutase, mitochondrial (inferred by orthology to a C. elegans protein)	Anisakis simplex	ASIM_LOCUS3393	metabolic process		catalytic activity	41.224	45	8	12	7	209	23.2	6.95
A0A0M3KCJ8	Lipoyl-binding domain-containing protein	Anisakis simplex		metabolic process		catalytic activity	41.045	22	5	10	5	363	38.3	6.73
A0A3P6RAH4	Uncharacterized protein	Anisakis simplex	ASIM_LOCUS15747				40.876	21	11	12	11	899	97.5	5.33
A0A0M3JTM4	AB hydrolase-1 domain-containing protein	Anisakis simplex	ASIM_LOCUS10953		membrane	catalytic activity	40.555	20	5	10	5	379	44.1	6.58
P00761	Trypsin	Sus scrofa		metabolic process	extracellular	catalytic activity;metal ion binding	40.551	32	5	25	5	231	24.4	7.18
Q9U600	Elongation factor 1-alpha	Anisakis simplex	iaa99-ASL3-14C	metabolic process	cytoplasm	catalytic activity;nucleotide binding;RNA binding	40.044	21	8	15	7	465	50.8	9.19
A0A0M3K2P0	Uncharacterized protein	Anisakis simplex	ASIM_LOCUS14606			RNA binding	39.809	21	10	10	10	671	73.4	7.24
A0A0M3J0T6	14-3-3-like protein 2 (inferred by orthology to a C. elegans protein)	Anisakis simplex	ASIM_LOCUS1019			protein binding	39.665	21	9	22	8	308	34.9	4.98
A0A0M3JSK9	Prohibitin	Anisakis simplex	ASIM_LOCUS10525		membrane		39.521	38	9	14	9	268	29.4	6.81
A0A0M3KA33	Aldedh domain-containing protein	Anisakis simplex	ASIM_LOCUS17230	metabolic process		catalytic activity	39.1	22	9	11	9	500	55.4	5.88
A0A346RVR5	Phosphoglucomutase-2	Anisakis simplex	PGM2				38.631	21	9	12	9	595	66.8	6.95
P02671	Fibrinogen alpha chain	Homo sapiens	FGA	cell organization and biogenesis;coagulation;defense response;metabolic process;regulation of biological process;response to stimulus;transport	cell surface;extracellular;membrane;organelle lumen	metal ion binding;protein binding;structural molecule activity	38.51	14	8	10	8	866	94.9	6.01
A0A0M3K1N2	GLOBIN domain-containing protein	Anisakis simplex	ASIM_LOCUS14194	transport		metal ion binding;transporter activity	38.498	57	7	11	7	143	16.6	5.77
P02679	Fibrinogen gamma chain	Homo sapiens	FGG	cell organization and biogenesis;coagulation;metabolic process;regulation of biological process;response to stimulus;transport	cell surface;cytoplasm;extracellular;membrane;organelle lumen	catalytic activity;metal ion binding;protein binding;structural molecule activity	38.301	28	10	11	10	453	51.5	5.62
A0A0M3JUZ9	Uncharacterized protein	Anisakis simplex	ASIM_LOCUS11496	regulation of biological process		enzyme regulator activity	38.085	26	8	12	8	434	48	8.84
A0A0M3IZR0	L-2-hydroxyglutarate dehydrogenase, mitochondrial (inferred by orthology to a human protein)	Anisakis simplex	ASIM_LOCUS643	metabolic process		catalytic activity	37.935	34	10	13	10	352	39.5	9.23
Q95VA8	Tropomyosin	Trichinella spiralis			membrane		37.934	23	9	16	1	284	33.2	4.67
A0A0M3JUR6	Uncharacterized protein	Anisakis simplex	ASIM_LOCUS11404	regulation of biological process		enzyme regulator activity	37.641	25	11	13	11	451	50.4	7.56
A0A0M3K3X7	Probable inorganic pyrophosphatase 1 (inferred by orthology to a C. elegans protein)	Anisakis simplex	ASIM_LOCUS15075	metabolic process	cytoplasm	catalytic activity;metal ion binding	37.611	38	7	9	7	306	34.6	6.54
A0A0M3K2N9	Uncharacterized protein	Anisakis simplex	ASIM_LOCUS14604	metabolic process		catalytic activity;nucleotide binding	37.542	21	9	12	9	616	67.1	6.13
P02595	Calmodulin	Patinopecten sp.				metal ion binding;protein binding	37.199	43	9	16	2	149	16.8	4.18
A0A0M3JT14	Neuroglian (inferred by orthology to a D. melanogaster protein)	Anisakis simplex	ASIM_LOCUS10703		membrane	protein binding	37.109	11	9	13	9	1136	127.5	5.55
A0A0M3JR36	AT02348p (inferred by orthology to a D. melanogaster protein)	Anisakis simplex	ASIM_LOCUS9902			catalytic activity;metal ion binding	37.101	30	8	10	8	412	43.7	6.84
Q19289	Intermediate filament protein ifb-1	Caenorhabditis elegans	ifb-1	response to stimulus	cytoplasm;membrane	protein binding;structural molecule activity	36.883	16	10	51	2	589	67.1	6.23
A0A0M3KCZ5	Uncharacterized protein	Anisakis simplex	ASIM_LOCUS18243				36.819	53	5	16	5	160	19	9.63
A0A158PN74	Carboxypeptidase	Anisakis simplex	ASIM_LOCUS10774	metabolic process		catalytic activity	36.641	9	11	12	11	1652	185.7	6.1
A0A0M3KD54	Cation_ATPase_C domain-containing protein	Anisakis simplex			membrane	metal ion binding;nucleotide binding	36.6	23	12	12	11	658	71.5	5.45
A0A0M3JRA2	Pyruvate dehydrogenase E1 component subunit beta	Anisakis simplex	ASIM_LOCUS9976	metabolic process		catalytic activity	36.521	32	9	12	8	383	41.4	6.39
A0A0M3K2Z8	Probable elongation factor 1-gamma (inferred by orthology to a C. elegans protein)	Anisakis simplex	ASIM_LOCUS14737	metabolic process		protein binding;RNA binding	35.883	21	8	12	8	387	43.8	6.67
A0A0M3JRB2	Succinate dehydrogenase [ubiquinone] iron-sulfur subunit, mitochondrial	Anisakis simplex	ASIM_LOCUS9988	metabolic process	membrane;mitochondrion	catalytic activity;metal ion binding	35.86	38	9	13	9	279	31.4	8.47
Q7Z794	Keratin, type II cytoskeletal 1b	Homo sapiens	KRT77	cell death;cell organization and biogenesis	cytoskeleton;cytosol	structural molecule activity	35.812	19	9	16	8	578	61.9	5.99
A0A0M3K232	Probable voltage-dependent anion-selective channel (inferred by orthology to a C. elegans protein)	Anisakis simplex	ASIM_LOCUS14363	regulation of biological process;transport	membrane;mitochondrion	transporter activity	35.48	36	8	12	8	249	27.3	8.9
A0A0M3JRK1	Uncharacterized protein	Anisakis simplex	ASIM_LOCUS10097	metabolic process		catalytic activity;nucleotide binding	35.235	17	8	11	8	513	58.3	7.09
A0A0M3K865	Calnexin (inferred by orthology to a C. elegans protein)	Anisakis simplex	ASIM_LOCUS16563	metabolic process	endoplasmic reticulum;membrane	metal ion binding;protein binding	35.166	21	10	10	10	602	67.9	5.08
A0A346RVL8	Glycogenin-2	Anisakis simplex	gyg2				35.103	22	8	10	8	440	48.8	5.52
A0A158PNZ2	Uncharacterized protein	Anisakis simplex	ASIM_LOCUS12703	metabolic process	membrane	catalytic activity;metal ion binding	35.043	12	10	10	10	1142	131.3	5
Q04695	Keratin, type I cytoskeletal 17	Homo sapiens	KRT17	cell death;cell organization and biogenesis;regulation of biological process;response to stimulus	cytoplasm;cytoskeleton;cytosol	protein binding;receptor activity;signal transducer activity;structural molecule activity	34.699	29	12	13	6	432	48.1	5.02
A0A0M3JSE8	PCI domain-containing protein	Anisakis simplex	ASIM_LOCUS10452			protein binding	34.269	25	10	12	10	512	58.9	6.65
A0A0M3J2S6	Uncharacterized protein	Anisakis simplex					34.24	33	13	21	11	465	54.6	4.87
A0A3G5BC99	Metalloendopeptidase	Anisakis simplex	nas-13				34.171	25	7	10	7	287	32.3	8.15
A0A0M3JZ23	Uncharacterized protein	Anisakis simplex	ASIM_LOCUS13152		membrane		34.128	19	12	12	12	782	88.2	6.37
Q28522	Serum albumin (Fragment)	Macaca mulatta	ALB	cell communication;regulation of biological process;response to stimulus;transport	extracellular	DNA binding;metal ion binding	34.101	12	8	11	3	600	67.8	6.19
A0A0M3KCX7	Uncharacterized protein	Anisakis simplex	ASIM_LOCUS18224		membrane		33.936	36	5	11	5	169	19.3	10.26
O16305	Calmodulin	Caenorhabditis elegans	cmd-1	cell organization and biogenesis;cellular component movement;regulation of biological process;reproduction;transport	membrane	metal ion binding;protein binding	33.873	43	9	13	2	149	16.8	4.22
A0A0M3J9H2	Coatomer subunit epsilon (inferred by orthology to a C. elegans protein)	Anisakis simplex	ASIM_LOCUS4050	transport		protein binding;structural molecule activity	33.705	44	6	9	6	177	20.1	5.06
A0A0M3JTY4	Calcium-transporting ATPase	Anisakis simplex	ASIM_LOCUS11076	transport	membrane	catalytic activity;metal ion binding;nucleotide binding;transporter activity	33.69	12	10	10	10	1190	130.6	5.39
A0A0M3JRB7	Mitochondrial import receptor subunit TOM40 homolog (inferred by orthology to a C. elegans protein)	Anisakis simplex	ASIM_LOCUS9993	transport	membrane		33.638	36	8	10	8	327	35	6.87
A0A0M3K9I2	Nucleoside diphosphate kinase	Anisakis simplex	ASIM_LOCUS17030	metabolic process		catalytic activity;nucleotide binding	33.567	28	5	12	5	238	26.6	6.55
A0A0M3KBW3	BAG family molecular chaperone regulator 2 (inferred by orthology to a human protein)	Anisakis simplex	ASIM_LOCUS17861				33.53	43	7	8	7	191	21.7	6.58
A0A0M3JRP8	Translationally-controlled tumor protein homolog (inferred by orthology to a C. elegans protein)	Anisakis simplex	ASIM_LOCUS10153				33.436	41	5	9	5	193	22.3	5.01
A0A0M3K8N1	PDZ domain-containing protein	Anisakis simplex	ASIM_LOCUS16730			protein binding	33.396	23	6	11	2	434	47.4	8.98
A0A0M3K9W1	Cytochrome b-c1 complex subunit 1, mitochondrial (inferred by orthology to a C. elegans protein)	Anisakis simplex	ASIM_LOCUS17159			catalytic activity;metal ion binding	33.123	24	8	12	8	464	51.5	6.02
A0A0M3JZR1	Rab GDP dissociation inhibitor	Anisakis simplex	ASIM_LOCUS13439	metabolic process;regulation of biological process;response to stimulus;transport	cytoplasm	catalytic activity;enzyme regulator activity	33.077	24	8	9	8	444	50	5.55
A0A3P6NDP5	Uncharacterized protein	Anisakis simplex	ASIM_LOCUS2860				32.903	32	10	11	9	393	45.7	6.06
A0A0M3K769	DUF148 domain-containing protein	Anisakis simplex	ASIM_LOCUS16217				32.303	44	8	12	8	179	19.9	5.68
Q23381	Probable methylmalonyl-CoA mutase, mitochondrial	Caenorhabditis elegans	mmcm-1	metabolic process	mitochondrion;organelle lumen	catalytic activity;metal ion binding	31.985	9	5	8	1	744	81.6	6.46
A0A158PNR4	Uncharacterized protein	Anisakis simplex	ASIM_LOCUS12165				31.642	10	13	14	13	1775	192.8	4.84
A0A0M3K2T2	Aldehyde dehydrogenase	Anisakis simplex	ASIM_LOCUS14657	metabolic process	membrane	catalytic activity	31.592	22	9	10	9	519	58.6	6.67
A0A0M3JT07	Staphylococcal nuclease domain-containing protein	Anisakis simplex	ASIM_LOCUS10696	regulation of biological process			31.467	13	10	12	10	912	101.7	7.15
A0A0M3JSS4	Troponin I (inferred by orthology to a D. melanogaster protein)	Anisakis simplex	ASIM_LOCUS10605				31.447	23	6	9	6	277	31.9	5.1
Q6EIZ0	Keratin, type I cytoskeletal 10	Canis lupus familiaris	KRT10			structural molecule activity	31.388	21	12	22	1	568	57.7	5.15
A0A0M3KAA6	60S ribosomal protein L9 (inferred by orthology to a C. elegans protein)	Anisakis simplex	ASIM_LOCUS17304	metabolic process	ribosome	RNA binding;structural molecule activity	31.301	31	6	7	6	188	21.6	10.15
A0A0M3KFZ8	Integrin beta	Anisakis simplex		regulation of biological process;response to stimulus	membrane		31.07	30	6	7	6	306	33.5	6.58
A0A0M3JH52	Glutamate dehydrogenase, mitochondrial (inferred by orthology to a D. melanogaster protein)	Anisakis simplex	ASIM_LOCUS6734	metabolic process		catalytic activity	30.955	51	4	9	3	112	12.5	7.46
A0A0M3JA13	Uncharacterized protein	Anisakis simplex	ASIM_LOCUS4245			protein binding	30.936	47	9	9	9	229	26.3	5.73
A0A0M3IY22	Stomatin-like protein 2, mitochondrial (inferred by orthology to a human protein)	Anisakis simplex	ASIM_LOCUS50		membrane		30.931	19	6	9	6	366	40.4	8.59
A0A0M3J250	Annexin	Anisakis simplex	ASIM_LOCUS1483			metal ion binding	30.846	47	6	10	5	152	17.6	6.8
A0A0M3K1X5	Moesin/ezrin/radixin homolog 1 (inferred by orthology to a D. melanogaster protein)	Anisakis simplex			cytoplasm;cytoskeleton	protein binding	30.835	17	9	11	9	618	72.7	6.3
A0A0M3J539	PDZ domain-containing protein	Anisakis simplex	ASIM_LOCUS2520			protein binding	30.824	39	4	7	1	181	20	9.73
A0A0M3JXG1	40S ribosomal protein S8	Anisakis simplex	ASIM_LOCUS12502	metabolic process	ribosome	structural molecule activity	30.603	38	6	9	6	208	23.8	10.58
A0A0M3J183	Uncharacterized protein	Anisakis simplex	ASIM_LOCUS1166	transport		transporter activity	30.44	41	10	12	10	206	24.4	5.3
A0A0M3K821	Tubulin alpha chain	Anisakis simplex		cell organization and biogenesis	cytoplasm;cytoskeleton	catalytic activity;nucleotide binding;structural molecule activity	30.246	25	8	10	3	428	47.8	4.93
A0A0M3K8A1	Uncharacterized protein	Anisakis simplex	ASIM_LOCUS16599				30.23	17	8	10	7	538	59.5	6.11
A0A0M3J608	Putative alcohol dehydrogenase (inferred by orthology to a S. mansoni protein)	Anisakis simplex	ASIM_LOCUS2841	metabolic process		catalytic activity;metal ion binding	30.054	23	4	7	4	244	26.2	8.28
Q60LV4	Myosin-3	Caenorhabditis briggsae	myo-3	cell organization and biogenesis;metabolic process;regulation of biological process;response to stimulus	cytoplasm;cytoskeleton;Golgi	catalytic activity;motor activity;nucleotide binding;protein binding	29.935	3	5	9	2	1969	225.8	5.63
A0A0M3K2A9	WD_REPEATS_REGION domain-containing protein	Anisakis simplex	ASIM_LOCUS14451			protein binding	29.907	37	8	11	8	322	35.2	7.96
Q9U602	Putative nucleosome binding protein	Anisakis simplex		cell organization and biogenesis	nucleus		29.84	20	6	9	6	321	37.2	4.6
A0A0M3K064	Uncharacterized protein	Anisakis simplex	ASIM_LOCUS13618		membrane		29.789	36	5	15	5	164	17.7	8.38
A0A0M3JJE8	Galectin	Anisakis simplex					29.666	49	5	17	3	84	9.6	9.11
A0A0M3J159	SHSP domain-containing protein	Anisakis simplex	ASIM_LOCUS1142				29.559	47	6	17	6	116	13.2	6.79
A0A0M3JW99	Ig-like domain-containing protein	Anisakis simplex	ASIM_LOCUS12016				29.485	49	10	13	10	199	22.3	6.57
A0A3P6TB17	Uncharacterized protein	Anisakis simplex	ASIM_LOCUS18071				29.385	27	9	11	9	425	47.1	6.05
A0A0M3JAI6	IF rod domain-containing protein	Anisakis simplex	ASIM_LOCUS4414			structural molecule activity	29.07	44	6	8	6	167	20.1	6.01
A0A0M3J064	Aspartate aminotransferase (inferred by orthology to a S. mansoni protein)	Anisakis simplex	ASIM_LOCUS797	metabolic process		catalytic activity	29.05	61	11	13	11	213	23.7	6.52
A0A346RVR1	2,3-bisphosphoglycerate-independent phosphoglycerate mutase (Fragment)	Anisakis simplex	ipgm				29.042	22	9	10	4	436	48.6	6.8
A0A0M3KGE3	Uncharacterized protein	Anisakis simplex					28.955	25	9	14	8	245	28.1	9.51
A0A3P6R855	DUF1768 domain-containing protein	Anisakis simplex	ASIM_LOCUS16774				28.937	30	9	10	9	366	42.4	9.44
A0A0M3K9M9	Protein lethal(2)essential for life (inferred by orthology to a D. melanogaster protein)	Anisakis simplex	ASIM_LOCUS17077				28.854	45	7	19	7	152	17.7	6.7
A0A0M3IZK3	Tubulin beta chain	Anisakis simplex	ASIM_LOCUS586	cell organization and biogenesis		catalytic activity;nucleotide binding;structural molecule activity	28.849	21	8	14	2	438	49	4.81
A0A0M3IY31	Phosphoglucomutase (inferred by orthology to a D. melanogaster protein)	Anisakis simplex	PGM1	metabolic process		catalytic activity;metal ion binding	28.758	17	8	11	7	572	62.1	7.31
A0A3P6NHU0	CoA carboxyltransferase C-terminal domain-containing protein	Anisakis simplex	ASIM_LOCUS3165				28.69	29	4	11	4	175	19.5	8.54
A0A158PMX4	Adenylate kinase isoenzyme 1	Anisakis simplex	ASIM_LOCUS10106	metabolic process	cytoplasm	catalytic activity;nucleotide binding	28.685	37	7	12	7	216	24	8.88
A0A0M3K5M3	Serine hydroxymethyltransferase	Anisakis simplex	ASIM_LOCUS15671	metabolic process		catalytic activity	28.628	21	6	8	6	413	45.4	8.78
A0A1L5SM68	UTP--glucose-1-phosphate uridylyltransferase	Anisakis simplex	UGP2	metabolic process		catalytic activity	28.552	24	11	14	11	455	51.8	7.84
P15924	Desmoplakin	Homo sapiens	DSP	cell death;cell differentiation;cell organization and biogenesis;metabolic process;regulation of biological process;response to stimulus;transport	cytoplasm;cytoskeleton;membrane;nucleus	catalytic activity;motor activity;protein binding;RNA binding;structural molecule activity	28.472	4	8	8	8	2871	331.6	6.81
A0A158PMS3	ATP-dependent 6-phosphofructokinase	Anisakis simplex		metabolic process	cytoplasm	catalytic activity;metal ion binding;nucleotide binding	28.04	12	7	7	7	851	93.7	7.28
A0A346RVP3	Proteasome subunit alpha type	Anisakis simplex	pas-6				27.95	24	6	8	6	299	33.4	6.86
A0A0M3JS84	Uncharacterized protein	Anisakis simplex	ASIM_LOCUS10374				27.883	37	9	10	9	266	32.5	6.38
A0A3P6RU49	PPIase cyclophilin-type domain-containing protein	Anisakis simplex	ASIM_LOCUS11619				27.603	11	6	7	6	791	89.4	6.57
Q554S6	Actin-17	Dictyostelium discoideum	act17	cell organization and biogenesis;transport	cytoplasm;cytoskeleton	nucleotide binding;protein binding;structural molecule activity	27.44	16	8	34	1	374	41.5	5.48
A0A0M3J236	40S ribosomal protein S18 (inferred by orthology to a human protein)	Anisakis simplex	ASIM_LOCUS1469	metabolic process	ribosome	RNA binding;structural molecule activity	27.408	42	6	10	6	154	17.8	10.46
A0A0M3K0E8	P-type domain-containing protein	Anisakis simplex	ASIM_LOCUS13709	metabolic process		catalytic activity	27.245	12	9	10	9	1044	117.7	6.21
A0A0M3K208	Uncharacterized protein	Anisakis simplex	ASIM_LOCUS14333				27.212	27	5	11	5	212	23.5	5.39
A0A0M3JWX6	60S ribosomal protein L7 (inferred by orthology to a C. elegans protein)	Anisakis simplex	ASIM_LOCUS12286				27.185	34	8	11	8	244	28.5	10.4
A0A0M3JRW5	Uncharacterized protein	Anisakis simplex	ASIM_LOCUS10230				27.089	28	4	5	4	204	23.4	7.37
A0A0M3JZS2	Uncharacterized protein	Anisakis simplex	ASIM_LOCUS13453				27.075	8	7	7	7	1395	151.4	7.81
A0A0M3JXA3	MPN domain-containing protein	Anisakis simplex	ASIM_LOCUS12432	metabolic process	cytoplasm	protein binding;RNA binding	27.066	26	7	8	7	347	38.9	5
A0A0M3J2C0	Aminomethyltransferase, mitochondrial (inferred by orthology to a human protein)	Anisakis simplex			membrane		27.012	40	7	9	7	252	27.5	9.03
A0A0M3KG35	Uncharacterized protein	Anisakis simplex	ASIM_LOCUS19333				26.928	32	9	17	1	252	29.5	8.22
A0A0M3K3W5	40S ribosomal protein S14 (inferred by orthology to a C. elegans protein)	Anisakis simplex	ASIM_LOCUS15063	metabolic process	ribosome	structural molecule activity	26.843	40	6	8	6	151	16.3	10.45
A0A0M3K8Y8	26S proteasome non-ATPase regulatory subunit 1	Anisakis simplex	ASIM_LOCUS16835	regulation of biological process	proteasome	enzyme regulator activity	26.772	14	8	9	8	835	91.8	5.92
A0A0M3KDZ4	Tubulin beta chain	Anisakis simplex	ASIM_LOCUS18592	cell organization and biogenesis	cytoplasm;cytoskeleton	catalytic activity;nucleotide binding;structural molecule activity	26.746	22	6	10	3	327	36.1	5.5
A0A0M3K0J7	Histone acetyltransferase	Anisakis simplex	ASIM_LOCUS13763	cell organization and biogenesis;metabolic process;regulation of biological process	nucleus	catalytic activity;DNA binding;metal ion binding	26.722	15	8	9	8	723	82.3	8.34
A0A0M3JM12	Heat shock 70 kDa protein F, mitochondrial (inferred by orthology to a C. elegans protein)	Anisakis simplex	ASIM_LOCUS8441				26.62	52	5	6	5	108	12	5.34
A0A0M3KJU5	Uncharacterized protein	Anisakis simplex	ASIM_LOCUS20643				26.604	35	8	9	8	215	23.8	7.02
A0A0M3KBF7	Uncharacterized protein	Anisakis simplex	ASIM_LOCUS17705				26.601	20	2	7	2	152	15.4	5.77
A0A0M3JZD0	Uncharacterized protein	Anisakis simplex	ASIM_LOCUS13281	metabolic process		catalytic activity;nucleotide binding	26.517	12	8	9	8	849	95.9	5.96
A0A3G6JBB4	Microtubule-actin cross-linking factor 1	Anisakis pegreffii	Macf1				26.421	2	9	9	1	4579	526.6	5.21
A0A0M3K8Q6	40S ribosomal protein S3 (inferred by orthology to a C. elegans protein)	Anisakis simplex	ASIM_LOCUS16754	metabolic process	ribosome	RNA binding;structural molecule activity	26.378	30	5	8	5	249	27.6	9.79
A0A0M3J5H0	Uncharacterized protein	Anisakis simplex	ASIM_LOCUS2653				26.308	69	8	9	8	134	15.2	5.19
A0A0M3KAH2	Tubulin alpha chain	Anisakis simplex	ASIM_LOCUS17370	cell organization and biogenesis	cytoplasm;cytoskeleton	catalytic activity;nucleotide binding;structural molecule activity	26.179	22	8	9	3	433	48.2	5.14
A0A0M3K7F9	4D656 (inferred by orthology to a C. elegans protein)	Anisakis simplex	ASIM_LOCUS16307	transport	endoplasmic reticulum;membrane		26.077	27	3	5	3	209	23.9	6.81
A0A0M3JSY8	Uncharacterized protein	Anisakis simplex	ASIM_LOCUS10674	metabolic process;transport		transporter activity	25.996	33	5	8	5	205	23.7	7.64
A0A0M3JY41	Uncharacterized protein	Anisakis simplex	ASIM_LOCUS12767	metabolic process		catalytic activity;nucleotide binding	25.931	22	8	11	8	375	40.8	7.96
A0A0M3JUD5	Uncharacterized protein	Anisakis simplex	ASIM_LOCUS11250				25.852	22	7	10	7	427	48.1	6.8
Q17162	Vinculin	Brugia malayi			cytoplasm;cytoskeleton;membrane	protein binding	25.83	11	9	9	1	993	110.1	6.49
A0A158PNV7	Uncharacterized protein	Anisakis simplex	ASIM_LOCUS12435	metabolic process	membrane	catalytic activity;metal ion binding;protein binding	25.753	2	7	7	7	4727	527.7	5.16
A0A0M3K7S7	PHB domain-containing protein	Anisakis simplex	ASIM_LOCUS16425				25.537	19	6	6	6	433	47	5.07
A0A0M3KCE6	Tropomyosin (inferred by orthology to a C. elegans protein)	Anisakis simplex	ASIM_LOCUS18044				25.501	41	7	15	2	118	13.7	4.55
A0A0M3KBQ3	Estradiol 17-beta-dehydrogenase 8 (inferred by orthology to a human protein)	Anisakis simplex	ASIM_LOCUS17801				25.406	34	3	8	3	134	14.2	7.97
A0A0M3JXY6	Pyruvate dehydrogenase E1 component subunit beta	Anisakis simplex	ASIM_LOCUS12701	metabolic process		catalytic activity	25.374	30	8	9	7	364	39.4	6.33
A0A0M3KBD8	Bifunctional glyoxylate cycle protein (inferred by orthology to a C. elegans protein)	Anisakis simplex	ASIM_LOCUS17686	metabolic process		catalytic activity	25.081	24	7	8	7	418	47.7	6.15
A0A0G2YNB9	Tubulin beta chain	Anisakis simplex	ASIM_LOCUS11220	cell organization and biogenesis	cytoplasm;cytoskeleton	catalytic activity;nucleotide binding;structural molecule activity	24.903	22	8	13	2	450	50.3	4.87
A0A0M3KBA5	Malate dehydrogenase	Anisakis simplex	ASIM_LOCUS17653	metabolic process	membrane	catalytic activity	24.782	26	6	7	6	325	34.2	8.68
A0A0M3JZD5	Uncharacterized protein	Anisakis simplex	ASIM_LOCUS13286				24.683	45	9	13	9	220	27.9	9.45
A0A0M3JQT2	Coatomer subunit beta' (inferred by orthology to a human protein)	Anisakis simplex	ASIM_LOCUS9771	transport		protein binding;structural molecule activity	24.654	9	7	7	7	1207	133.8	5.25
A0A0M3JVA0	ADP-ribosylation factor 1-like 2 (inferred by orthology to a C. elegans protein)	Anisakis simplex	ASIM_LOCUS11613	regulation of biological process;response to stimulus		catalytic activity;nucleotide binding;protein binding;signal transducer activity	24.455	32	5	7	3	181	20.6	6.58
A0A0M3IYS0	26S proteasome non-ATPase regulatory subunit 2	Anisakis simplex	ASIM_LOCUS303	regulation of biological process	proteasome	enzyme regulator activity	24.313	11	8	9	8	963	106.7	5.8
A0A0M3KG28	Uncharacterized protein	Anisakis simplex	ASIM_LOCUS19326	metabolic process		catalytic activity	24.301	26	6	7	6	261	28.6	8.15
A0A0M3JY91	ATP synthase subunit alpha	Anisakis simplex		metabolic process;transport		catalytic activity;nucleotide binding;transporter activity	24.101	12	5	6	5	547	59.5	7.97
A0A0M3JVL9	Guanine nucleotide-binding protein subunit beta-1 (inferred by orthology to a C. elegans protein)	Anisakis simplex	ASIM_LOCUS11741	regulation of biological process;response to stimulus		protein binding	23.84	25	7	8	7	346	37.9	6.34
P05661	Myosin heavy chain, muscle	Drosophila melanogaster	Mhc	cell differentiation;cell organization and biogenesis;cellular component movement;metabolic process;regulation of biological process;transport	cytoplasm	catalytic activity;motor activity;nucleotide binding;protein binding;structural molecule activity;transporter activity	23.824	2	4	6	2	1962	224.3	6.21
A0A0M3JZQ3	ATP synthase F(0) complex subunit B1, mitochondrial (inferred by orthology to a human protein)	Anisakis simplex	ASIM_LOCUS13429	metabolic process;transport		transporter activity	23.786	19	5	7	5	291	34.3	8.84
Q02413	Desmoglein-1	Homo sapiens	DSG1	cell death;cell organization and biogenesis;regulation of biological process;response to stimulus;transport	cytoskeleton;cytosol;membrane	metal ion binding;protein binding	23.759	8	7	8	7	1049	113.7	5.03
A0A0M3JUG1	Complex1_30kDa domain-containing protein	Anisakis simplex	ASIM_LOCUS11280	metabolic process		catalytic activity	23.743	25	4	7	4	244	28.6	6.71
A0A0M3JWX2	Fructose-1,6-bisphosphatase (inferred by orthology to a C. elegans protein)	Anisakis simplex	ASIM_LOCUS12282	metabolic process		catalytic activity	23.668	31	7	8	7	302	32.8	6.93
A0A0M3J577	Galectin	Anisakis simplex					23.66	41	6	16	4	110	12.4	7.58
A0A0M3JVZ6	6-phosphogluconate dehydrogenase, decarboxylating	Anisakis simplex	ASIM_LOCUS11890	metabolic process		catalytic activity	23.627	17	6	8	6	528	58.4	8.31
A0A0M3KIQ4	Uncharacterized protein	Anisakis simplex	ASIM_LOCUS20252				23.594	34	4	6	4	143	15.4	6.76
A0A0M3JYU4	Eukaryotic translation initiation factor 3 subunit B	Anisakis simplex	ASIM_LOCUS13063	cell organization and biogenesis;metabolic process;regulation of biological process	cytoplasm	protein binding;RNA binding	23.428	16	9	9	9	725	82.8	6.14
A0A0M3KDQ3	Uncharacterized protein	Anisakis simplex	ASIM_LOCUS18501		membrane		23.383	22	7	9	7	293	32.6	9.11
A0A3P6RF88	Uncharacterized protein	Anisakis simplex	ASIM_LOCUS10232				23.375	9	6	6	6	974	109.6	7.84
A0A0M3K609	Annexin	Anisakis simplex	ASIM_LOCUS15807			metal ion binding	23.321	42	6	7	6	178	20.5	4.82
A0A3P6QLX8	Proteasome subunit alpha type	Anisakis simplex	ASIM_LOCUS13984				23.271	25	4	5	4	253	27.8	5.19
A0A0M3K9G7	Putative UDP-glucuronosyltransferase ugt-58 (inferred by orthology to a C. elegans protein)	Anisakis simplex	ASIM_LOCUS17016	metabolic process	membrane	catalytic activity	23.205	12	7	9	7	433	49.7	8.68
A0A0M3JW02	Uncharacterized protein	Anisakis simplex	ASIM_LOCUS11897				23.083	36	4	4	4	206	18.8	12.1
A0A0M3JRJ4	60S ribosomal protein L4 (inferred by orthology to a C. elegans protein)	Anisakis simplex	ASIM_LOCUS10089	metabolic process	ribosome	structural molecule activity	23.049	21	7	9	7	360	40.6	10.95
A0A0M3JBH8	Myosin_tail_1 domain-containing protein	Anisakis simplex	ASIM_LOCUS4761			catalytic activity;motor activity	23.024	46	5	7	5	154	17.6	5.69
A0A0M3JU23	Vigilin (inferred by orthology to a human protein)	Anisakis simplex	ASIM_LOCUS11125			RNA binding	23.013	8	8	8	8	1297	144.1	6.44
P02788	Lactotransferrin	Homo sapiens	LTF	cellular homeostasis;defense response;metabolic process;regulation of biological process;response to stimulus;transport	cell surface;cytoplasm;extracellular;nucleus;organelle lumen	catalytic activity;DNA binding;enzyme regulator activity;metal ion binding;protein binding	22.979	15	7	7	7	710	78.1	8.12
A0A0M3JVB3	Calpain clp-1 (inferred by orthology to a C. elegans protein)	Anisakis simplex	ASIM_LOCUS11628	metabolic process		catalytic activity	22.94	8	6	7	6	889	98.9	6.06
A0A0M3KB73	Putative laminin gamma-1 chain (inferred by orthology to a S. mansoni protein)	Anisakis simplex	ASIM_LOCUS17620	cell organization and biogenesis			22.805	16	5	6	5	487	53.8	5.01
A0A3P6QS93	Uncharacterized protein	Anisakis simplex	ASIM_LOCUS12097				22.624	10	7	7	7	839	93.6	7.14
A0A0M3JJL9	Uncharacterized protein	Anisakis simplex	ASIM_LOCUS7604			protein binding	22.602	49	7	8	7	152	17.6	6.34
A0A0M3KDM2	Uncharacterized protein	Anisakis simplex				protein binding	22.582	26	6	6	6	431	46.1	4.79
A0A0M3K7M4	26S proteasome non-ATPase regulatory subunit 1 (inferred by orthology to a human protein)	Anisakis simplex	ASIM_LOCUS16372	regulation of biological process		enzyme regulator activity;protein binding	22.572	19	5	6	5	324	36.2	7.94
A0A0M3K4F6	Integrin alpha pat-2 (inferred by orthology to a C. elegans protein)	Anisakis simplex	ASIM_LOCUS15254	regulation of biological process;response to stimulus	membrane		22.429	10	7	8	7	987	110.3	5.96
A0A3P6N365	Uncharacterized protein	Anisakis simplex	ASIM_LOCUS1997				22.351	25	5	6	5	270	30	8.87
A0A0M3JQT9	Putative malate dehydrogenase (inferred by orthology to a S. mansoni protein)	Anisakis simplex	ASIM_LOCUS9779	metabolic process		catalytic activity	22.346	24	6	8	6	422	45.8	8.48
A0A0M3KDQ4	Troponin T, skeletal muscle (inferred by orthology to a D. melanogaster protein)	Anisakis simplex	ASIM_LOCUS18502	regulation of biological process			22.306	31	7	7	7	265	32	7.09
Q5T749	Keratinocyte proline-rich protein	Homo sapiens	KPRP		cytoplasm	protein binding	22.186	11	4	5	4	579	64.1	8.27
Q05893	Phosphoenolpyruvate carboxykinase [GTP]	Ascaris suum	PCK	metabolic process		catalytic activity;metal ion binding;nucleotide binding	22.173	13	7	9	1	643	72.2	6.8
A0A0M3KH33	Uncharacterized protein	Anisakis simplex	ASIM_LOCUS19681				22.065	38	7	9	7	224	24.9	6.98
A0A0M3JT94	Cytochrome c1, heme protein, mitochondrial (inferred by orthology to a human protein)	Anisakis simplex	ASIM_LOCUS10796	metabolic process	membrane	metal ion binding	22.037	28	5	7	5	282	31.2	8.21
A0A0M3JZT4	Uncharacterized protein	Anisakis simplex					21.914	11	4	5	4	624	68.8	4.68
A0A0M3JGY9	Dosage compensation protein dpy-30 (inferred by orthology to a C. elegans protein)	Anisakis simplex	ASIM_LOCUS6671				21.898	52	4	6	4	147	15.7	4.44
Q14QT4	Ani s 4 allergen	Anisakis simplex	anis4	regulation of biological process		enzyme regulator activity	21.772	41	4	6	4	115	12.7	5.86
A0A0M3JT42	Peptidyl-prolyl cis-trans isomerase	Anisakis simplex	ASIM_LOCUS10736	metabolic process		catalytic activity	21.723	29	4	5	4	205	22.1	7.42
A0A0M3KB37	Myosin-3 (inferred by orthology to a C. elegans protein)	Anisakis simplex	ASIM_LOCUS17585			catalytic activity;motor activity;nucleotide binding	21.506	7	3	4	2	579	66.3	7.09
A0A0M3J5J0	Uncharacterized protein	Anisakis simplex	ASIM_LOCUS2674			protein binding	21.44	22	4	7	4	213	24.6	7.55
A0A0M3JRR0	60S ribosomal protein L24 (inferred by orthology to a C. elegans protein)	Anisakis simplex	ASIM_LOCUS10167				21.397	25	6	8	6	146	16.9	10.64
A0A0M3KAG2	Lipoyl-binding domain-containing protein	Anisakis simplex	ASIM_LOCUS17359				21.359	30	4	8	4	188	20.7	9.09
A0A0M3KD65	Uncharacterized protein	Anisakis simplex	ASIM_LOCUS18315			protein binding	21.251	20	5	5	5	449	48.6	4.93
A0A158PN31	Eukaryotic translation initiation factor 3 subunit L	Anisakis simplex	ASIM_LOCUS10454	cell organization and biogenesis;metabolic process;regulation of biological process	cytoplasm	protein binding;RNA binding	21.176	17	7	7	7	554	64.6	5.35
A0A0M3JWG7	Putative deoxyribose-phosphate aldolase (inferred by orthology to a C. elegans protein)	Anisakis simplex	ASIM_LOCUS12088	metabolic process	cytoplasm	catalytic activity	21.152	32	7	7	7	291	32.3	7.74
A0A0M3JU79	Calumenin-like protein (inferred by orthology to a C. elegans protein)	Anisakis simplex	ASIM_LOCUS11185			metal ion binding	20.835	25	5	6	5	287	33.6	4.63
A0A158PMT2	Methylmalonyl-CoA epimerase, mitochondrial (inferred by orthology to a human protein)	Anisakis simplex	ASIM_LOCUS9861				20.808	27	4	6	4	201	22.3	8.9
A0A346RVQ4	Superoxide dismutase Cu-Zn (Fragment)	Anisakis simplex	sod Cu-Zn				20.652	45	5	6	5	140	14.4	6.43
A0A0M3JQZ1	TPR_REGION domain-containing protein	Anisakis simplex	ASIM_LOCUS9843			protein binding	20.556	25	8	8	8	369	39.6	4.64
A0A0M3K2M8	Probable enoyl-CoA hydratase, mitochondrial (inferred by orthology to a C. elegans protein)	Anisakis simplex	ASIM_LOCUS14592	metabolic process		catalytic activity	20.508	22	5	6	5	289	31.4	8.66
A0A0M3IYX4	40S ribosomal protein S12	Anisakis simplex	ASIM_LOCUS357	metabolic process	ribosome	structural molecule activity	20.5	53	6	7	6	141	15.7	7.15
A0A158PN34	Family S33 non-peptidase homologue (inferred by orthology to a S. mansoni protein)	Anisakis simplex	ASIM_LOCUS10468				20.451	25	5	6	5	317	34.9	8.28
A0A0M3JQJ9	LTD domain-containing protein	Anisakis simplex				structural molecule activity	20.363	68	8	13	7	88	10.1	9.77
A0A0M3JRD3	Aldedh domain-containing protein	Anisakis simplex	ASIM_LOCUS10013	metabolic process	membrane	catalytic activity	20.32	8	7	8	7	1125	124.4	6.9
A0A0M3K580	Uncharacterized protein	Anisakis simplex	ASIM_LOCUS15528				20.252	29	3	5	3	163	18.6	8.46
A0A0M3KER2	Uncharacterized protein	Anisakis simplex	ASIM_LOCUS18860				20.225	23	6	8	6	306	35.1	4.74
A0A0M3K6V7	Dehydrogenase/reductase SDR family member 1 (inferred by orthology to a human protein)	Anisakis simplex	ASIM_LOCUS16105	metabolic process		catalytic activity	20.216	21	7	8	7	390	42.5	7.28
A0A0M3K0Z8	Uncharacterized protein	Anisakis simplex	ASIM_LOCUS13931			catalytic activity;motor activity;nucleotide binding;protein binding	20.032	22	2	5	1	157	18	7.24
A0A0M3K6Q9	Putative adp,ATP carrier protein (inferred by orthology to a S. mansoni protein)	Anisakis simplex	ASIM_LOCUS16057	transport	membrane	transporter activity	19.929	26	9	13	9	305	33.8	9.52
A0A0M3KAY8	Cofactor-independent phosphoglycerate mutase (inferred by orthology to a C. elegans protein)	Anisakis simplex	ASIM_LOCUS17536	metabolic process	cytoplasm	catalytic activity;metal ion binding	19.883	14	6	7	1	402	44.9	8.29
A0A0M3IYD0	Uncharacterized protein	Anisakis simplex	ASIM_LOCUS163	metabolic process	mitochondrion	catalytic activity	19.864	32	6	8	6	221	26.3	7.05
A0A3P6S6N1	Uncharacterized protein	Anisakis simplex	ASIM_LOCUS19146				19.85	19	7	8	7	228	26.7	8.97
A0A0M3JTK1	Uncharacterized protein	Anisakis simplex	ASIM_LOCUS10923			RNA binding	19.789	12	6	6	6	704	77.1	6.04
A0A0M3JDM9	Uncharacterized protein	Anisakis simplex	ASIM_LOCUS5509				19.73	35	3	6	1	113	13.4	5.38
A0A0M3J7F3	Galectin	Anisakis simplex	ASIM_LOCUS3338				19.71	38	3	6	3	105	12.3	7.52
A0A0M3K7C2	Annexin	Anisakis simplex	ASIM_LOCUS16271			metal ion binding	19.597	24	6	7	6	320	35.7	5.3
A0A0M3JLV2	Uncharacterized protein	Anisakis simplex		metabolic process;response to stimulus		nucleotide binding;protein binding	19.585	28	4	6	4	199	23.1	4.88
A0A0M3JUI0	Uncharacterized protein	Anisakis simplex				catalytic activity	19.56	17	5	7	5	338	38.2	6.8
A0A0M3JFS7	Uncharacterized protein	Anisakis simplex	ASIM_LOCUS6263				19.51	23	2	7	2	100	11.7	9.42
A0A0M3JYB9	Elongation factor 1-beta (inferred by orthology to a human protein)	Anisakis simplex	ASIM_LOCUS12859	metabolic process		RNA binding	19.501	30	6	7	6	224	24.9	4.82
A0A0M3JDJ0	Uncharacterized protein	Anisakis simplex	ASIM_LOCUS5473				19.479	37	7	8	6	183	21.4	5.15
A0A3P6Q6B0	Pyr_redox_2 domain-containing protein	Anisakis simplex	ASIM_LOCUS11542				19.446	23	8	8	8	423	47.1	8.7
A0A1S3M658	spectrin alpha chain, non-erythrocytic 1 isoform X7	Salmo salar	sptan1			metal ion binding;protein binding	19.344	2	6	7	3	2463	282.9	5.2
A0A0M3JSH7	Proteasome endopeptidase complex	Anisakis simplex	ASIM_LOCUS10493	metabolic process	cytoplasm;nucleus;proteasome	catalytic activity	19.341	17	4	5	4	259	28.8	5.31
A0A0M3JXR9	Peripheral subunit-binding (PSBD) domain-containing protein	Anisakis simplex	ASIM_LOCUS12626	metabolic process		catalytic activity	19.278	14	4	5	4	377	40.3	9.58
A0A0M3JBK1	Aldedh domain-containing protein	Anisakis simplex		metabolic process		catalytic activity	19.247	28	3	5	2	150	15.7	8.25
A0A0M3JJ69	Uncharacterized protein	Anisakis simplex	ASIM_LOCUS7454				19.102	63	3	5	3	68	7.3	9.82
A0A0M3JU72	Protein 4.1 homolog (inferred by orthology to a D. melanogaster protein)	Anisakis simplex	ASIM_LOCUS11178		cytoskeleton	protein binding;structural molecule activity	18.98	3	8	8	8	4528	505.4	6.1
A0A0M3K705	Uncharacterized protein	Anisakis simplex	ASIM_LOCUS16153		membrane	catalytic activity	18.939	12	5	6	5	523	57.9	7.91
A0A0M3JZN2	Ras-related protein Rab-17 (inferred by orthology to a human protein)	Anisakis simplex	ASIM_LOCUS13405	regulation of biological process;response to stimulus		catalytic activity;nucleotide binding	18.93	20	3	4	3	217	23.3	7.77
A0A0M3JT28	60S ribosomal protein L30 (inferred by orthology to a human protein)	Anisakis simplex	ASIM_LOCUS10719	metabolic process	ribosome	structural molecule activity	18.918	52	4	5	4	112	12.3	9.76
A0A0M3JL06	Probable fumarate hydratase, mitochondrial (inferred by orthology to a C. elegans protein)	Anisakis simplex	ASIM_LOCUS8088	metabolic process		catalytic activity	18.88	27	3	5	2	137	14.3	6.52
A0A0M3JXH9	Stress-induced-phosphoprotein 1 (inferred by orthology to a C. elegans protein)	Anisakis simplex	ASIM_LOCUS12523			protein binding	18.798	21	6	7	6	320	36.5	7.72
A0A0M3JVS3	V-type proton ATPase catalytic subunit A (inferred by orthology to a C. elegans protein)	Anisakis simplex	ASIM_LOCUS11802	metabolic process;transport		catalytic activity;nucleotide binding;transporter activity	18.627	10	5	5	5	628	69.6	5.45
A0A0M3K529	Citrate synthase	Anisakis simplex	ASIM_LOCUS15477	metabolic process		catalytic activity	18.56	13	4	5	4	387	43.1	6.68
A0A0M3J6I4	Uncharacterized protein	Anisakis simplex	ASIM_LOCUS3016			catalytic activity;metal ion binding;nucleotide binding	18.486	33	7	11	3	213	24.2	6.68
A0A0M3K9P2	Chloride intracellular channel exc-4 (inferred by orthology to a C. elegans protein)	Anisakis simplex	ASIM_LOCUS17089				18.476	35	8	8	6	292	34.2	6.47
A0A0M3IY30	Tropomodulin (inferred by orthology to a C. elegans protein)	Anisakis simplex	ASIM_LOCUS58	cell organization and biogenesis;regulation of biological process		protein binding	18.457	20	5	5	5	392	44.2	4.82
A0A0M3KCE7	Uncharacterized protein	Anisakis simplex	ASIM_LOCUS18045				18.441	15	7	7	6	583	65.5	4.84
A0A0M3JS06	40S ribosomal protein S7	Anisakis simplex	ASIM_LOCUS10286	metabolic process	ribosome	structural molecule activity	18.437	23	4	5	4	235	26.5	9.94
A0A3P6PX58	Uncharacterized protein	Anisakis simplex	ASIM_LOCUS4789				18.41	36	4	8	2	141	14.9	5.34
A0A0M3JWX5	Ras-related protein Rab-11B	Anisakis simplex	rab-11b	regulation of biological process;response to stimulus		catalytic activity;nucleotide binding	18.383	23	3	7	3	215	23.9	6.4
A0A0M3JB53	Uncharacterized protein	Anisakis simplex	ASIM_LOCUS4636				18.382	45	5	10	5	85	9.9	9
A0A0M3JRM0	Single-stranded DNA-binding protein, mitochondrial (inferred by orthology to a C. elegans protein)	Anisakis simplex	ASIM_LOCUS10120	metabolic process		DNA binding	18.319	46	6	7	6	190	21.6	9.35
A0A0M3JTF7	Peptidase A1 domain-containing protein	Anisakis simplex		metabolic process	vacuole	catalytic activity	18.251	36	5	5	2	264	28.8	4.86
A0A0M3JU76	Uncharacterized protein	Anisakis simplex			membrane		18.193	13	4	5	4	372	42	8.68
Q08D91	Keratin, type II cytoskeletal 75	Bos taurus	KRT75	cell differentiation		catalytic activity;motor activity;structural molecule activity	18.17	12	7	8	1	543	59	7.65
A0A0M3JR99	Phosphate carrier protein, mitochondrial (inferred by orthology to a human protein)	Anisakis simplex	ASIM_LOCUS9973	transport	membrane		18.098	12	4	5	4	466	52.7	9.33
A0A0M3KAB1	TROVE domain-containing protein	Anisakis simplex	ASIM_LOCUS17309			RNA binding	18.061	35	3	4	1	124	13.9	4.54
A0A0M3JVI3	40S ribosomal protein S19 (inferred by orthology to a C. elegans protein)	Anisakis simplex	ASIM_LOCUS11704	metabolic process	ribosome	structural molecule activity	18.055	30	5	6	5	150	16.8	10.32
A0A0M3JRP9	60S acidic ribosomal protein P0	Anisakis simplex	ASIM_LOCUS10154		ribosome		17.912	19	5	7	5	326	35.7	5.86
A0A0M3K210	Ubiquitin-like domain-containing protein	Anisakis simplex	ASIM_LOCUS14335			protein binding	17.908	5	5	5	5	1553	169.3	5.82
A0A0M3K4K4	Uncharacterized protein	Anisakis simplex	ASIM_LOCUS15302				17.904	45	6	6	6	151	16.6	5.35
O44126	32 kDa beta-galactoside-binding lectin	Haemonchus contortus	GAL-1				17.884	14	3	8	2	283	32.5	6.7
A0A3P6Q861	Eukaryotic translation initiation factor 3 subunit D	Anisakis simplex	ASIM_LOCUS12601				17.831	9	4	5	4	585	66.5	7.93
A0A3P6QHA8	Annexin	Anisakis simplex	ASIM_LOCUS12750				17.829	21	7	8	6	350	39.8	6.6
A0A0M3JUQ3	Aconitate hydratase, mitochondrial	Anisakis simplex	ASIM_LOCUS11389	metabolic process	mitochondrion	catalytic activity;metal ion binding	17.827	9	6	6	6	784	85.5	7.87
A0A0M3K8M3	Ras-related protein Rab-7a (inferred by orthology to a human protein)	Anisakis simplex	ASIM_LOCUS16721	regulation of biological process;response to stimulus		catalytic activity;nucleotide binding	17.743	32	5	7	5	216	24.5	7.18
A0A0M3K6U5	Uncharacterized protein	Anisakis simplex	ASIM_LOCUS16093			protein binding	17.733	12	5	6	5	483	54.1	6
A0A3P6PJC7	Uncharacterized protein	Anisakis simplex	ASIM_LOCUS2956				17.63	37	6	6	6	185	20.7	6.28
A0A0M3JYS8	Uncharacterized protein	Anisakis simplex	ASIM_LOCUS13045				17.615	23	4	6	4	230	25.5	6.79
A0A0M3JTX4	NAD(P)-bd_dom domain-containing protein	Anisakis simplex	ASIM_LOCUS11065	metabolic process		catalytic activity	17.614	13	4	6	4	441	49.3	9.22
A0A0M3JA46	Uncharacterized protein	Anisakis simplex	ASIM_LOCUS4279				17.608	28	3	6	3	130	15.5	9.09
A0A346RVP8	Hsc70-interacting protein	Anisakis simplex	hsc70				17.512	25	5	6	5	253	28.7	4.88
A0A0M3JVL0	AFG3-like protein 2 (inferred by orthology to a human protein)	Anisakis simplex	ASIM_LOCUS11732	metabolic process;response to stimulus	membrane	catalytic activity;metal ion binding;nucleotide binding	17.491	8	5	6	5	757	83	7.27
A0A0M3KD75	zf-Tim10_DDP domain-containing protein	Anisakis simplex	ASIM_LOCUS18324	transport	mitochondrion	metal ion binding	17.444	48	4	4	4	118	13.3	6.49
A0A0M3KGH1	Myosin motor domain-containing protein	Anisakis simplex	ASIM_LOCUS19470	cell organization and biogenesis	cytoskeleton	catalytic activity;motor activity;nucleotide binding	17.385	10	4	4	4	551	63.7	7.03
A0A0M3JS37	Importin subunit alpha	Anisakis simplex	ASIM_LOCUS10322	transport	cytoplasm;nucleus	protein binding;transporter activity	17.379	11	4	5	4	517	56.7	4.96
A0A0M3KIK6	Putative aminopeptidase (inferred by orthology to a C. elegans protein)	Anisakis simplex	ASIM_LOCUS20202	metabolic process	cytoplasm	catalytic activity;metal ion binding	17.341	33	5	5	5	212	23.3	7.11
A0A0M3JX94	Succinate-semialdehyde dehydrogenase, mitochondrial (inferred by orthology to a human protein)	Anisakis simplex	ASIM_LOCUS12423	metabolic process		catalytic activity	17.328	15	5	5	5	509	55.2	7.83
A0A3P6QT32	Gln-synt_C domain-containing protein	Anisakis simplex	ASIM_LOCUS13205				17.286	25	4	5	4	272	31.3	7.72
A0A0M3J888	Uncharacterized protein	Anisakis simplex	ASIM_LOCUS3619				17.19	57	3	5	3	42	5	4.89
A0A0M3K0W1	3-ketoacyl-CoA thiolase, mitochondrial (inferred by orthology to a human protein)	Anisakis simplex	ASIM_LOCUS13890	metabolic process	membrane	catalytic activity	17.162	14	5	8	4	497	54.4	7.24
A0A0M3IZU4	C-1-tetrahydrofolate synthase, cytoplasmic (inferred by orthology to a D. melanogaster protein)	Anisakis simplex		metabolic process		catalytic activity;nucleotide binding	17.085	11	4	4	4	580	62	6.54
A0A0M3K2I1	60S ribosomal protein L7a (inferred by orthology to a human protein)	Anisakis simplex	ASIM_LOCUS14536				16.978	24	5	6	5	240	27.8	10.73
A0A0M3K3J2	Uncharacterized protein	Anisakis simplex	ASIM_LOCUS14940	metabolic process;regulation of biological process;response to stimulus		catalytic activity;motor activity;protein binding;structural molecule activity	16.916	6	5	5	5	971	111.4	6.09
A0A0M3KFB2	AAA domain-containing protein	Anisakis simplex	ASIM_LOCUS19060	metabolic process;response to stimulus		catalytic activity;nucleotide binding;RNA binding	16.889	16	5	5	4	384	42.5	5.19
A0A0M3K4U8	Muscle M-line assembly protein unc-89 (inferred by orthology to a C. elegans protein)	Anisakis simplex	ASIM_LOCUS15396	regulation of biological process		protein binding	16.817	11	2	3	2	295	34.4	6.92
A0A0M3KBN6	AcetylCoA_hyd_C domain-containing protein	Anisakis simplex	ASIM_LOCUS17784				16.789	35	2	4	1	81	8.9	9.25
A0A0M3JYK8	COesterase domain-containing protein	Anisakis simplex	ASIM_LOCUS12965	metabolic process		catalytic activity	16.784	10	4	5	4	542	60.6	6.62
A0A0M3JRT3	26S proteasome non-ATPase regulatory subunit 6	Anisakis simplex	ASIM_LOCUS10192	regulation of biological process		enzyme regulator activity;protein binding	16.746	13	4	4	4	411	47.1	7.96
A0A0M3J3Y3	Microtubule-associated protein futsch (inferred by orthology to a D. melanogaster protein)	Anisakis simplex	ASIM_LOCUS2116	cell organization and biogenesis		protein binding	16.546	29	4	5	4	170	18.9	6.52
Q0HY11	Chaperone protein DnaK	Shewanella sp. (strain MR-7)	dnaK	cell organization and biogenesis;metabolic process		nucleotide binding;protein binding	16.541	3	2	3	1	639	68.9	4.88
A0A0M3JQZ3	S10_plectin domain-containing protein	Anisakis simplex	ASIM_LOCUS9846				16.507	35	4	5	4	151	17.2	9.58
A0A0M3JS04	Eukaryotic translation initiation factor 3 subunit I	Anisakis simplex	ASIM_LOCUS10284	cell organization and biogenesis;metabolic process;regulation of biological process	cytoplasm	protein binding;RNA binding	16.501	17	5	7	5	326	36.3	6.07
A0A0M3K7K9	Profilin	Anisakis simplex	ASIM_LOCUS16357			protein binding	16.482	58	7	8	7	130	14.2	5.29
A0A0M3KGB4	Methylmalonyl-CoA epimerase, mitochondrial (inferred by orthology to a human protein)	Anisakis simplex	ASIM_LOCUS19412				16.466	22	3	6	3	183	20.3	6.95
A0A0M3K9X8	Carboxylic ester hydrolase	Anisakis simplex	ASIM_LOCUS17176	metabolic process		catalytic activity	16.46	11	5	6	5	570	64.3	5.49
A0A0M3KD69	Uncharacterized protein	Anisakis simplex	ASIM_LOCUS18317				16.457	47	3	4	3	74	8.8	4.75
A0A0M3KAE7	Glycine cleavage system H protein	Anisakis simplex	ASIM_LOCUS17345	metabolic process	mitochondrion		16.452	32	4	5	4	164	18	4.75
A0A0M3JUN8	Uncharacterized protein	Anisakis simplex					16.442	26	4	4	4	205	22.8	8.62
A0A0M3JX16	Uncharacterized protein	Anisakis simplex	ASIM_LOCUS12333			protein binding	16.249	9	4	5	4	647	73.6	5.62
A0A0M3JRR8	Uncharacterized protein	Anisakis simplex		metabolic process	membrane	catalytic activity;protein binding	16.152	14	6	6	6	480	54.7	7.18
A0A0M3K1N9	4F2 cell-surface antigen heavy chain (inferred by orthology to a human protein)	Anisakis simplex	ASIM_LOCUS14201	metabolic process	membrane	catalytic activity	16.129	11	6	6	6	775	86	6.14
A0A0M3JHL1	Uncharacterized protein	Anisakis simplex					16.084	75	5	16	1	59	7	4.68
A0A0M3K776	Ribosomal protein L15	Anisakis simplex	ASIM_LOCUS16223	metabolic process	ribosome	structural molecule activity	16.075	16	3	5	3	204	24.1	11.75
A0A0M3JF85	Uncharacterized protein	Anisakis simplex	ASIM_LOCUS6073			catalytic activity	16.063	38	5	6	5	143	16.2	9.5
A0A0M3K809	Uncharacterized protein	Anisakis simplex	ASIM_LOCUS16507				16.033	28	3	3	3	193	22.1	9.42
Q27249	Tropomyosin isoforms c/e	Caenorhabditis elegans	lev-11	cell organization and biogenesis;regulation of biological process;reproduction;response to stimulus	cytoplasm	protein binding;structural molecule activity	16.01	15	5	9	1	256	29.6	4.75
A0A0M3K7W7	Troponin T, skeletal muscle (inferred by orthology to a D. melanogaster protein)	Anisakis simplex		regulation of biological process			16.004	6	4	5	4	628	73.5	5.81
P36609	Neuronal calcium sensor 2	Caenorhabditis elegans	ncs-2			metal ion binding	15.985	28	4	4	4	190	22	5.19
A0A0M3K1G9	Arrestin_C domain-containing protein	Anisakis simplex	ASIM_LOCUS14121				15.955	12	3	4	3	407	44.8	6.57
A0A0M3JYT8	Proteasome subunit alpha type	Anisakis simplex	ASIM_LOCUS13057	metabolic process	cytoplasm;nucleus;proteasome	catalytic activity	15.828	20	4	6	4	259	28.5	6.6
A0A0M3JTD3	Cathepsin L (inferred by orthology to a D. melanogaster protein)	Anisakis simplex	ASIM_LOCUS10841	metabolic process		catalytic activity	15.74	29	6	6	6	325	37.3	6.52
Q08188	Protein-glutamine gamma-glutamyltransferase E	Homo sapiens	TGM3	cell differentiation;cell organization and biogenesis;metabolic process	cytoplasm	catalytic activity;metal ion binding	15.699	10	5	5	5	693	76.6	5.86
A0A0M3JK03	Uncharacterized protein	Anisakis simplex	ASIM_LOCUS7737	metabolic process			15.674	37	7	7	7	183	21.6	4.96
A0A346RVJ4	Ras-related protein rab-1a	Anisakis simplex	rab-1a				15.647	21	4	5	3	202	22.5	5.72
A0A0M3JQT8	Uncharacterized protein	Anisakis simplex	ASIM_LOCUS9778		membrane	protein binding	15.642	10	4	5	4	500	56	5
A0A0M3K224	Clustered mitochondria protein homolog (inferred by orthology to a C. elegans protein)	Anisakis simplex	ASIM_LOCUS14353				15.624	9	6	6	6	791	88.5	5.39
A0A0M3K3E6	SelT-like protein (inferred by orthology to a D. melanogaster protein)	Anisakis simplex	ASIM_LOCUS14894				15.593	16	3	3	3	276	31.5	5.68
D0VFG1	Cathepsin D-like aspartic protease	Anisakis simplex		metabolic process	vacuole	catalytic activity	15.459	15	4	4	1	453	50.7	6.57
A0A0M3IY35	MIC complex subunit MIC10	Anisakis simplex	ASIM_LOCUS64		membrane;mitochondrion		15.371	25	5	5	5	230	26	7.24
A0A0M3K035	Adenylosuccinate lyase (inferred by orthology to a C. elegans protein)	Anisakis simplex	ASIM_LOCUS13587			catalytic activity	15.359	17	4	4	4	350	39.2	5.52
A0A0M3KDK5	Uncharacterized protein	Anisakis simplex	ASIM_LOCUS18453		membrane		15.354	30	4	6	4	159	18.3	6.64
A0A0M3J0V8	NAC-A/B domain-containing protein	Anisakis simplex	ASIM_LOCUS1041				15.336	27	3	4	3	153	16.8	5.2
A0A0M3IYC8	Fibulin-1	Anisakis simplex	ASIM_LOCUS161	cell organization and biogenesis;regulation of biological process	extracellular	enzyme regulator activity;metal ion binding	15.289	8	4	4	4	694	76.7	5.15
A0A0M3JYW1	Oxoglutarate/malate carrier protein (inferred by orthology to a C. elegans protein)	Anisakis simplex	ASIM_LOCUS13082	transport	membrane		15.232	28	8	9	8	297	33	9.72
A0A0M3JT84	ETF domain-containing protein	Anisakis simplex	ASIM_LOCUS10785	metabolic process		nucleotide binding	15.22	19	5	6	5	334	35.4	9.39
A0A0M3K9C0	ATP synthase subunit gamma, mitochondrial (inferred by orthology to a human protein)	Anisakis simplex	ASIM_LOCUS16968	metabolic process;transport		catalytic activity;transporter activity	15.211	22	7	10	7	293	32.2	9.1
A0A0M3KHK3	Epidermal retinol dehydrogenase 2 (inferred by orthology to a human protein)	Anisakis simplex	ASIM_LOCUS19851				15.132	41	4	4	4	129	14	5.05
A0A0M3K238	Probable dynactin subunit 2 (inferred by orthology to a C. elegans protein)	Anisakis simplex	ASIM_LOCUS14371				15.078	13	6	6	6	498	57.1	5.78
A0A0M3J172	Uncharacterized protein	Anisakis simplex					15.073	23	3	6	2	172	19.3	9.52
A0A0M3K7H9	Uncharacterized protein	Anisakis simplex	ASIM_LOCUS16327				15.061	19	2	6	2	103	11.3	9.89
A0A0M3JTD5	Inositol-1-monophosphatase	Anisakis simplex	ASIM_LOCUS10843	metabolic process		catalytic activity;metal ion binding	15.043	19	6	6	6	354	38.4	6.47
A0A0M3IZB6	Catalase	Anisakis simplex	ASIM_LOCUS499	metabolic process;response to stimulus		antioxidant activity;catalytic activity;metal ion binding	15.038	11	4	4	4	465	52.9	7.31
A0A0M3JT69	Trifunctional enzyme subunit beta, mitochondrial (inferred by orthology to a human protein)	Anisakis simplex	ASIM_LOCUS10764	metabolic process		catalytic activity	15.01	13	5	5	5	513	55.4	9.36
A0A0M3K8Z2	Uncharacterized protein	Anisakis simplex	ASIM_LOCUS16840			protein binding	14.948	11	3	4	3	489	53.2	6.39
A0A0M3JY25	Annexin	Anisakis simplex	ASIM_LOCUS12749			metal ion binding	14.928	19	6	6	6	339	38.5	5.72
A0A0M3K5D8	60S ribosomal protein L18 (inferred by orthology to a C. elegans protein)	Anisakis simplex	ASIM_LOCUS15586	metabolic process	ribosome	structural molecule activity	14.863	24	4	5	4	188	21.5	11.5
A0A0M3JIN2	Uncharacterized protein	Anisakis simplex	ASIM_LOCUS7261				14.861	50	3	5	3	68	7.6	8.03
A0A0M3JYL8	Acyl-CoA-binding protein homolog 1 (inferred by orthology to a C. elegans protein)	Anisakis simplex	ASIM_LOCUS12976				14.839	39	2	3	2	85	9.7	9.41
A0A158PNR2	Uncharacterized protein	Anisakis simplex	ASIM_LOCUS12135				14.82	17	4	4	4	312	33.8	6.76
A0A158PP69	Major sperm protein (inferred by orthology to a C. elegans protein)	Anisakis simplex	ASIM_LOCUS13223	metabolic process	membrane	catalytic activity	14.756	4	5	5	5	1623	181.4	6.11
A0A0M3KBV1	Peptidase_M23 domain-containing protein	Anisakis simplex	ASIM_LOCUS17849				14.746	24	4	5	4	253	28.3	6.34
A0A0M3K7J3	Dehydrogenase/reductase SDR family member 13 (inferred by orthology to a human protein)	Anisakis simplex	ASIM_LOCUS16341		membrane	catalytic activity	14.707	15	4	5	4	329	37	9.42
A0A0M3JV03	Dihydrolipoamide acetyltransferase component of pyruvate dehydrogenase complex	Anisakis simplex	ASIM_LOCUS11501	metabolic process		catalytic activity	14.705	16	5	5	5	453	49.7	7.25
A0A0M3JJT3	calpain_III domain-containing protein	Anisakis simplex	ASIM_LOCUS7665	metabolic process		catalytic activity;metal ion binding	14.695	34	3	4	3	121	13.5	4.84
A0A0M3JDM2	Uncharacterized protein	Anisakis simplex	ASIM_LOCUS5503			protein binding	14.675	25	4	4	4	235	25.9	6.43
A0A346RVJ6	Calreticulin	Anisakis simplex	crt				14.675	15	6	7	6	424	49.4	4.74
A0A0M3IYQ5	Glutamate dehydrogenase, mitochondrial (inferred by orthology to a D. melanogaster protein)	Anisakis simplex	ASIM_LOCUS288				14.66	39	4	9	3	104	11.6	8.94
G1FMP3	24 kDa protein	Anisakis simplex					14.564	29	7	8	7	212	23.5	8.69
A0A0M3KJW8	BPTI/Kunitz inhibitor domain-containing protein	Anisakis simplex	ASIM_LOCUS20665	regulation of biological process		enzyme regulator activity	14.546	38	5	5	5	251	29.8	6.4
A0A0M3K875	Cat eye syndrome critical region protein 5 (inferred by orthology to a human protein)	Anisakis simplex	ASIM_LOCUS16573				14.519	10	2	3	2	263	30.1	7.05
A0A3P6RZR9	Uncharacterized protein	Anisakis simplex	ASIM_LOCUS17211				14.491	31	3	4	3	160	17.9	8.47
Q8N1N4	Keratin, type II cytoskeletal 78	Homo sapiens	KRT78	cell death	cytosol	structural molecule activity	14.473	12	6	6	5	520	56.8	6.02
A0A0M3K2V8	Uncharacterized protein	Anisakis simplex					14.471	23	3	5	3	220	24.5	5.54
A0A0M3K1A0	Uncharacterized protein	Anisakis simplex	ASIM_LOCUS14048	transport	membrane		14.439	19	4	5	4	309	34.6	6.15
P25311	Zinc-alpha-2-glycoprotein	Homo sapiens	AZGP1	metabolic process;regulation of biological process;response to stimulus;transport	extracellular;membrane;nucleus	catalytic activity;protein binding;transporter activity	14.343	13	3	4	3	298	34.2	6.05
A0A0M3KAU7	Galectin	Anisakis simplex					14.322	9	2	5	2	141	16.4	4.54
A0A0M3JH90	40S ribosomal protein S15 (inferred by orthology to a C. elegans protein)	Anisakis simplex		metabolic process	ribosome	RNA binding;structural molecule activity	14.299	20	3	4	3	100	11.2	10.37
A0A0M3K3M8	Glutathione peroxidase	Anisakis simplex	ASIM_LOCUS14976	metabolic process;response to stimulus		antioxidant activity;catalytic activity	14.236	29	6	6	6	175	19.9	8.1
A0A0M3K2K1	60S ribosomal protein L8 (inferred by orthology to a C. elegans protein)	Anisakis simplex	ASIM_LOCUS14562	metabolic process	ribosome	RNA binding;structural molecule activity	14.206	20	3	3	3	260	28.3	10.8
A0A0M3IZQ1	Integrin beta	Anisakis simplex	ASIM_LOCUS634				14.202	31	5	5	3	242	27.7	5.4
A0A3P6RLB7	Uncharacterized protein	Anisakis simplex	ASIM_LOCUS17346				14.177	28	3	3	1	169	19.3	4.78
A0A0M3JZV1	Uncharacterized protein	Anisakis simplex	ASIM_LOCUS13489				14.13	63	3	3	3	79	8.1	8.57
A0A0M3KJW0	Uncharacterized protein	Anisakis simplex	ASIM_LOCUS20658				13.991	51	4	5	4	101	11.1	9.76
A0A0M3K4H6	ADP-ribosylation factor related (inferred by orthology to a C. elegans protein)	Anisakis simplex	ASIM_LOCUS15274	regulation of biological process;response to stimulus		catalytic activity;nucleotide binding;protein binding;signal transducer activity	13.844	22	3	4	1	180	20.5	6.8
A0A0M3JTK2	Ubiquitin carboxyl-terminal hydrolase	Anisakis simplex	ASIM_LOCUS10925	metabolic process		catalytic activity;protein binding	13.841	9	3	4	3	582	65.5	5.57
A0A0M3K4F3	Lipase_3 domain-containing protein	Anisakis simplex	ASIM_LOCUS15251	metabolic process		catalytic activity	13.827	13	3	3	3	342	38	7.75
O97125	Heat shock protein 68	Drosophila melanogaster	Hsp68	cell organization and biogenesis;metabolic process;response to stimulus	mitochondrion	nucleotide binding;protein binding	13.78	7	3	6	1	635	69.7	5.83
P52821	40S ribosomal protein S25	Caenorhabditis elegans	rps-25		ribosome		13.756	14	2	4	2	117	12.9	10.07
A0A0M3K7J5	Uncharacterized protein	Anisakis simplex	ASIM_LOCUS16344				13.717	5	7	7	7	1705	197	9.29
A0A0M3KA42	Uncharacterized protein	Anisakis simplex	ASIM_LOCUS17240				13.708	18	3	5	3	229	26.1	9
P55250	Fumarate hydratase, mitochondrial	Rhizopus oryzae	FUMR	metabolic process	cytoplasm;mitochondrion	catalytic activity	13.686	6	2	3	1	494	53.1	7.3
A0A0M3JVK4	ATP-binding cassette sub-family B member 9 (inferred by orthology to a human protein)	Anisakis simplex	ASIM_LOCUS11725	transport	membrane	catalytic activity;nucleotide binding;transporter activity	13.678	6	3	4	3	819	91.8	6
A0A0M3JSK8	Eukaryotic translation initiation factor 2 subunit 1 (inferred by orthology to a human protein)	Anisakis simplex	ASIM_LOCUS10524	metabolic process		RNA binding	13.661	23	6	6	6	337	38.4	5.12
A0A158PP82	Uncharacterized protein	Anisakis simplex	ASIM_LOCUS13311				13.59	38	3	6	3	129	14.1	5.86
A0A0M3JZV3	Uncharacterized protein	Anisakis simplex	ASIM_LOCUS13491	metabolic process;regulation of biological process;response to stimulus;transport	membrane	catalytic activity;nucleotide binding;receptor activity;signal transducer activity;transporter activity	13.452	5	5	5	5	1284	144.6	6.11
A0A0M3JVZ7	Glutamate dehydrogenase, mitochondrial (inferred by orthology to a D. melanogaster protein)	Anisakis simplex	ASIM_LOCUS11891	metabolic process		catalytic activity	13.366	10	5	7	4	551	61	8.56
A0A0M3KBS6	Uncharacterized protein	Anisakis simplex	ASIM_LOCUS17825	regulation of biological process;response to stimulus		catalytic activity;nucleotide binding	13.336	26	4	4	4	211	23.5	7.02
A0A0M3IZP0	Uncharacterized protein	Anisakis simplex	ASIM_LOCUS623				13.324	31	4	7	2	153	17.2	6.19
A0A0M3J329	Microtubule-associated protein futsch (inferred by orthology to a D. melanogaster protein)	Anisakis simplex	ASIM_LOCUS1812				13.269	16	4	4	4	348	37.2	5.21
A0A3P6NH68	Peptidyl-prolyl cis-trans isomerase	Anisakis simplex	ASIM_LOCUS2997				13.253	40	4	8	4	114	12.6	8.88
A0A0M3KJI4	Uncharacterized protein	Anisakis simplex		metabolic process			13.245	24	5	5	5	226	26	8.31
A0A0M3KJ01	LIM zinc-binding domain-containing protein	Anisakis simplex	ASIM_LOCUS20347			metal ion binding	13.235	26	3	5	3	161	18.3	5.62
P33676	Enolase	Schistosoma japonicum	ENO	metabolic process	cytoplasm	catalytic activity;metal ion binding	13.234	9	2	4	1	434	47.2	6.62
A0A0M3JUU4	Protein-serine/threonine phosphatase	Anisakis simplex	ASIM_LOCUS11436	metabolic process		catalytic activity;metal ion binding	13.209	12	3	4	3	289	32.6	6.67
A0A0M3K3R7	cAMP-dependent protein kinase regulatory subunit (inferred by orthology to a C. elegans protein)	Anisakis simplex	ASIM_LOCUS15017	regulation of biological process		enzyme regulator activity;nucleotide binding	13.198	13	5	6	5	451	49.8	5.31
A0A0M3K3S0	cGMP-dependent protein kinase	Anisakis simplex	ASIM_LOCUS15018	metabolic process;regulation of biological process		catalytic activity;nucleotide binding	13.195	10	6	8	6	693	77.7	7.02
A0A0M3K2P7	40S ribosomal protein S3a	Anisakis simplex	ASIM_LOCUS14614	metabolic process	cytoplasm;ribosome	structural molecule activity	13.137	14	3	4	3	257	29.4	9.64
A0A0M3IZ89	Basement membrane proteoglycan (inferred by orthology to a C. elegans protein)	Anisakis simplex	ASIM_LOCUS472			protein binding	13.126	16	4	4	4	417	45.3	5.96
A0A0M3J3F7	Neur_chan_LBD domain-containing protein	Anisakis simplex	ASIM_LOCUS1940	transport	membrane	transporter activity	13.124	28	4	4	4	169	19.6	6.33
A0A0M3JLT0	Uncharacterized protein	Anisakis simplex	ASIM_LOCUS8361				13.124	35	4	5	4	92	10.5	7.43
A0A0M3JV05	GH13992p (inferred by orthology to a D. melanogaster protein)	Anisakis simplex	ASIM_LOCUS11503	transport			13.122	19	3	3	3	226	24.9	4.78
A0A0M3K810	Dipeptidase C (inferred by orthology to a D. melanogaster protein)	Anisakis simplex	ASIM_LOCUS16508	metabolic process		catalytic activity;metal ion binding	13.108	11	4	5	4	429	48.6	6.34
A0A0M3JU93	Eukaryotic translation initiation factor 5A	Anisakis simplex	ASIM_LOCUS11200	metabolic process;regulation of biological process		RNA binding	13.079	23	4	4	4	175	19.4	6.09
P01834	Immunoglobulin kappa constant	Homo sapiens	IGKC	cell organization and biogenesis;cellular component movement;defense response;metabolic process;regulation of biological process;response to stimulus;transport	extracellular;membrane	catalytic activity;protein binding	13.065	35	2	3	2	107	11.8	6.52
A0A0M3KBV3	Uncharacterized protein	Anisakis simplex	ASIM_LOCUS17851	metabolic process		protein binding	13.046	19	4	4	4	289	32.8	5.27
A0A0M3JBS0	Deltameth_res domain-containing protein	Anisakis simplex	ASIM_LOCUS4854		membrane		13.046	31	4	6	4	199	21.8	4.97
A0A0M3IZX7	Uncharacterized protein	Anisakis simplex	ASIM_LOCUS710				12.987	13	4	4	4	363	41.8	9.1
A0A158PP56	Uncharacterized protein	Anisakis simplex	ASIM_LOCUS13155	metabolic process		catalytic activity	12.984	11	4	4	4	500	53.6	6.89
A0A0M3JY59	Ferritin	Anisakis simplex	ASIM_LOCUS12787	cellular homeostasis;metabolic process;transport		catalytic activity;metal ion binding	12.971	32	5	5	5	176	20.3	5.08
A0A3P6NCX5	Pepsin-I3 domain-containing protein (Fragment)	Anisakis simplex	ASIM_LOCUS4402				12.947	45	4	4	4	139	15.8	5.06
A0A068FMJ2	Glycogen [starch] synthase	Anisakis simplex		metabolic process		catalytic activity	12.837	13	6	6	6	674	76.5	6.84
Q08554	Desmocollin-1	Homo sapiens	DSC1	cell death;transport	cytoskeleton;membrane	metal ion binding	12.806	6	5	5	5	894	99.9	5.43
A0A0M3JFX7	Myosin motor domain-containing protein	Anisakis simplex	ASIM_LOCUS6304			catalytic activity;motor activity;nucleotide binding	12.806	20	4	5	1	238	27.3	8.06
A0A0M3JRW6	Saposin B-type domain-containing protein	Anisakis simplex	ASIM_LOCUS10231	metabolic process			12.799	10	2	4	2	241	28	7.62
A0A0M3JAJ1	Uncharacterized protein	Anisakis simplex	ASIM_LOCUS4422				12.79	27	4	4	4	113	12.8	7.53
A0A0M3J1J6	Uncharacterized protein	Anisakis simplex	ASIM_LOCUS1281		membrane		12.77	23	3	3	3	212	21.5	6.55
A0A0M3JZE2	LD35640p (inferred by orthology to a D. melanogaster protein)	Anisakis simplex	ASIM_LOCUS13295	regulation of biological process		RNA binding	12.736	6	3	3	3	643	67.2	6.28
A0A0M3K1M6	KH_9 domain-containing protein	Anisakis simplex	ASIM_LOCUS14186			RNA binding	12.682	9	4	4	4	527	58.1	8.65
A0A0M3K630	60S ribosomal protein L23 (inferred by orthology to a C. elegans protein)	Anisakis simplex	ASIM_LOCUS15828	metabolic process	ribosome	structural molecule activity	12.597	44	5	5	5	140	14.9	10.48
A0A3P6RQU0	Uncharacterized protein	Anisakis simplex	ASIM_LOCUS11075				12.556	7	6	6	6	990	111.4	7.44
A0A0M3JSD5	Uncharacterized protein	Anisakis simplex	ASIM_LOCUS10439	metabolic process		catalytic activity;nucleotide binding	12.543	14	5	5	5	410	46.6	8.22
A0A0M3J7M0	UCR_TM domain-containing protein	Anisakis simplex	ASIM_LOCUS3403	metabolic process;transport		catalytic activity;transporter activity	12.539	20	2	3	1	114	12.6	7.05
A0A0M3K8M6	Dihydroorotate dehydrogenase (quinone), mitochondrial (inferred by orthology to a human protein)	Anisakis simplex	ASIM_LOCUS16724	metabolic process	cytoplasm;membrane	catalytic activity	12.528	6	2	3	2	527	59.2	8.22
A0A0M3JT20	Uncharacterized protein	Anisakis simplex	ASIM_LOCUS10709				12.496	12	2	3	2	218	26.6	9.44
A0A0M3JRE6	Thioredoxin domain-containing protein	Anisakis simplex	ASIM_LOCUS10030	cellular homeostasis;regulation of biological process	membrane		12.464	24	5	5	5	249	28.4	7.77
A0A0M3JY66	Regulator of microtubule dynamics protein 1 (inferred by orthology to a human protein)	Anisakis simplex	ASIM_LOCUS12795			protein binding	12.459	23	5	5	5	289	32.9	9.39
A0A0M3JSR0	zf-Tim10_DDP domain-containing protein	Anisakis simplex	ASIM_LOCUS10590	cell organization and biogenesis;transport	mitochondrion	metal ion binding;transporter activity	12.454	43	4	5	4	89	10.3	7.05
A0A0M3J213	60S ribosomal protein L26 (inferred by orthology to a C. elegans protein)	Anisakis simplex	ASIM_LOCUS1445	metabolic process	ribosome	structural molecule activity	12.433	20	3	5	3	166	18.6	10.61
A0A0M3JEG0	Uncharacterized protein	Anisakis simplex	ASIM_LOCUS5797		membrane		12.427	22	3	4	3	169	18.2	4.6
Q22038	Ras-like GTP-binding protein rhoA	Caenorhabditis elegans	rho-1	cell division;cell organization and biogenesis;cellular component movement;development;regulation of biological process;reproduction;response to stimulus	cytoplasm;cytoskeleton;membrane	catalytic activity;nucleotide binding;protein binding	12.383	27	4	4	2	192	21.6	6.24
A0A0M3KAG0	CCR4-NOT transcription complex subunit 7 (inferred by orthology to a C. elegans protein)	Anisakis simplex	ASIM_LOCUS17360	metabolic process	nucleus;ribosome	structural molecule activity	12.352	14	3	3	3	337	37.4	7.71
A0A0M3K8K6	Uncharacterized protein	Anisakis simplex	ASIM_LOCUS16704				12.271	23	3	3	3	247	27.9	6.25
A0A0M3JTG0	Uncharacterized protein	Anisakis simplex	ASIM_LOCUS10871		membrane		12.242	22	3	5	3	169	19.9	9.44
A0A0M3JS83	Probable 26S protease regulatory subunit 4 (inferred by orthology to a C. elegans protein)	Anisakis simplex	ASIM_LOCUS10373	regulation of biological process		catalytic activity;nucleotide binding;RNA binding	12.197	10	3	3	3	407	45.5	6.76
A0A0M3JDS2	Uncharacterized protein	Anisakis simplex	ASIM_LOCUS5562	metabolic process		catalytic activity	12.168	17	2	3	1	135	15.5	9.26
A0A0M3K9H9	Mitochondrial import inner membrane translocase subunit TIM50	Anisakis simplex	ASIM_LOCUS17027	transport	membrane		12.083	11	4	4	4	429	49.9	9.11
A0A0M3J2Q2	Properdin (inferred by orthology to a human protein)	Anisakis simplex	ASIM_LOCUS1685				12.043	12	2	2	2	277	30.9	5.81
A0A3P6SU45	AcetylCoA_hyd_C domain-containing protein	Anisakis simplex	ASIM_LOCUS19999				11.987	24	2	3	2	149	16.2	8.16
A0A0M3J005	Uncharacterized protein	Anisakis simplex	ASIM_LOCUS738				11.968	16	2	4	1	219	24	9.13
A0A0M3KCU8	Cystatin	Anisakis simplex	ASIM_LOCUS18196	regulation of biological process		enzyme regulator activity	11.966	38	3	3	3	116	13	5.5
A0A0M3JRB0	Uncharacterized protein	Anisakis simplex	ASIM_LOCUS9986				11.954	31	4	4	4	176	20.4	7.15
A0A0M3K6C4	Proteasome subunit beta type	Anisakis simplex	ASIM_LOCUS15922	metabolic process		catalytic activity	11.943	21	3	3	3	273	29.7	7.99
A0A0M3JZ51	ATP synthase subunit delta, mitochondrial (inferred by orthology to a C. elegans protein)	Anisakis simplex	ASIM_LOCUS13186	metabolic process;transport		catalytic activity;transporter activity	11.909	24	3	3	3	211	22.5	6.54
A0A0M3K2U5	Glycerol-3-phosphate dehydrogenase	Anisakis simplex	ASIM_LOCUS14675	metabolic process	membrane	catalytic activity;metal ion binding	11.847	7	4	4	4	737	82.8	8.63
A0A0M3K4N1	Cytochrome-c oxidase (inferred by orthology to a S. mansoni protein)	Anisakis simplex	ASIM_LOCUS15329	metabolic process;transport		catalytic activity;transporter activity	11.832	20	3	3	3	194	22.6	9
A0A0M3JGA9	TIL domain-containing protein	Anisakis simplex	ASIM_LOCUS6442				11.832	28	2	3	2	105	11.3	8.1
A0A0M3J3U0	Paralyzed arrest at two-fold protein 6 (inferred by orthology to a C. elegans protein)	Anisakis simplex	ASIM_LOCUS2073	cell organization and biogenesis		protein binding	11.795	15	3	4	3	287	33.4	5.9
A0A0M3JVI9	Uncharacterized protein	Anisakis simplex	ASIM_LOCUS11710				11.776	19	4	4	4	231	26	5.27
A0A0M3J208	Cytochrome c oxidase subunit VIb (inferred by orthology to a D. melanogaster protein)	Anisakis simplex	ASIM_LOCUS1440	metabolic process	membrane;mitochondrion	catalytic activity;transporter activity	11.772	14	3	4	3	258	31	8.05
A0A0M3JXA1	Protein phosphatase	Anisakis simplex	ASIM_LOCUS12430			catalytic activity	11.77	13	3	3	3	317	34.1	5.26
A0A0K2ULR4	Uncharacterized protein (Fragment)	Lepeophtheirus salmonis		cell organization and biogenesis;metabolic process		nucleotide binding;protein binding	11.764	6	3	3	3	717	78	5.87
A0A0M3JD61	Methylmalonyl-CoA epimerase, mitochondrial (inferred by orthology to a human protein)	Anisakis simplex	ASIM_LOCUS3889				11.754	30	3	5	3	118	13.1	8.05
Q09508	Succinate dehydrogenase [ubiquinone] flavoprotein subunit, mitochondrial	Caenorhabditis elegans	sdha-1	metabolic process;transport	membrane;mitochondrion	catalytic activity;nucleotide binding	11.748	5	3	4	2	646	70.4	6.86
A0A158PPR3	Uncharacterized protein	Anisakis simplex	ASIM_LOCUS14720		membrane		11.743	7	3	4	3	509	57.4	6.95
A0A0M3J8T0	Uncharacterized protein	Anisakis simplex	ASIM_LOCUS3811				11.715	26	3	4	3	125	14.9	6.58
A0A0M3J6H6	ATP synthase subunit s, mitochondrial (inferred by orthology to a human protein)	Anisakis simplex	ASIM_LOCUS3008				11.711	36	2	3	2	75	8.5	8.92
A0A0M3JTT6	FABP domain-containing protein	Anisakis simplex	ASIM_LOCUS11021	transport		transporter activity	11.697	14	2	4	2	161	18.8	6.23
A0A0M3JXI1	60S ribosomal protein L10 (inferred by orthology to a C. elegans protein)	Anisakis simplex	ASIM_LOCUS12526	metabolic process	ribosome	structural molecule activity	11.694	16	3	4	3	214	24.8	10.1
P01876	Immunoglobulin heavy constant alpha 1	Homo sapiens	IGHA1	cell organization and biogenesis;cellular component movement;defense response;metabolic process;regulation of biological process;response to stimulus;transport	extracellular;membrane	protein binding	11.692	11	3	3	3	353	37.6	6.51
A0A0M3K4R1	60S ribosomal protein L31 (inferred by orthology to a C. elegans protein)	Anisakis simplex	ASIM_LOCUS15359	metabolic process	ribosome	structural molecule activity	11.688	34	5	7	5	127	14.8	10.37
A0A0M3JWP9	Citrate lyase subunit beta-like protein, mitochondrial (inferred by orthology to a human protein)	Anisakis simplex	ASIM_LOCUS12189			catalytic activity;metal ion binding	11.658	15	3	3	3	350	39.2	8.46
A0A0M3K9C1	Pepsin-I3 domain-containing protein	Anisakis simplex	ASIM_LOCUS16970				11.635	15	2	4	2	183	20.8	7.9
A0A0M3JT02	Protein ERGIC-53-like (inferred by orthology to a human protein)	Anisakis simplex	ASIM_LOCUS10690	transport	cytoplasm;membrane	protein binding	11.633	8	2	2	2	502	56	6.64
A0A3P6PAA9	AMP-binding domain-containing protein (Fragment)	Anisakis simplex	ASIM_LOCUS7752				11.623	50	3	3	3	84	9.4	7.42
A0A0M3JNY8	Malate dehydrogenase (inferred by orthology to a C. elegans protein)	Anisakis simplex	ASIM_LOCUS9120	metabolic process		catalytic activity	11.592	33	2	4	2	78	8.4	7.46
A0A0M3K5A6	Reticulon-like protein	Anisakis simplex	ASIM_LOCUS15554		membrane		11.575	25	4	5	4	138	15.7	8.35
A0A3P6R892	NAD(P)-bd_dom domain-containing protein	Anisakis simplex	ASIM_LOCUS14241				11.567	16	4	4	4	335	38.1	7.85
A0A3P6NUD5	Thioredoxin domain-containing protein	Anisakis simplex	ASIM_LOCUS1746				11.49	27	4	6	4	221	24.5	7.39
A0A0M3JWE2	Uncharacterized protein	Anisakis simplex	ASIM_LOCUS12062	metabolic process;regulation of biological process			11.486	13	4	4	4	374	42.1	6.35
A0A3P6RWP4	Uncharacterized protein	Anisakis simplex	ASIM_LOCUS17573				11.454	18	3	3	3	215	24.4	4.7
A0A0M3KBB5	Gelsolin-like protein 1 (inferred by orthology to a C. elegans protein)	Anisakis simplex	ASIM_LOCUS17663	cell organization and biogenesis;regulation of biological process		metal ion binding;protein binding	11.446	27	3	3	3	200	22.8	5.45
A0A0M3JGV0	Uncharacterized protein	Anisakis simplex		cell organization and biogenesis;metabolic process		catalytic activity;motor activity	11.438	31	3	3	1	120	13.8	4.74
A0A0M3JYV7	Prohibitin	Anisakis simplex	ASIM_LOCUS13078		membrane		11.402	15	5	6	5	297	32.8	9.77
A0A0M3J4T4	Uncharacterized protein	Anisakis simplex		cell organization and biogenesis;metabolic process	membrane	catalytic activity	11.384	29	4	6	2	142	16.5	4.86
A0A0M3JFL2	Uncharacterized protein	Anisakis simplex				protein binding	11.363	33	3	3	1	126	14.3	5.05
A0A0M3KI13	CN hydrolase domain-containing protein	Anisakis simplex	ASIM_LOCUS20011	metabolic process		catalytic activity	11.352	21	3	3	3	136	15.2	8.44
A0A0M3K7C5	Dehydrogenase/reductase SDR family member 1 (inferred by orthology to a human protein)	Anisakis simplex	ASIM_LOCUS16273	metabolic process	membrane	catalytic activity	11.327	19	5	5	5	369	40.4	7.88
A0A0M3KI67	Galectin	Anisakis simplex	ASIM_LOCUS20065		membrane		11.312	14	2	3	2	192	22.7	9.33
A0A0M3JHY6	Uncharacterized protein	Anisakis simplex				metal ion binding	11.286	38	5	6	2	130	15	4.83
A0A3P6PY96	14_3_3 domain-containing protein	Anisakis simplex	ASIM_LOCUS4462				11.284	26	3	5	2	130	14.7	4.65
A0A3P6P634	DUF4147 domain-containing protein	Anisakis simplex	ASIM_LOCUS4832				11.248	54	3	3	3	112	12	7.52
A0A0M3K762	Acyl-CoA_dh_1 domain-containing protein	Anisakis simplex		metabolic process		catalytic activity	11.237	27	3	3	3	143	15.9	7.24
Q9C5A9	ATP synthase subunit beta-3, mitochondrial	Arabidopsis thaliana	At5g08680	metabolic process;response to stimulus;transport	cytosol;Golgi;membrane;mitochondrion	catalytic activity;metal ion binding;nucleotide binding;transporter activity	11.216	4	2	6	1	559	59.8	6.49
P20930	Filaggrin	Homo sapiens	FLG	cell death;cell differentiation;development;metabolic process	cytoskeleton;cytosol;nucleus	metal ion binding;protein binding;structural molecule activity	11.196	3	4	4	4	4061	434.9	9.25
A0A0M3K947	F-actin-capping protein subunit alpha	Anisakis simplex	ASIM_LOCUS16895	cell organization and biogenesis;regulation of biological process		protein binding	11.158	16	3	3	3	286	33	6.11
A0A0M3KAV8	40S ribosomal protein S20 (inferred by orthology to a human protein)	Anisakis simplex	ASIM_LOCUS17507	metabolic process	ribosome	RNA binding;structural molecule activity	11.153	19	2	3	2	120	13.5	9.33
A0A0M3JR90	Uncharacterized protein	Anisakis simplex	ASIM_LOCUS9960			protein binding	11.153	15	3	4	3	252	27.6	8.91
A0A0M3JWY1	Toll-interacting protein (inferred by orthology to a human protein)	Anisakis simplex	ASIM_LOCUS12291			protein binding	11.141	13	2	3	2	287	31.9	5.02
A0A0M3K937	Pyrroline-5-carboxylate reductase (inferred by orthology to a S. mansoni protein)	Anisakis simplex	ASIM_LOCUS16885	metabolic process		catalytic activity	11.133	16	4	4	4	272	28.5	6.95
A0A0M3K7C7	Histone H4	Anisakis simplex	ASIM_LOCUS16275	cell organization and biogenesis	chromosome;nucleus	DNA binding;protein binding	11.128	10	4	5	4	411	45.3	11.02
A0A0M3K8R5	Eukaryotic initiation factor 4A (inferred by orthology to a D. melanogaster protein)	Anisakis simplex	ASIM_LOCUS16763			catalytic activity;nucleotide binding	11.114	9	3	4	1	423	47.7	5.19
A0A0M3JZ53	Uncharacterized protein	Anisakis simplex	ASIM_LOCUS13189	metabolic process	membrane	catalytic activity	11.091	34	4	4	4	176	19.8	9.44
A0A0M3J0A0	MPN domain-containing protein	Anisakis simplex	ASIM_LOCUS833			protein binding	11.083	7	2	3	2	364	40.9	5.54
A0A0M3KEU0	Uncharacterized protein	Anisakis simplex	ASIM_LOCUS18888				11.075	19	3	3	2	182	20.6	4.74
A0A0M3KD77	Sulfhydryl oxidase (inferred by orthology to a C. elegans protein)	Anisakis simplex	ASIM_LOCUS18325				11.028	17	4	4	4	278	31.7	8.94
A0A0M3JN05	Uncharacterized protein	Anisakis simplex	ASIM_LOCUS8788				11.01	31	2	3	2	94	9.7	4.92
A0A3P6NDY7	Uncharacterized protein	Anisakis simplex	ASIM_LOCUS4643				11	29	5	7	3	161	18.9	5.12
A0A0M3J2A8	Uncharacterized protein	Anisakis simplex	ASIM_LOCUS1541	metabolic process		catalytic activity	10.937	15	3	3	3	296	32.1	6.9
A0A0M3J2S9	COP9/Signalosome and eIF3 complex-shared subunit 1 (inferred by orthology to a C. elegans protein)	Anisakis simplex	ASIM_LOCUS1712			protein binding	10.932	11	4	5	4	364	40.8	6.16
A0A0M3K9Z0	Uncharacterized protein	Anisakis simplex	ASIM_LOCUS17188				10.913	17	3	3	3	246	29	8.05
A0A0M3JR34	Mitochondrial import inner membrane translocase subunit TIM44	Anisakis simplex	ASIM_LOCUS9900	transport	membrane;mitochondrion	protein binding	10.889	7	2	2	2	425	49.2	6
A0A0M3J315	ATP synthase subunit O, mitochondrial (inferred by orthology to a human protein)	Anisakis simplex	ASIM_LOCUS1798	metabolic process;transport		catalytic activity;transporter activity	10.858	25	4	5	4	126	14.3	9.85
A0A0M3K9T9	Uncharacterized protein	Anisakis simplex	ASIM_LOCUS17137	metabolic process		catalytic activity	10.822	21	4	4	4	332	35.8	7.23
A0A0M3K6Z5	Basement membrane proteoglycan (inferred by orthology to a C. elegans protein)	Anisakis simplex	ASIM_LOCUS16143				10.803	5	2	2	2	657	72.3	6.44
A0A0M3JDC6	Uncharacterized calcium-binding protein (inferred by orthology to a C. elegans protein)	Anisakis simplex				protein binding	10.721	22	3	5	3	145	17.4	6.21
A0A0M3IZE1	Uncharacterized protein	Anisakis simplex			membrane		10.711	18	4	7	2	234	25.9	4.93
A0A0M3JXM1	LD36273p (inferred by orthology to a D. melanogaster protein)	Anisakis simplex	ASIM_LOCUS12572				10.704	14	3	3	3	278	29.9	9.07
A0A158PPG7	Uncharacterized protein	Anisakis simplex	ASIM_LOCUS13989		membrane		10.662	6	5	5	5	1116	123.7	7.36
A0A0M3J8K4	Uncharacterized protein	Anisakis simplex	ASIM_LOCUS3737				10.605	18	4	4	4	252	27.8	5.44
A0A0M3K1E5	60S ribosomal protein L27	Anisakis simplex		metabolic process	ribosome	nucleotide binding;structural molecule activity	10.58	6	4	5	4	581	65.3	9.51
A0A0M3K295	Uncharacterized protein	Anisakis simplex	ASIM_LOCUS14434		membrane		10.58	20	5	5	5	328	37.4	7.21
A0A0M3J595	NPA domain-containing protein	Anisakis simplex	ASIM_LOCUS2578				10.561	17	2	3	2	148	17.7	4.98
A0A0M3JVG6	Ceramide kinase 1 (inferred by orthology to a C. elegans protein)	Anisakis simplex	ASIM_LOCUS11687	metabolic process		catalytic activity	10.515	7	3	3	3	556	62	8.6
A0A0M3JU57	Troponin-like protein	Anisakis simplex				metal ion binding	10.51	17	4	9	4	169	19.4	4.28
A0A0M3JWD3	Thioredoxin-like protein 1 (inferred by orthology to a human protein)	Anisakis simplex	ASIM_LOCUS12051	cellular homeostasis;metabolic process;regulation of biological process		antioxidant activity;catalytic activity	10.4	13	3	3	3	283	31.4	5.14
A0A3P6RI33	Uncharacterized protein	Anisakis simplex	ASIM_LOCUS14838				10.391	22	3	3	3	172	19.3	4.41
A1IKL3	Chymotrypsin inhibitor Ani s 6	Anisakis simplex		metabolic process		catalytic activity	10.326	42	2	2	2	84	9.7	4.92
A0A0M3JKD1	IF rod domain-containing protein	Anisakis simplex	ASIM_LOCUS7870			structural molecule activity	10.28	23	4	12	4	149	17.8	4.83
A0A3P6NSE0	Uncharacterized protein	Anisakis simplex	ASIM_LOCUS7633				10.276	66	2	3	2	35	4.1	5.26
A0A0M3J8R9	Uncharacterized protein	Anisakis simplex	ASIM_LOCUS3802	metabolic process		catalytic activity	10.272	18	3	3	3	169	19.2	8.69
P90992	Mitochondrial 2-oxoglutarate/malate carrier protein	Caenorhabditis elegans	misc-1	cell death;regulation of biological process;transport	membrane;mitochondrion	transporter activity	10.267	8	2	4	1	306	33.3	9.76
Q6RWA9	Sodium/potassium-transporting ATPase subunit alpha	Taenia solium		transport	membrane	catalytic activity;metal ion binding;nucleotide binding;transporter activity	10.266	3	2	3	1	1014	111.9	5.53
A0A0M3KDV4	Annexin	Anisakis simplex				metal ion binding	10.26	28	5	7	2	183	20.6	4.63
A0A0M3JR09	Uncharacterized protein	Anisakis simplex	ASIM_LOCUS9867	metabolic process	membrane;mitochondrion	catalytic activity	10.245	16	2	2	2	172	20.3	9.14
Q2I6W4	Catalase	Callithrix jacchus	CAT	metabolic process;regulation of biological process;response to stimulus		antioxidant activity;catalytic activity;metal ion binding	10.191	8	3	3	3	527	59.8	7.9
A0A0M3K5W7	Endoplasmic reticulum lectin 1 (inferred by orthology to a human protein)	Anisakis simplex	ASIM_LOCUS15765				10.127	12	5	5	5	564	64.5	5.43
A0A0M3JSW1	Uncharacterized protein	Anisakis simplex	ASIM_LOCUS10646	metabolic process		catalytic activity;nucleotide binding;protein binding	10.123	7	3	3	3	567	62.1	7.68
A0A0M3JT87	Dolichyl-diphosphooligosaccharide--protein glycosyltransferase 48 kDa subunit	Anisakis simplex	ASIM_LOCUS10788	metabolic process	endoplasmic reticulum;membrane	catalytic activity	10.06	12	5	5	5	438	48.6	7.08
A0A0M3JQW3	Uncharacterized protein	Anisakis simplex	ASIM_LOCUS9811		membrane		10.056	18	2	2	2	240	26.5	7.96
A0A0M3J6B6	Putative laminin gamma-1 chain (inferred by orthology to a S. mansoni protein)	Anisakis simplex		cell organization and biogenesis			10.034	17	4	4	4	290	32.3	4.87
A0A346RVK7	Calcium/calmodulin-dependent protein kinase type II	Anisakis simplex	unc-43				10.004	23	3	3	3	155	17.4	6.76
A0A0M3KID5	Uncharacterized protein	Anisakis simplex	ASIM_LOCUS20132				9.986	52	2	3	2	67	7.8	5.76
A0A0M3K0W5	Myosin-2 essential light chain (inferred by orthology to a D. melanogaster protein)	Anisakis simplex	ASIM_LOCUS13894			metal ion binding	9.951	24	3	3	3	148	16.6	4.72
A0A0M3IYB9	Charged multivesicular body protein 1b (inferred by orthology to a human protein)	Anisakis simplex	ASIM_LOCUS152	transport			9.947	24	3	3	3	183	20.1	8.62
A0A0M3JWV8	Uncharacterized protein	Anisakis simplex	ASIM_LOCUS12262		membrane		9.944	17	2	2	2	168	20.3	9.14
A0A0M3K0Q8	LIM and SH3 domain protein (inferred by orthology to a C. elegans protein)	Anisakis simplex	ASIM_LOCUS13833			metal ion binding;protein binding	9.939	8	3	3	3	432	47	8.46
B2XCP1	Ani s 9 allergen	Anisakis simplex					9.908	24	3	4	3	147	15.5	9.11
A0A158PN00	Dipeptidyl peptidase 3	Anisakis simplex	ASIM_LOCUS10266	metabolic process	cytoplasm	catalytic activity;metal ion binding	9.883	5	3	3	3	763	86.7	6
A0A0M3KDT2	Serine/threonine-protein phosphatase	Anisakis simplex	ASIM_LOCUS18531	metabolic process		catalytic activity	9.818	12	3	3	2	334	38	5.25
A0A0M3IYV2	60S ribosomal protein L17 (inferred by orthology to a C. elegans protein)	Anisakis simplex	ASIM_LOCUS335	metabolic process	ribosome	structural molecule activity	9.807	24	4	4	4	196	22.6	9.95
A0A0M3JVN6	Uncharacterized protein	Anisakis simplex	ASIM_LOCUS11760				9.795	9	4	4	4	546	58.8	5.21
A0A0M3KDC5	Uncharacterized protein	Anisakis simplex		metabolic process		catalytic activity;motor activity	9.774	7	4	4	4	592	68.9	5.49
A0A0M3KBR2	ADF-H domain-containing protein	Anisakis simplex	ASIM_LOCUS17810	cell organization and biogenesis	cytoskeleton	protein binding	9.762	31	4	4	4	164	18.2	6.64
Q8WQA4	Chloride intracellular channel exc-4	Caenorhabditis elegans	exc-4	metabolic process;regulation of biological process;transport	cytoplasm;membrane;nucleus;vacuole	catalytic activity;transporter activity	9.747	16	3	3	1	290	33.7	6.54
A0A0M3K6K1	FBN-1A.1 (inferred by orthology to a C. elegans protein)	Anisakis simplex	ASIM_LOCUS15999		membrane	metal ion binding;protein binding;structural molecule activity	9.747	4	4	5	4	1360	147.1	5.17
A0A0M3KA25	MoCF_biosynth domain-containing protein	Anisakis simplex	ASIM_LOCUS17223	metabolic process			9.743	30	3	3	3	138	14.6	5.96
A0A0M3KCN6	P-type domain-containing protein	Anisakis simplex	ASIM_LOCUS18133	metabolic process		catalytic activity	9.742	11	4	4	4	493	56.4	7.97
A0A158PP11	T-complex protein 1 subunit epsilon (inferred by orthology to a C. elegans protein)	Anisakis simplex	ASIM_LOCUS12837	metabolic process	cytoplasm	nucleotide binding;protein binding	9.73	5	2	2	2	599	66.2	6.38
A0A0M3JG68	T-complex protein 1 subunit eta	Anisakis simplex	ASIM_LOCUS6399	metabolic process		nucleotide binding;protein binding	9.721	29	2	2	2	125	13.9	5.85
A0A0M3K214	Cathepsin Z (inferred by orthology to a human protein)	Anisakis simplex	ASIM_LOCUS14341	metabolic process		catalytic activity	9.657	14	3	3	3	305	34.6	7.37
A0A0M3JVX7	Uncharacterized protein	Anisakis simplex	ASIM_LOCUS11862		membrane		9.633	8	2	2	2	369	40.6	6.61
A7TZ68	Elongation factor 1-alpha	Lepeophtheirus salmonis		metabolic process	cytoplasm	catalytic activity;nucleotide binding;RNA binding	9.602	9	3	4	1	459	50.6	9.28
A0A0M3K6X3	Aspartic protease 3 (inferred by orthology to a C. elegans protein)	Anisakis simplex		metabolic process		catalytic activity	9.592	7	2	2	2	413	43.2	4.46
A0A0M3K3Z8	Aminopeptidase	Anisakis simplex	ASIM_LOCUS15096	metabolic process		catalytic activity;metal ion binding	9.577	5	3	3	3	836	96.2	5.87
A0A0M3JV22	SPARC (inferred by orthology to a C. elegans protein)	Anisakis simplex		regulation of biological process;response to stimulus		metal ion binding;protein binding	9.572	9	2	2	2	289	33.2	5.33
A0A0M3K0G7	La-related protein 1 (inferred by orthology to a C. elegans protein)	Anisakis simplex	ASIM_LOCUS13732			RNA binding	9.572	4	4	4	4	1434	155.5	9.17
A0A0M3K5J0	Estradiol 17-beta-dehydrogenase 8 (inferred by orthology to a human protein)	Anisakis simplex	ASIM_LOCUS15638	metabolic process		catalytic activity	9.57	12	3	4	3	332	35.8	8.4
A0A0M3JBD5	Aldedh domain-containing protein	Anisakis simplex		metabolic process		catalytic activity	9.482	48	2	4	2	56	6.2	8.54
A0A0M3J6I1	Uncharacterized protein	Anisakis simplex	ASIM_LOCUS3017				9.477	41	3	3	2	88	9.6	4.7
A0A0M3J6B4	Uncharacterized protein	Anisakis simplex	ASIM_LOCUS2947				9.456	26	3	3	3	151	17.4	4.67
A0A0M3KG31	AMP-binding domain-containing protein	Anisakis simplex	ASIM_LOCUS19331	metabolic process		catalytic activity	9.432	24	4	4	4	229	25.4	8.59
A0A3P6P1H6	Uncharacterized protein	Anisakis simplex	ASIM_LOCUS6558				9.426	23	3	4	3	126	14.5	9.11
Q9M4G5	Phosphoglucomutase, chloroplastic	Solanum tuberosum	PGMP	metabolic process		catalytic activity;metal ion binding	9.425	4	2	2	1	632	68.9	6.21
A0A0M3JUY1	Uncharacterized protein	Anisakis simplex	ASIM_LOCUS11477				9.42	40	5	6	4	149	16.8	9.52
A0A0M3JZL1	FERM domain-containing protein	Anisakis simplex	ASIM_LOCUS13380		cytoskeleton;membrane	protein binding	9.416	6	3	3	3	658	74.5	7.2
A0A0M3JY08	Uncharacterized protein	Anisakis simplex	ASIM_LOCUS12727			protein binding	9.397	8	3	3	3	485	54.3	5.54
A0A0M3JWZ2	LAMP family protein lmp-1 (inferred by orthology to a C. elegans protein)	Anisakis simplex	ASIM_LOCUS12303		membrane		9.372	21	3	3	3	158	17.7	5.52
A0A0M3K1X3	40S ribosomal protein S6	Anisakis simplex	ASIM_LOCUS14295	metabolic process	ribosome	structural molecule activity	9.333	14	3	3	3	248	28.5	10.61
A0A158PN61	Uncharacterized protein	Anisakis simplex	ASIM_LOCUS10644	metabolic process	mitochondrion	catalytic activity	9.272	22	2	3	2	124	14.6	8.09
A0A0M3J921	Microtubule-associated protein futsch (inferred by orthology to a D. melanogaster protein)	Anisakis simplex	ASIM_LOCUS3904				9.216	14	2	3	2	193	20.3	9.99
A0A158PPC2	Uncharacterized protein	Anisakis simplex	ASIM_LOCUS13546		cytoplasm	protein binding	9.189	14	4	4	4	361	41.1	6.48
A0A0M3K0T4	Serine/threonine-protein phosphatase	Anisakis simplex	ASIM_LOCUS13862	cellular homeostasis;metabolic process;regulation of biological process		catalytic activity	9.184	9	3	3	2	394	44.5	4.84
A0A0M3JRY9	Uncharacterized protein	Anisakis simplex	ASIM_LOCUS10262			catalytic activity;motor activity	9.182	2	3	3	3	1823	214.2	6.4
A0A0M3IYJ8	Uncharacterized protein	Anisakis simplex	ASIM_LOCUS231			catalytic activity	9.174	1	3	3	3	3090	325.8	4.67
A0A0M3K5W6	Prefoldin subunit 2 (inferred by orthology to a C. elegans protein)	Anisakis simplex	ASIM_LOCUS15764	metabolic process		protein binding	9.17	37	3	4	3	110	12.9	5.19
A0A3P6RCM0	Uncharacterized protein	Anisakis simplex	ASIM_LOCUS9755				9.161	15	2	2	2	206	23.9	8.75
A0A0M3JZ90	Redox-regulatory protein FAM213A (inferred by orthology to a human protein)	Anisakis simplex	ASIM_LOCUS13234	metabolic process			9.159	14	2	4	2	193	21.5	8.79
A0A158PPP4	Uncharacterized protein	Anisakis simplex	ASIM_LOCUS14616			protein binding	9.147	3	4	4	4	1638	181.4	6.47
P19013	Keratin, type II cytoskeletal 4	Homo sapiens	KRT4	cell death;cell differentiation;cell organization and biogenesis;regulation of biological process	cell surface;cytoskeleton;cytosol;nucleus	protein binding;structural molecule activity	9.041	7	3	3	1	534	57.3	6.61
A0A3P6QXZ8	Uncharacterized protein	Anisakis simplex	ASIM_LOCUS8855				9.039	46	3	3	3	48	5.4	8.62
A0A0M3K5X6	Purine nucleoside phosphorylase (inferred by orthology to a human protein)	Anisakis simplex	ASIM_LOCUS15774	metabolic process		catalytic activity	9.033	14	4	4	4	364	40.2	7.39
A0A0M3JRX0	Hypoxia up-regulated protein 1 (inferred by orthology to a human protein)	Anisakis simplex	ASIM_LOCUS10236			nucleotide binding	9.028	6	5	5	5	934	105.5	5.63
A0A0M3KFN9	Uncharacterized protein	Anisakis simplex					9.027	20	3	4	3	187	22	8.92
A0A0M3JKQ8	60 kDa SS-A/Ro ribonucleoprotein homolog (inferred by orthology to a C. elegans protein)	Anisakis simplex	ASIM_LOCUS7994			RNA binding	9.012	34	3	3	1	112	12.7	9.48
A0A0M3KKP7	Papilin (inferred by orthology to a C. elegans protein)	Anisakis simplex	ASIM_LOCUS20947	regulation of biological process		enzyme regulator activity	8.977	23	2	3	2	129	15.1	4.75
A0A0M3KJT7	Estradiol 17-beta-dehydrogenase 8 (inferred by orthology to a human protein)	Anisakis simplex	ASIM_LOCUS20635				8.964	18	2	3	2	156	16.7	5.53
Q7RTS7	Keratin, type II cytoskeletal 74	Homo sapiens	KRT74	cell death;cell organization and biogenesis	cytoplasm;cytosol	protein binding;structural molecule activity	8.953	6	4	5	1	529	57.8	7.71
P27639	Eukaryotic initiation factor 4A	Caenorhabditis elegans	inf-1	metabolic process;regulation of biological process;reproduction	cytoplasm	catalytic activity;nucleotide binding;RNA binding	8.946	9	3	3	1	402	45.4	5.15
A0A0M3K503	SH3 domain-containing protein	Anisakis simplex	ASIM_LOCUS15451			protein binding	8.916	7	5	5	5	717	79.6	7.06
A0A0M3KJL3	L51_S25_CI-B8 domain-containing protein	Anisakis simplex	ASIM_LOCUS20561				8.91	35	3	3	3	98	10.9	9.41
A0A0M3KCG3	Glycerate kinase (inferred by orthology to a human protein)	Anisakis simplex					8.898	21	4	4	4	195	21.1	4.96
A0A0M3JEM2	Uncharacterized protein	Anisakis simplex	ASIM_LOCUS5852	metabolic process		catalytic activity	8.812	13	2	2	2	239	25.3	7.87
Q5RAB4	Glyceraldehyde-3-phosphate dehydrogenase	Pongo abelii	GAPDH	cell death;cell organization and biogenesis;metabolic process;regulation of biological process	cytoplasm;cytoskeleton;cytosol;nucleus	catalytic activity;nucleotide binding;protein binding	8.809	12	3	4	3	335	36	8.46
A0A0M3KHR6	Uncharacterized protein	Anisakis simplex				catalytic activity;motor activity	8.735	29	2	3	2	77	8	10.14
A0A3P6P5A6	Uncharacterized protein	Anisakis simplex	ASIM_LOCUS7070				8.695	40	2	2	2	62	6.9	8.24
A0A0M3K6M6	Aldo_ket_red domain-containing protein	Anisakis simplex	ASIM_LOCUS16024	metabolic process		catalytic activity	8.682	9	2	2	2	324	36.6	6.68
A6LQH4	ATP synthase subunit alpha	Clostridium beijerinckii (strain ATCC 51743 / NCIMB 8052)	atpA	metabolic process;transport	membrane	catalytic activity;nucleotide binding;transporter activity	8.672	5	2	2	2	504	55.1	5.27
A0A3P6QUZ5	Aldedh domain-containing protein	Anisakis simplex	ASIM_LOCUS15209				8.65	11	3	3	3	419	46.8	5.21
A0A3P6NY35	Uncharacterized protein	Anisakis simplex	ASIM_LOCUS3171				8.648	13	3	3	3	253	30.2	6.33
A0A0M3JQV0	Ubiquitin carboxyl-terminal hydrolase	Anisakis simplex	ASIM_LOCUS9791	metabolic process		catalytic activity;metal ion binding;protein binding	8.639	4	2	2	2	788	87.7	5.54
A0A0M3K269	40S ribosomal protein S24	Anisakis simplex	ASIM_LOCUS14407	metabolic process	ribosome	structural molecule activity	8.634	9	2	4	2	131	15.2	10.87
A0A0M3K6G9	Peptidase_M28 domain-containing protein	Anisakis simplex	ASIM_LOCUS15965	metabolic process		catalytic activity	8.631	9	3	4	3	418	46.7	6.7
A0A0M3JV04	Transcription factor BTF3	Anisakis simplex	ASIM_LOCUS11502	transport			8.625	8	3	3	3	634	70.9	6.01
A0A0M3JZE7	Uncharacterized protein	Anisakis simplex	ASIM_LOCUS13300	metabolic process		catalytic activity;nucleotide binding	8.62	9	3	3	3	419	46.4	6.99
A0A0M3J076	Palmitoyl-protein thioesterase 1 (inferred by orthology to a C. elegans protein)	Anisakis simplex	ASIM_LOCUS810	metabolic process		catalytic activity	8.619	12	3	3	3	267	29.8	5.24
A0A0M3JRV0	Uncharacterized protein	Anisakis simplex	ASIM_LOCUS10213			metal ion binding	8.611	11	3	3	3	337	38.1	7.77
A0A0M3JVD3	Glutathione S-transferase class-mu 28 kDa isozyme (inferred by orthology to a S. mansoni protein)	Anisakis simplex	ASIM_LOCUS11649			protein binding	8.585	20	3	3	3	205	23.4	6.8
A0A1S3SGM1	10-formyltetrahydrofolate dehydrogenase	Salmo salar	LOC106609325	metabolic process	cytoplasm	catalytic activity	8.557	3	3	4	2	923	101.6	6.18
A0A0M3K3Z7	Uncharacterized protein	Anisakis simplex	ASIM_LOCUS15095	transport	membrane	transporter activity	8.545	6	2	3	2	403	45.1	9.19
A0A0M3K635	Proteasome subunit alpha type	Anisakis simplex	ASIM_LOCUS15833	metabolic process	cytoplasm;nucleus;proteasome	catalytic activity	8.532	13	2	2	2	250	28.3	6.64
A0A0M3K8Z5	Protein disulfide-isomerase A3 (inferred by orthology to a human protein)	Anisakis simplex	ASIM_LOCUS16843	cellular homeostasis;regulation of biological process			8.471	13	3	4	3	246	28.2	8.97
A0A3P6S5J2	Uncharacterized protein	Anisakis simplex	ASIM_LOCUS19632				8.46	24	4	5	3	131	15.5	6.8
A0A0M3K3G6	Probable ubiquitin-conjugating enzyme E2 7 (inferred by orthology to a C. elegans protein)	Anisakis simplex	ASIM_LOCUS14914			nucleotide binding	8.422	22	2	2	2	152	17.5	5.05
A0A0M3JVM5	26S protease regulatory subunit 7 (inferred by orthology to a C. elegans protein)	Anisakis simplex	ASIM_LOCUS11748	metabolic process;regulation of biological process;response to stimulus	cytoplasm	catalytic activity;nucleotide binding;protein binding	8.406	10	3	3	3	436	48.5	5.74
A0A0M3K2Q8	Uncharacterized protein	Anisakis simplex				catalytic activity	8.387	10	4	4	4	550	62.9	6.6
A0A0M3J9Q1	Ig-like domain-containing protein	Anisakis simplex				protein binding	8.38	49	4	4	4	111	12.1	4.74
A0A0M3JS09	Uncharacterized protein	Anisakis simplex	ASIM_LOCUS10289		membrane		8.368	17	2	2	2	221	23.7	8.13
A0A3P6RR10	Uncharacterized protein	Anisakis simplex	ASIM_LOCUS11115				8.363	12	3	3	3	266	29.9	8.06
A0A0M3JSP5	Uncharacterized protein	Anisakis simplex	ASIM_LOCUS10571	metabolic process		catalytic activity;metal ion binding	8.358	14	3	3	3	236	26.1	8.44
A0A0M3J225	Procollagen lysyl hydroxylase (inferred by orthology to a D. melanogaster protein)	Anisakis simplex	ASIM_LOCUS1458				8.358	16	4	4	4	251	29.5	5.01
G5EDN6	Protein phosphatase 2B regulatory subunit cnb-1	Caenorhabditis elegans	cnb-1	transport	cytoplasm;endoplasmic reticulum	metal ion binding;protein binding	8.35	16	2	2	2	171	19.7	4.93
A0A0M3KFX5	Nose resistant to fluoxetine protein 5 (inferred by orthology to a C. elegans protein)	Anisakis simplex	ASIM_LOCUS19272				8.343	12	3	3	3	321	36.2	6.55
A0A3P6P5Z3	Uncharacterized protein (Fragment)	Anisakis simplex	ASIM_LOCUS8427				8.34	28	2	2	2	92	10.5	8.41
A0A0M3K1I2	Uncharacterized protein	Anisakis simplex	ASIM_LOCUS14136				8.311	22	2	2	2	116	13	4.77
A0A0M3K1H3	J domain-containing protein	Anisakis simplex	ASIM_LOCUS14127	metabolic process		protein binding	8.31	20	3	3	3	237	26.2	5.22
A0A0M3J4H0	Uncharacterized protein	Anisakis simplex	ASIM_LOCUS2303				8.281	34	4	4	2	88	10.4	9.26
A0A0M3J6V4	Uncharacterized protein	Anisakis simplex	ASIM_LOCUS3137				8.277	19	3	3	3	180	20.3	9.82
A0A0M3J201	ATP synthase subunit O, mitochondrial (inferred by orthology to a human protein)	Anisakis simplex	ASIM_LOCUS1434	metabolic process;transport	membrane	catalytic activity;transporter activity	8.269	32	3	4	3	114	12.5	9.48
A0A0M3K087	26S proteasome non-ATPase regulatory subunit 14 (inferred by orthology to a C. elegans protein)	Anisakis simplex	ASIM_LOCUS13643			catalytic activity;protein binding	8.246	9	3	3	3	354	39.5	6.46
A0A0M3J0N5	UBA_e1_C domain-containing protein	Anisakis simplex	ASIM_LOCUS968	metabolic process		catalytic activity;nucleotide binding	8.212	5	3	3	3	722	81.9	6.39
A0A0M3KF25	Uncharacterized protein	Anisakis simplex		metabolic process			8.184	7	2	2	2	441	48	8.44
A0A0M3KC75	Adenylosuccinate synthetase	Anisakis simplex	ASIM_LOCUS17973	metabolic process	cytoplasm	catalytic activity;metal ion binding;nucleotide binding	8.129	13	2	2	2	208	23.2	6.79
A0A0M3J364	SMB domain-containing protein	Anisakis simplex	ASIM_LOCUS1847	response to stimulus;transport		receptor activity	8.112	19	2	2	2	196	22.3	4.67
A0A0M3JW12	Integrin-linked protein kinase (inferred by orthology to a human protein)	Anisakis simplex	ASIM_LOCUS11912	metabolic process		catalytic activity;nucleotide binding;protein binding	8.111	7	3	3	3	467	52.6	6.58
A0A346RVL5	Serine threonine-protein phosphatase 2a 65 kDa regulatory subunit a beta isoform	Anisakis simplex	pp2a				8.107	6	4	5	4	657	73.7	5.52
A0A0M3KFP5	T-complex protein 1 subunit alpha (inferred by orthology to a C. elegans protein)	Anisakis simplex	ASIM_LOCUS19193	metabolic process		nucleotide binding;protein binding	8.096	12	2	3	2	227	23.9	5.41
P29691	Elongation factor 2	Caenorhabditis elegans	eef-2	cell death;defense response;metabolic process;regulation of biological process;reproduction;response to stimulus	cytoplasm	catalytic activity;nucleotide binding;RNA binding	8.084	6	5	5	1	852	94.7	6.52
A0A3P6P1P0	AdoHcyase_NAD domain-containing protein	Anisakis simplex	ASIM_LOCUS3964				8.075	13	4	4	4	245	26.5	6.29
P02754	Beta-lactoglobulin	Bos taurus	LGB	transport	extracellular	protein binding	8.057	19	3	3	3	178	19.9	5.02
A0A0M3K5Q4	Novel flotillin (inferred by orthology to a zebrafish protein)	Anisakis simplex	ASIM_LOCUS15702				8.057	10	3	4	3	365	40.8	8.79
A0A0M3J9P3	Uncharacterized protein	Anisakis simplex	ASIM_LOCUS4129				8.053	27	3	3	3	99	11.3	9.83
A0A0M3JYP9	Uncharacterized protein	Anisakis simplex	ASIM_LOCUS13012				8.016	7	3	3	3	858	95.1	4.44
A0A0M3JBZ5	60S ribosomal protein L5 (inferred by orthology to a C. elegans protein)	Anisakis simplex	ASIM_LOCUS4936	metabolic process	ribosome	RNA binding;structural molecule activity	8.005	15	2	3	2	171	19.4	9.82
A0A0M3K458	SCP domain-containing protein	Anisakis simplex	ASIM_LOCUS15156				7.987	11	2	2	2	211	23.7	4.92
Q60WU2	Synaptobrevin-1	Caenorhabditis briggsae	snb-1	cell communication;cell organization and biogenesis;regulation of biological process;transport	membrane	protein binding	7.981	27	2	2	2	108	12	9.11
A0A3P6SZI0	PH domain-containing protein	Anisakis simplex	ASIM_LOCUS16814				7.974	14	2	3	2	194	21.7	9.52
A0A0M3J993	Uncharacterized protein	Anisakis simplex	ASIM_LOCUS3972				7.974	31	2	2	2	93	10.4	4.72
A0A0M3JZQ6	Uncharacterized protein	Anisakis simplex	ASIM_LOCUS13432			protein binding	7.962	3	2	2	2	993	113.4	5.41
A0A0M3K124	Guanine nucleotide-binding protein subunit gamma	Anisakis simplex	ASIM_LOCUS13961	regulation of biological process;response to stimulus		signal transducer activity	7.956	44	3	3	3	91	10.4	9.88
A0A0M3KAL6	Uncharacterized protein	Anisakis simplex	ASIM_LOCUS17414	metabolic process		catalytic activity;protein binding	7.952	19	2	3	2	209	24.4	7.18
A0A158PPJ9	Actin-interacting protein 1 (inferred by orthology to a D. melanogaster protein)	Anisakis simplex	ASIM_LOCUS14303			protein binding	7.95	6	3	3	3	668	73.6	6.95
A0A0M3JZU3	Col_cuticle_N domain-containing protein	Anisakis simplex	ASIM_LOCUS13479		membrane	structural molecule activity	7.947	15	3	4	3	308	29.6	5.12
A0A0M3JXP0	A2M_N_2 domain-containing protein	Anisakis simplex	ASIM_LOCUS12593	regulation of biological process		enzyme regulator activity	7.946	4	2	2	2	750	83.1	6.55
A0A0M3IYR0	Cathepsin B-like cysteine proteinase 6 (inferred by orthology to a C. elegans protein)	Anisakis simplex	ASIM_LOCUS293	metabolic process;regulation of biological process		catalytic activity	7.931	7	2	2	2	335	38	5.9
A0A0M3JT63	C-terminal-binding protein (inferred by orthology to a D. melanogaster protein)	Anisakis simplex	ASIM_LOCUS10757	metabolic process		nucleotide binding	7.927	12	3	4	3	259	28.6	6.37
A0A0M3JY22	10 kDa heat shock protein, mitochondrial (inferred by orthology to a human protein)	Anisakis simplex	ASIM_LOCUS12745	metabolic process	cytoplasm	nucleotide binding	7.924	20	2	2	2	129	14.3	9.61
A0A0M3KCW4	DnaJ homolog dnj-20 (inferred by orthology to a C. elegans protein)	Anisakis simplex	ASIM_LOCUS18212	metabolic process		protein binding	7.91	10	3	3	3	332	37.4	7.91
A0A0M3KBJ8	PKS_ER domain-containing protein	Anisakis simplex	ASIM_LOCUS17746	metabolic process		catalytic activity	7.892	12	3	4	3	374	41.8	9.47
A0A0M3K5F2	Uncharacterized protein	Anisakis simplex	ASIM_LOCUS15600		membrane		7.861	10	2	3	2	154	17	9.6
A0A0M3JV67	PDZ domain-containing protein	Anisakis simplex	ASIM_LOCUS11575			protein binding	7.828	29	2	3	2	177	19.5	6.61
A0A3P6S270	Pyr_redox_2 domain-containing protein	Anisakis simplex	ASIM_LOCUS18032				7.825	9	3	3	3	434	48.2	6.9
A0A0M3KCF5	GrpE protein homolog, mitochondrial (inferred by orthology to a C. elegans protein)	Anisakis simplex	ASIM_LOCUS18053	metabolic process;regulation of biological process		enzyme regulator activity;nucleotide binding;protein binding	7.82	12	2	2	2	251	27.7	7.05
A0A0M3JRZ5	Probable ADP-dependent glucokinase (inferred by orthology to a C. elegans protein)	Anisakis simplex		metabolic process	membrane	catalytic activity	7.818	6	2	2	2	568	64.7	8.65
Q7YR44	Corneodesmosin	Pan troglodytes	CDSN		extracellular	protein binding	7.805	10	3	3	3	529	51.6	8.35
A0A0M3JR13	Myeloid leukemia factor (inferred by orthology to a D. melanogaster protein)	Anisakis simplex	ASIM_LOCUS9874				7.802	8	2	2	2	274	30.7	7.33
A0A0M3IYN1	Vitellogenin domain-containing protein	Anisakis simplex	ASIM_LOCUS264	transport		transporter activity	7.789	19	3	4	3	184	20.7	5.39
A0A0M3J6D4	ATP synthase subunit s, mitochondrial (inferred by orthology to a human protein)	Anisakis simplex	ASIM_LOCUS2967				7.786	23	2	2	2	151	17.2	7.15
A0A0M3KA60	Uncharacterized protein	Anisakis simplex	ASIM_LOCUS17258			catalytic activity	7.77	20	2	3	2	126	14.8	7.94
A0A0M3J8R5	26S protease regulatory subunit 8 (inferred by orthology to a human protein)	Anisakis simplex	ASIM_LOCUS3798	metabolic process;regulation of biological process;response to stimulus		catalytic activity;nucleotide binding;protein binding;RNA binding	7.765	14	2	2	2	196	21.5	5.16
P31944	Caspase-14	Homo sapiens	CASP14	cell death;cell differentiation;metabolic process	cytoplasm;cytosol;nucleus	catalytic activity;protein binding	7.745	14	3	3	3	242	27.7	5.58
Q27874	Integrin beta pat-3	Caenorhabditis elegans	pat-3	cell death;cellular component movement;metabolic process;regulation of biological process;reproduction;response to stimulus	cell surface;cytoplasm;membrane	protein binding	7.722	4	3	3	1	809	90.1	5.3
A0A0M3K9U9	3-hydroxyacyl-CoA dehydrogenase type-2 (inferred by orthology to a human protein)	Anisakis simplex	ASIM_LOCUS17147	metabolic process		catalytic activity	7.721	13	2	2	2	260	27.8	8.78
P26267	Pyruvate dehydrogenase E1 component subunit alpha type I, mitochondrial	Ascaris suum		metabolic process	mitochondrion;organelle lumen	catalytic activity	7.702	6	2	5	1	396	43.7	7.87
A0A0M3KE78	Ig-like domain-containing protein	Anisakis simplex	ASIM_LOCUS18676			protein binding	7.668	19	2	2	2	146	16.8	7.17
A0A0M3K826	Thioredoxin	Anisakis simplex	ASIM_LOCUS16524	cellular homeostasis;metabolic process;regulation of biological process		catalytic activity	7.653	23	2	3	2	106	11.8	4.56
A0A0M3J766	Uncharacterized protein	Anisakis simplex	ASIM_LOCUS3249	metabolic process;transport		transporter activity	7.642	24	3	4	3	115	13.5	6.06
A0A0M3K9Y6	Dolichyl-diphosphooligosaccharide--protein glycosyltransferase subunit 2	Anisakis simplex		metabolic process	membrane		7.596	15	4	4	4	254	28.7	9.52
A0A0M3JZK2	Proteasome subunit beta type-8 (inferred by orthology to a human protein)	Anisakis simplex	ASIM_LOCUS13368	metabolic process		catalytic activity	7.586	27	4	4	4	175	19.5	8.22
A0A0M3JHW6	Uncharacterized protein	Anisakis simplex	ASIM_LOCUS6998			protein binding	7.566	32	2	2	2	84	9.7	7.18
A0A0M3JNJ2	Aldedh domain-containing protein	Anisakis simplex	ASIM_LOCUS8975	metabolic process		catalytic activity	7.561	36	4	4	4	137	15.3	5.53
A0A0M3JWT3	Eukaryotic translation initiation factor 3 subunit A	Anisakis simplex	ASIM_LOCUS12232	cell organization and biogenesis;metabolic process;regulation of biological process	cytoplasm	protein binding;RNA binding	7.56	3	3	3	3	1112	128.4	9.03
A0A0M3JQX7	Putative cop-coated vesicle membrane protein P24 (inferred by orthology to a S. mansoni protein)	Anisakis simplex	ASIM_LOCUS9826	transport	membrane		7.555	17	3	3	3	200	22.7	5.9
A0A0M3JS60	Translocon-associated protein subunit beta	Anisakis simplex	ASIM_LOCUS10347		endoplasmic reticulum;membrane		7.551	13	3	4	3	196	22.3	9.23
A0A158PP04	Transket_pyr domain-containing protein	Anisakis simplex	ASIM_LOCUS12785	metabolic process		catalytic activity	7.537	15	4	4	4	378	41.5	6.43
I6L9G5	Reticulocalbin-3	Rattus norvegicus	Rcn3			metal ion binding	7.535	5	2	2	2	328	37.9	4.87
A0A0M3JCC7	Uncharacterized protein	Anisakis simplex	ASIM_LOCUS5063	metabolic process;response to stimulus		antioxidant activity;catalytic activity	7.507	30	2	2	2	94	10.8	8.34
A0A158PNG9	PCM1_C domain-containing protein	Anisakis simplex	ASIM_LOCUS11440				7.502	3	2	2	2	937	105.9	5.39
Q9CQ19	Myosin regulatory light polypeptide 9	Mus musculus	Myl9			metal ion binding;protein binding	7.499	16	2	4	1	172	19.8	4.92
A0A0M3K505	Aspartate--tRNA ligase, cytoplasmic (inferred by orthology to a C. elegans protein)	Anisakis simplex	ASIM_LOCUS15453	metabolic process	cytoplasm	catalytic activity;nucleotide binding	7.475	7	3	3	3	523	59.1	6.62
A0A158PN86	Obg-like ATPase 1	Anisakis simplex	ASIM_LOCUS10852		cytoplasm	catalytic activity;nucleotide binding	7.434	11	4	4	4	424	47.6	6.8
A0A3P6QLG3	Peptide-methionine (R)-S-oxide reductase	Anisakis simplex	ASIM_LOCUS13924				7.425	29	3	3	3	136	15.7	7.87
A0A3P6QJB8	GOLD domain-containing protein	Anisakis simplex	ASIM_LOCUS10306				7.396	11	3	3	3	270	31.4	5.22
A0A0M3KFV9	60S ribosomal protein L14 (inferred by orthology to a human protein)	Anisakis simplex	ASIM_LOCUS19256	metabolic process	ribosome	structural molecule activity	7.387	25	3	3	3	137	15.8	10.74
A0A0M3JRA5	Thioredoxin domain-containing protein	Anisakis simplex	ASIM_LOCUS9980	cellular homeostasis;regulation of biological process			7.354	9	3	3	3	361	41.4	4.79
A0A0M3KBX3	Coronin	Anisakis simplex	ASIM_LOCUS17871			protein binding	7.346	5	2	2	2	532	60	7.12
A0A158PPI4	Uncharacterized protein	Anisakis simplex	ASIM_LOCUS14168		membrane	catalytic activity;structural molecule activity	7.325	6	3	3	3	956	95.8	8.56
A0A0M3JYC6	PKS_ER domain-containing protein	Anisakis simplex	ASIM_LOCUS12866	metabolic process		catalytic activity	7.311	9	3	3	3	350	39	8.95
A0A0M3K2H1	Proteasome subunit alpha type	Anisakis simplex	ASIM_LOCUS14526	metabolic process	cytoplasm;nucleus;proteasome	catalytic activity	7.276	13	2	2	2	233	25.6	6.68
A0A0M3KJU9	DUF4140 domain-containing protein	Anisakis simplex	ASIM_LOCUS20644				7.262	43	3	3	2	84	9.8	6.15
Q02257	Junction plakoglobin	Mus musculus	Jup	cell organization and biogenesis;cellular component movement;regulation of biological process;response to stimulus	cytoplasm;cytoskeleton;cytosol;membrane;nucleus	protein binding;signal transducer activity;structural molecule activity	7.251	5	2	2	2	745	81.7	6.14
A0A0M3JX96	ML domain-containing protein	Anisakis simplex	ASIM_LOCUS12425				7.248	28	3	3	3	138	15.4	6.61
A0A0M3K7F7	Transcription elongation factor B polypeptide 1 (inferred by orthology to a human protein)	Anisakis simplex	ASIM_LOCUS16305	metabolic process			7.236	26	2	2	2	112	12.3	4.96
A0A0M3KGA6	Probable arginine kinase (inferred by orthology to a C. elegans protein)	Anisakis simplex	ASIM_LOCUS19404	metabolic process		catalytic activity;nucleotide binding	7.236	19	2	2	2	152	17	5.9
A0A0M3JUE7	Glutathione peroxidase	Anisakis simplex	ASIM_LOCUS11264	metabolic process;response to stimulus		antioxidant activity;catalytic activity	7.22	19	3	3	3	176	19.5	7.02
A0A158PMW0	rRNA 2'-O-methyltransferase fibrillarin (inferred by orthology to a C. elegans protein)	Anisakis simplex	ASIM_LOCUS10028	metabolic process		catalytic activity;RNA binding	7.206	8	2	2	2	358	37.4	10.15
A0A0M3J5V6	Ethylmalonyl-CoA decarboxylase (inferred by orthology to a human protein)	Anisakis simplex		metabolic process		catalytic activity	7.201	14	3	3	3	290	32.2	9.58
A0A0M3K6E2	Uncharacterized protein	Anisakis simplex	ASIM_LOCUS15940	metabolic process		catalytic activity	7.187	6	2	2	2	471	52.2	5.21
A0A0M3K7C8	Histone H2B	Anisakis simplex	ASIM_LOCUS16276		chromosome;nucleus	DNA binding;protein binding	7.179	13	2	3	2	141	15.7	10.62
P26914	Extracellular globin	Pseudoterranova decipiens		transport	extracellular	metal ion binding;transporter activity	7.146	6	2	4	1	333	39.4	6.61
A0A0M3JU69	Conserved oligomeric Golgi complex subunit 3 (inferred by orthology to a human protein)	Anisakis simplex	ASIM_LOCUS11174	transport	membrane		7.141	3	3	3	3	1065	119.9	6.13
A1IKL2	SXP/RAL-2 family protein Ani s 5	Anisakis simplex					7.139	17	2	3	2	152	16.6	5.06
A0A0M3JAY1	40S ribosomal protein SA (inferred by orthology to a C. elegans protein)	Anisakis simplex	ASIM_LOCUS4566	metabolic process	ribosome	structural molecule activity	7.122	19	3	3	2	187	20.8	7.96
A0A0M3K367	S5 DRBM domain-containing protein	Anisakis simplex	ASIM_LOCUS14813	metabolic process	membrane;ribosome	protein binding;RNA binding;structural molecule activity	7.107	4	3	3	3	963	108.4	8.32
A0A3P6PI95	AMP-binding domain-containing protein	Anisakis simplex	ASIM_LOCUS1869				7.097	11	2	2	2	249	27.3	6.06
A0A3P6NBS7	Thioredoxin domain-containing protein	Anisakis simplex	ASIM_LOCUS2330				7.086	26	3	3	3	115	12.6	7.05
A0A0M3KBL7	Pepsin-I3 domain-containing protein	Anisakis simplex	ASIM_LOCUS17765				7.072	36	4	4	4	108	12.6	6.93
A0A158PN13	Collagen alpha-2(IV) chain (inferred by orthology to a C. elegans protein)	Anisakis simplex	ASIM_LOCUS10335		extracellular	structural molecule activity	7.021	2	2	2	2	1739	165.9	8.51
A0A0M3KE66	Probable elongation factor 1-beta/1-delta 2 (inferred by orthology to a C. elegans protein)	Anisakis simplex		metabolic process		RNA binding	6.993	7	4	4	4	576	66.4	6.16
Q6DRC0	Serine--tRNA ligase, cytoplasmic	Danio rerio	sars	metabolic process;regulation of biological process	cytoplasm;nucleus	catalytic activity;DNA binding;nucleotide binding	6.966	4	2	2	2	515	58.7	6.01
A0A0M3J652	Glutaredoxin-3 (inferred by orthology to a human protein)	Anisakis simplex		cellular homeostasis;metabolic process;regulation of biological process		catalytic activity	6.956	20	2	2	1	119	13.8	5.16
A0A0M3JNU8	J domain-containing protein	Anisakis simplex	ASIM_LOCUS9081				6.947	33	3	3	3	94	10.6	5.53
A0A0M3JSC1	LIM zinc-binding domain-containing protein	Anisakis simplex	ASIM_LOCUS10420			metal ion binding	6.939	11	3	3	3	290	33.1	6.93
A0A0M3K0F3	Protein-serine/threonine kinase	Anisakis simplex	ASIM_LOCUS13716				6.938	9	2	2	2	399	45.5	6.47
A0A0M3J3H9	Small nuclear ribonucleoprotein Sm D2	Anisakis simplex	ASIM_LOCUS1962	metabolic process			6.932	17	2	2	2	127	14.4	9.83
Q9SEV2	Tubulin beta chain, nucleomorph	Guillardia theta	tubB	cell organization and biogenesis		catalytic activity;nucleotide binding;structural molecule activity	6.925	6	2	2	1	441	49.7	5.22
A0A158PN62	ATP-binding cassette sub-family B member 9 (inferred by orthology to a human protein)	Anisakis simplex	ASIM_LOCUS10655	transport	membrane	catalytic activity;nucleotide binding;transporter activity	6.92	3	2	2	2	809	90.4	6.32
A0A0M3JVG4	ZnF_CDGSH domain-containing protein	Anisakis simplex	ASIM_LOCUS11685		membrane		6.919	20	2	3	2	141	15.5	8.15
P00711	Alpha-lactalbumin	Bos taurus	LALBA	defense response;metabolic process;response to stimulus	extracellular	catalytic activity;metal ion binding;protein binding	6.912	18	2	2	2	142	16.2	5.14
A0A0M3K0A5	Uncharacterized protein	Anisakis simplex	ASIM_LOCUS13662	metabolic process;transport	membrane	transporter activity	6.912	25	3	3	3	132	15.6	9.85
A0A0M3IYM3	Phospholipase B-like	Anisakis simplex	ASIM_LOCUS256				6.877	5	2	2	2	480	56	8.47
A0A0M3K812	Letm1 RBD domain-containing protein	Anisakis simplex	ASIM_LOCUS16510		membrane;mitochondrion		6.86	6	3	3	3	570	64.1	8.32
A0A0M3K341	PLCXc domain-containing protein	Anisakis simplex	ASIM_LOCUS14785	metabolic process		catalytic activity	6.847	10	3	3	3	317	36.4	5.97
A0A0M3J613	DnaJ_C domain-containing protein	Anisakis simplex	ASIM_LOCUS2848	metabolic process		protein binding	6.847	16	2	2	2	170	19.1	6.1
A0A0M3JZV9	Neuferricin homolog (inferred by orthology to a C. elegans protein)	Anisakis simplex	ASIM_LOCUS13499		membrane		6.815	9	2	2	2	338	37.8	6.37
A0A0M3KCD5	Uncharacterized protein	Anisakis simplex	ASIM_LOCUS18033	transport	membrane	transporter activity	6.814	17	2	2	2	141	16.1	8.62
P01040	Cystatin-A	Homo sapiens	CSTA	cell death;cell differentiation;metabolic process;regulation of biological process	cytoplasm;cytoskeleton;cytosol	enzyme regulator activity;protein binding;structural molecule activity	6.805	31	2	2	2	98	11	5.5
A0A3P6TEJ7	Uncharacterized protein	Anisakis simplex	ASIM_LOCUS20740				6.796	15	2	2	1	215	24.3	5.22
A0A0M3J0C8	Lipase_3 domain-containing protein	Anisakis simplex	ASIM_LOCUS861	metabolic process	membrane	catalytic activity	6.765	15	2	2	2	197	22.1	7.21
A0A0M3JSM2	Putative ww domain-binding protein 2 (inferred by orthology to a S. mansoni protein)	Anisakis simplex	ASIM_LOCUS10540			protein binding	6.75	14	3	3	3	239	25.7	7.23
A0A3P6PGP1	Uncharacterized protein	Anisakis simplex	ASIM_LOCUS2465				6.733	11	2	2	2	266	28.9	6.11
A0A0M3JF28	Ubiquitin fusion degradation protein 1 homolog (inferred by orthology to a C. elegans protein)	Anisakis simplex	ASIM_LOCUS6016	metabolic process			6.682	20	2	2	1	128	14.2	4.75
A0A0M3JFY2	Alpha-carbonic anhydrase domain-containing protein	Anisakis simplex	ASIM_LOCUS6314				6.677	33	2	2	2	81	9	6.79
P33198	Isocitrate dehydrogenase [NADP], mitochondrial (Fragment)	Sus scrofa	IDH2	metabolic process	mitochondrion	catalytic activity;metal ion binding;nucleotide binding	6.658	6	2	2	2	421	47.5	8.54
A0A0M3JYG5	Uncharacterized protein	Anisakis simplex	ASIM_LOCUS12915	metabolic process		catalytic activity	6.652	11	2	2	2	233	25.2	8.53
A0A0M3K910	Uncharacterized protein	Anisakis simplex	ASIM_LOCUS16858				6.647	8	2	2	2	277	31.9	8.07
A0A0M3K923	Uncharacterized protein	Anisakis simplex	ASIM_LOCUS16871		membrane	metal ion binding	6.641	3	2	2	2	910	100.7	5.43
A0A0M3K9C4	Glucose transporter type 1 (inferred by orthology to a D. melanogaster protein)	Anisakis simplex	ASIM_LOCUS16971	transport	membrane	transporter activity	6.639	5	2	3	2	399	43.7	8.06
A0A0M3JCA7	Uncharacterized protein	Anisakis simplex	ASIM_LOCUS5038			RNA binding	6.609	16	3	3	3	272	30.3	6.61
Q0ZQK3	Peptidyl-prolyl cis-trans isomerase A	Saguinus oedipus	PPIA	metabolic process;regulation of biological process	cytoplasm;cytosol;extracellular;nucleus	catalytic activity	6.581	21	2	3	2	164	17.9	8.16
A0A3P6PEM0	NIDO domain-containing protein	Anisakis simplex	ASIM_LOCUS1312				6.558	6	2	2	2	355	40.1	7.58
A0A0M3J7F9	Hemicentin-1 (inferred by orthology to a human protein)	Anisakis simplex	ASIM_LOCUS3340			protein binding	6.54	32	3	3	3	138	15.3	6.42
A0A0M3KAR6	Dynein light intermediate chain	Anisakis simplex	ASIM_LOCUS17465	cellular component movement		catalytic activity;motor activity	6.538	9	3	3	3	437	48.3	5.59
A0A0M3JS34	Peptidylprolyl isomerase	Anisakis simplex	ASIM_LOCUS10318	metabolic process		catalytic activity	6.534	16	4	4	4	270	30.3	6.13
A0A0M3IY29	Phosphotransferase	Anisakis simplex	ASIM_LOCUS57	cellular homeostasis;metabolic process		catalytic activity;enzyme regulator activity;nucleotide binding	6.508	5	2	2	2	594	65.9	5.36
A0A0M3K6M8	Ribosomal protein	Anisakis simplex	ASIM_LOCUS16026	metabolic process	ribosome	RNA binding;structural molecule activity	6.494	13	2	2	2	201	22.6	9.63
A0A0M3IZE0	Uncharacterized protein	Anisakis simplex	ASIM_LOCUS523			protein binding	6.492	11	2	2	2	201	22.6	4.56
A0A0M3K4B4	MFS domain-containing protein	Anisakis simplex	ASIM_LOCUS15212	transport	membrane	transporter activity	6.491	6	2	3	2	532	59.6	6.98
A0A0M3KEI5	Uncharacterized protein	Anisakis simplex	ASIM_LOCUS18784	metabolic process		catalytic activity	6.443	17	3	3	3	266	28.6	8.38
A0A0M3KHH9	Neprilysin-1 (inferred by orthology to a C. elegans protein)	Anisakis simplex		metabolic process		catalytic activity	6.437	19	2	2	2	198	21.9	7.31
A0A0M3K016	Aspartyl/asparaginyl beta-hydroxylase (inferred by orthology to a human protein)	Anisakis simplex	ASIM_LOCUS13565	metabolic process	membrane	protein binding	6.42	2	2	2	2	962	110.7	5.14
A0A0M3JTR7	Tetraspanin	Anisakis simplex	ASIM_LOCUS11002		membrane		6.415	11	2	2	2	234	25.4	6.35
A0A0M3JS63	Uncharacterized protein	Anisakis simplex	ASIM_LOCUS10351	metabolic process	membrane	catalytic activity	6.393	4	2	2	2	610	67.3	8.63
A0A0M3JUR2	Eukaryotic translation initiation factor 3 subunit K	Anisakis simplex	ASIM_LOCUS11399	cell organization and biogenesis;metabolic process;regulation of biological process	cytoplasm	RNA binding	6.38	11	2	2	2	236	27.4	5.81
P31151	Protein S100-A7	Homo sapiens	S100A7	cell differentiation;defense response;regulation of biological process;response to stimulus;transport	cytoplasm;cytosol;endoplasmic reticulum;extracellular;nucleus;organelle lumen	metal ion binding;protein binding	6.379	24	2	2	2	101	11.5	6.77
A0A0M3K120	T-complex protein 1 subunit theta (inferred by orthology to a C. elegans protein)	Anisakis simplex	ASIM_LOCUS13955	metabolic process	cytoplasm	nucleotide binding;protein binding	6.372	9	4	4	4	560	60.7	6.2
A0A0M3KGN6	DUF4139 domain-containing protein	Anisakis simplex	ASIM_LOCUS19534				6.367	16	3	4	3	202	22.4	6.11
A0A0M3K4I5	Charged multivesicular body protein 2a (inferred by orthology to a human protein)	Anisakis simplex	ASIM_LOCUS15283	transport			6.362	11	2	2	2	220	25.1	5.87
A0A0M3K1S1	Lethal (2) 09851 (inferred by orthology to a D. melanogaster protein)	Anisakis simplex	ASIM_LOCUS14236		nucleus	protein binding	6.344	7	2	2	2	458	50.9	4.68
A0A0M3K8Z9	Uncharacterized protein	Anisakis simplex	ASIM_LOCUS16847			metal ion binding	6.332	17	2	4	1	106	12.5	5.63
A0A3P6NWY2	Glutaredoxin domain-containing protein	Anisakis simplex	ASIM_LOCUS2854				6.33	24	2	2	1	102	11.7	5.27
A0A0M3JD27	ADH_N domain-containing protein	Anisakis simplex		metabolic process			6.326	43	2	2	2	91	9.8	5.94
A0A0M3K1W9	Metaxin-2 homolog (inferred by orthology to a C. elegans protein)	Anisakis simplex	ASIM_LOCUS14291	transport	membrane		6.321	8	2	2	2	261	29.9	5.02
A0A0M3J0T2	40S ribosomal protein S13 (inferred by orthology to a C. elegans protein)	Anisakis simplex	ASIM_LOCUS1015	metabolic process	ribosome	structural molecule activity	6.309	18	2	3	2	151	17.4	10.8
A0A0M3JD80	Uncharacterized protein	Anisakis simplex	ASIM_LOCUS5363	metabolic process			6.274	17	2	2	1	151	17.6	5.06
A0A0M3JZZ7	Uncharacterized protein	Anisakis simplex	ASIM_LOCUS13542			protein binding	6.198	5	2	2	2	501	56.4	5.48
A0A0M3JTL2	Uncharacterized protein	Anisakis simplex					6.187	37	3	3	3	90	10.6	9.36
A0A0M3J1Y7	Cytochrome b5 heme-binding domain-containing protein	Anisakis simplex	ASIM_LOCUS1420		membrane		6.155	18	3	3	3	159	18.1	4.89
A0A0M3J1T3	Uncharacterized protein	Anisakis simplex	ASIM_LOCUS1366				6.146	38	2	2	2	81	8.3	9.63
A0A0M3JUZ5	Uncharacterized protein	Anisakis simplex	ASIM_LOCUS11492			protein binding	6.139	8	2	2	2	401	44	6.98
A0A3P6RIG4	Str_synth domain-containing protein	Anisakis simplex	ASIM_LOCUS15682				6.13	10	2	2	2	228	26.1	9.03
A0A0M3JSG9	Uncharacterized protein	Anisakis simplex	ASIM_LOCUS10480				6.122	5	3	3	3	643	71.9	9.82
A0A0M3IZ64	ER membrane protein complex subunit 1 (inferred by orthology to a human protein)	Anisakis simplex			membrane	protein binding	6.116	3	2	2	2	762	85.7	7.52
P08489	Glutenin, high molecular weight subunit PW212	Triticum aestivum					6.115	4	2	2	2	838	89.1	6.18
A0A0M3JRD7	Dimethylglycine dehydrogenase, mitochondrial (inferred by orthology to a human protein)	Anisakis simplex	ASIM_LOCUS10019	metabolic process		catalytic activity	6.103	4	3	3	3	850	95.4	8.29
P29310	14-3-3 protein zeta	Drosophila melanogaster	14-3-3zeta	cell differentiation;development;metabolic process;regulation of biological process;response to stimulus	cytoplasm;cytosol;endosome;membrane;nucleus	enzyme regulator activity;protein binding	6.099	8	2	4	1	248	28.2	4.88
A0A0M3JCA4	Uncharacterized protein	Anisakis simplex	ASIM_LOCUS5039	metabolic process;response to stimulus		nucleotide binding;protein binding	6.098	28	4	4	4	144	16.4	4.69
A0A0M3JZU4	Uncharacterized protein	Anisakis simplex	ASIM_LOCUS13481	metabolic process		catalytic activity	6.09	8	2	2	2	292	31.5	6.38
A0A0M3JU70	60S ribosomal protein L13 (inferred by orthology to a C. elegans protein)	Anisakis simplex	ASIM_LOCUS11176	metabolic process	ribosome	structural molecule activity	6.086	15	3	3	3	212	24.6	11.22
A0A0M3JQU3	Sex muscle abnormal protein 5 (inferred by orthology to a C. elegans protein)	Anisakis simplex	ASIM_LOCUS9783	regulation of biological process;response to stimulus		protein binding	6.064	21	3	3	3	220	25.2	5.31
A0A0M3JPP2	HABP4_PAI-RBP1 domain-containing protein	Anisakis simplex	ASIM_LOCUS9370				6.053	28	3	3	3	99	11.2	4.49
A0A0M3JCW3	Uncharacterized protein	Anisakis simplex		metabolic process	ribosome	structural molecule activity	6.042	39	2	3	2	33	4.1	12.02
A0A0M3J677	Bifunctional lysine-specific demethylase and histidyl-hydroxylase	Anisakis simplex	ASIM_LOCUS2910				6.041	10	2	2	2	265	30.2	6.32
A0A0M3IY93	Probable mannosyl-oligosaccharide glucosidase (inferred by orthology to a C. elegans protein)	Anisakis simplex	ASIM_LOCUS126	metabolic process	membrane	catalytic activity	6.034	3	2	2	2	828	95.9	7.46
A0A0M3K1X9	AT04676p (inferred by orthology to a D. melanogaster protein)	Anisakis simplex	ASIM_LOCUS14301	metabolic process		catalytic activity	6.029	8	2	3	2	359	40.4	8.1
A0A0M3JYQ4	Nucleoredoxin-like protein 2 (inferred by orthology to a human protein)	Anisakis simplex	ASIM_LOCUS13017	cellular homeostasis;regulation of biological process		catalytic activity	6.014	15	2	2	2	143	16.2	5.11
A0A0M3JAU1	UDP-glucuronosyltransferase	Anisakis simplex	ASIM_LOCUS4522	metabolic process	membrane	catalytic activity	6.011	17	2	3	2	144	16.1	8.38
A0A0M3J633	Cytochrome c oxidase assembly factor 7 homolog (inferred by orthology to a C. elegans protein)	Anisakis simplex	ASIM_LOCUS2867				5.999	15	3	3	3	248	28.5	5.67
A0A0M3JW62	Apoptosis-linked gene 2-interacting protein X 1 (inferred by orthology to a C. elegans protein)	Anisakis simplex	ASIM_LOCUS11972			protein binding	5.979	4	3	3	3	908	100.4	7.93
A0A0M3JYV4	ETF domain-containing protein	Anisakis simplex	ASIM_LOCUS13074	metabolic process			5.964	10	2	2	2	258	28.5	8.32
A0A0M3K1T6	Ras-related protein M-Ras (inferred by orthology to a human protein)	Anisakis simplex	ASIM_LOCUS14251	regulation of biological process;response to stimulus	membrane	catalytic activity;nucleotide binding	5.938	12	2	2	2	212	24.3	5.57
A0A0M3K655	Protein disulfide-isomerase TMX3 (inferred by orthology to a human protein)	Anisakis simplex	ASIM_LOCUS15853	cellular homeostasis;regulation of biological process	membrane		5.925	8	3	3	3	447	50.3	5.43
A0A0M3KDQ8	Probable prefoldin subunit 3 (inferred by orthology to a C. elegans protein)	Anisakis simplex	ASIM_LOCUS18506	metabolic process			5.916	16	2	2	2	154	17.5	5.68
A0A0M3JQS7	Vacuolar protein sorting-associated protein 26 (inferred by orthology to a C. elegans protein)	Anisakis simplex	ASIM_LOCUS9765				5.91	9	2	2	2	344	39.1	6.21
P48720	Heat shock 70 kDa protein	Blastocladiella emersonii	HSP70	cell organization and biogenesis		catalytic activity;nucleotide binding	5.907	4	3	4	1	649	70.8	5.36
A0A0M3K5W9	Uncharacterized protein	Anisakis simplex	ASIM_LOCUS15767	metabolic process		protein binding	5.899	4	2	2	2	785	88.2	6.18
A0A0M3JRY0	DUF1794 domain-containing protein	Anisakis simplex	ASIM_LOCUS10251	regulation of biological process;response to stimulus		catalytic activity	5.892	15	2	2	2	197	23	8.79
A0A0M3KFV4	Uncharacterized protein	Anisakis simplex	ASIM_LOCUS19252	metabolic process	ribosome	structural molecule activity	5.891	6	2	2	2	356	40.6	10.26
P52301	GTP-binding nuclear protein Ran	Xenopus laevis	ran	development;regulation of biological process;response to stimulus;transport	cytoplasm;nucleus	catalytic activity;nucleotide binding;protein binding	5.888	10	2	2	2	216	24.4	7.88
P51403	40S ribosomal protein S2	Caenorhabditis elegans	rps-2	cell death;metabolic process;reproduction	ribosome	RNA binding;structural molecule activity	5.883	11	3	3	3	272	28.9	10.11
A0A0M3JPQ4	Probable protein phosphatase 2C (inferred by orthology to a C. elegans protein)	Anisakis simplex	ASIM_LOCUS9391			catalytic activity	5.869	32	2	3	2	79	8.6	6.89
A0A0M3J8K2	Uncharacterized protein	Anisakis simplex	ASIM_LOCUS3732	metabolic process		nucleotide binding;protein binding	5.864	21	3	3	3	156	16.5	5.33
A0A0M3JX51	Probable selenide, water dikinase (inferred by orthology to a C. elegans protein)	Anisakis simplex	ASIM_LOCUS12371	metabolic process		catalytic activity;nucleotide binding	5.845	7	2	2	2	377	40.8	5.99
A0A0M3JYQ5	PX domain-containing protein	Anisakis simplex		transport	cytosol		5.809	8	2	2	2	438	50.3	6.24
A0A158PP66	Probable prefoldin subunit 6 (inferred by orthology to a C. elegans protein)	Anisakis simplex	ASIM_LOCUS13214	metabolic process		protein binding	5.809	12	2	2	2	181	21.1	8.24
A0A0M3JEN6	Sigma non-opioid intracellular receptor 1 (inferred by orthology to a human protein)	Anisakis simplex	ASIM_LOCUS5869				5.809	20	2	2	2	133	14.5	8.18
A0A0M3KAB8	Uncharacterized protein	Anisakis simplex	ASIM_LOCUS17316	metabolic process	membrane	catalytic activity	5.807	12	2	2	2	202	23.1	8.56
A0A0M3JW90	Target of myb1 related (inferred by orthology to a S. mansoni protein)	Anisakis simplex	ASIM_LOCUS12006	transport			5.799	5	2	2	2	498	55.5	4.96
A0A0M3J5R7	Ribosome maturation protein SBDS (inferred by orthology to a C. elegans protein)	Anisakis simplex	ASIM_LOCUS2751	cell organization and biogenesis			5.783	10	2	3	2	253	29	8.59
A0A158PPS2	Uncharacterized protein	Anisakis simplex	ASIM_LOCUS14798			nucleotide binding	5.775	3	2	2	2	816	89.1	9.22
A0A0M3J0Q8	Acetyl-CoA acetyltransferase, mitochondrial (inferred by orthology to a human protein)	Anisakis simplex	ASIM_LOCUS991	metabolic process		catalytic activity	5.756	10	2	2	1	332	35.7	7.68
A0A0M3KF60	Ubiquitin fusion degradation protein 1 homolog (inferred by orthology to a C. elegans protein)	Anisakis simplex	ASIM_LOCUS19008	metabolic process			5.729	11	2	2	1	218	24.3	4.92
A0A0M3K7J2	Uncharacterized protein	Anisakis simplex	ASIM_LOCUS16340				5.727	19	2	2	2	138	16.5	9.64
A0A0M3IYN3	40S ribosomal protein S17 (inferred by orthology to a C. elegans protein)	Anisakis simplex	ASIM_LOCUS266	metabolic process	ribosome	structural molecule activity	5.724	18	2	2	2	137	16.1	9.14
A0A0M3K9K7	Uncharacterized protein	Anisakis simplex	ASIM_LOCUS17055	metabolic process		catalytic activity	5.721	11	2	2	2	267	28.4	7.46
A0A0M3KDK6	Putative aminopeptidase (inferred by orthology to a C. elegans protein)	Anisakis simplex	ASIM_LOCUS18454	metabolic process	cytoplasm	catalytic activity;metal ion binding	5.718	10	3	3	3	309	33.7	8.28
A0A3P6S310	Uncharacterized protein	Anisakis simplex	ASIM_LOCUS18827				5.712	11	2	2	2	221	24.5	6.55
A0A0M3K944	TPM_phosphatase domain-containing protein	Anisakis simplex	ASIM_LOCUS16892		membrane		5.689	10	2	2	2	250	25.7	9.1
A0A0M3JAW8	Uncharacterized protein	Anisakis simplex	ASIM_LOCUS4553				5.675	31	2	2	2	85	9.6	9.58
A0A0M3K3G9	Uncharacterized protein	Anisakis simplex	ASIM_LOCUS14917	metabolic process;regulation of biological process;response to stimulus	membrane	catalytic activity;metal ion binding;nucleotide binding;protein binding;receptor activity;signal transducer activity	5.67	2	3	3	3	1465	159.2	5.25
A0A0M3JJR0	CR-type domain-containing protein	Anisakis simplex	ASIM_LOCUS7643	metabolic process		metal ion binding;protein binding	5.663	40	3	3	3	125	13.5	8.63
O77642	14-3-3 protein sigma	Ovis aries	SFN	regulation of biological process	cytoplasm;extracellular;nucleus	protein binding	5.661	7	2	3	1	248	27.8	4.72
A0A0M3JPT7	Uncharacterized protein	Anisakis simplex	ASIM_LOCUS9429				5.66	28	2	2	2	64	6.9	7.25
A0A0M3JZY3	Uncharacterized protein	Anisakis simplex		metabolic process;regulation of biological process;response to stimulus		catalytic activity	5.659	3	3	3	3	1332	151.4	6.44
A0A0M3JYV6	26S proteasome non-ATPase regulatory subunit 13 (inferred by orthology to a human protein)	Anisakis simplex	ASIM_LOCUS13077		membrane	protein binding	5.639	6	2	2	2	401	46.5	7.25
A0A346RVR3	Ubiquinone biosynthesis protein coq7-like protein (Fragment)	Anisakis simplex	coq-7				5.623	12	2	2	2	194	22.1	7.06
B3CNB5	Chaperone protein DnaK	Wolbachia pipientis subsp. Culex pipiens (strain wPip)	dnaK	cell organization and biogenesis;metabolic process		nucleotide binding;protein binding	5.605	4	2	3	1	637	69	5.24
A0A0M3JQ70	Uncharacterized protein	Anisakis simplex	ASIM_LOCUS9549	metabolic process;response to stimulus		nucleotide binding;protein binding	5.599	31	2	2	2	70	8.5	9.41
B5DH03	Ubiquitin	Salmo salar	UBIQ	metabolic process	ribosome	protein binding;structural molecule activity	5.597	20	2	2	2	128	14.7	9.83
A0A0M3J0G5	Probable fumarate hydratase, mitochondrial (inferred by orthology to a C. elegans protein)	Anisakis simplex	ASIM_LOCUS898	metabolic process		catalytic activity	5.589	14	2	2	1	147	16.2	8.84
A0A0M3IY04	PHB domain-containing protein	Anisakis simplex	ASIM_LOCUS30	metabolic process	endoplasmic reticulum	protein binding	5.574	8	2	2	2	334	37.6	6.67
P48741	Putative heat shock 70 kDa protein 7	Homo sapiens	HSPA7	cell organization and biogenesis		nucleotide binding	5.557	7	2	2	1	367	40.2	7.87
A0A0M3K1E1	Endoplasmic reticulum resident protein 44 (inferred by orthology to a human protein)	Anisakis simplex	ASIM_LOCUS14091	cellular homeostasis;regulation of biological process		metal ion binding	5.538	5	2	2	2	415	47.7	5.1
A0A0M3JYS1	V-type proton ATPase subunit E (inferred by orthology to a D. melanogaster protein)	Anisakis simplex	ASIM_LOCUS13038	transport		catalytic activity;transporter activity	5.525	10	2	2	2	226	26	7.02
A0A0M3JSH6	Dolichol-phosphate mannosyltransferase subunit 1	Anisakis simplex	ASIM_LOCUS10492			catalytic activity	5.504	10	2	2	2	245	27.8	9.39
A0A0M3KH75	Uncharacterized protein	Anisakis simplex	ASIM_LOCUS19724	metabolic process		catalytic activity	5.471	16	2	2	2	122	13.9	5.19
Q4GXU6	40S ribosomal protein S4	Carabus granulatus	RpS4	metabolic process	ribosome	RNA binding;structural molecule activity	5.456	8	2	2	1	261	29.4	10.3
A0A0M3JRF7	Putative thiosulfate sulfurtransferase (inferred by orthology to a C. elegans protein)	Anisakis simplex	ASIM_LOCUS10043				5.453	8	2	2	2	319	36.1	7.74
A0A0M3JR39	Sidoreflexin	Anisakis simplex	ASIM_LOCUS9905	transport	membrane;mitochondrion	transporter activity	5.43	10	2	2	2	324	35.7	9.38
B0K3Y0	Chaperone protein DnaK	Thermoanaerobacter sp. (strain X514)	dnaK	cell organization and biogenesis;metabolic process		nucleotide binding;protein binding	5.401	4	2	3	1	612	66.5	5.17
A0A0M3JUI7	Signal peptidase complex catalytic subunit SEC11	Anisakis simplex	ASIM_LOCUS11314	metabolic process	endoplasmic reticulum;membrane	catalytic activity	5.35	13	2	2	2	181	20.4	8.63
A0A0M3JGG9	T-complex protein 1 subunit eta	Anisakis simplex		metabolic process		nucleotide binding;protein binding	5.331	29	2	2	2	90	9.6	7.24
A0A4W5LAT1	RAB6A, member RAS oncogene family	Hucho hucho					5.326	11	2	2	1	208	23.5	5.35
A0A0M3JRT2	Suppressor of presenilin-2 (inferred by orthology to a C. elegans protein)	Anisakis simplex	ASIM_LOCUS10191	cell organization and biogenesis	nucleus		5.315	8	2	2	2	262	29.8	4.3
A0A0M3J1F4	Uncharacterized protein	Anisakis simplex	ASIM_LOCUS1236				5.31	8	2	2	2	321	37.2	7.8
A0A0M3JTB8	Protein LZIC (inferred by orthology to a human protein)	Anisakis simplex	ASIM_LOCUS10824			protein binding	5.308	14	2	2	2	155	17.6	4.7
A0A0M3JZ38	Histidine triad nucleotide-binding protein 3 (inferred by orthology to a human protein)	Anisakis simplex	ASIM_LOCUS13171			catalytic activity	5.306	11	2	2	2	191	21.2	6.52
A0A0M3JWX4	Uncharacterized protein	Anisakis simplex	ASIM_LOCUS12284		membrane		5.305	15	2	2	2	137	15.7	8.09
A0A0M3KIN5	RasGAP_C domain-containing protein	Anisakis simplex	ASIM_LOCUS20234			protein binding	5.303	20	2	2	2	102	12.3	5.66
A0A158PMV0	Protein kinase domain-containing protein	Anisakis simplex	ASIM_LOCUS9967	metabolic process		catalytic activity;nucleotide binding	5.274	7	2	2	2	410	45.7	8.6
A0A0M3K5J2	60S ribosomal protein L6 (inferred by orthology to a C. elegans protein)	Anisakis simplex	ASIM_LOCUS15640	metabolic process	ribosome	structural molecule activity	5.251	8	2	3	2	253	28.5	11.25
A0A0M3JSF6	Calponin-homology (CH) domain-containing protein	Anisakis simplex	ASIM_LOCUS10462			protein binding	5.248	9	2	2	2	284	31.2	5.4
A0A0M3K6Z2	SHSP domain-containing protein	Anisakis simplex	ASIM_LOCUS16140				5.245	25	2	2	2	85	9.4	5.03
A0A0M3K093	Maleylacetoacetate isomerase (inferred by orthology to a human protein)	Anisakis simplex	ASIM_LOCUS13649				5.24	18	2	2	2	138	15.2	8.38
A0A0M3J5G4	Malate dehydrogenase (inferred by orthology to a C. elegans protein)	Anisakis simplex	ASIM_LOCUS2649	metabolic process		catalytic activity	5.231	13	2	2	2	179	19.7	8.79
A0A0M3KC98	Calponin-homology (CH) domain-containing protein	Anisakis simplex	ASIM_LOCUS17996			protein binding	5.206	15	2	2	2	155	17.1	8.4
P93206	14-3-3 protein 1	Solanum lycopersicum	TFT1			protein binding	5.18	7	2	3	1	249	28.2	4.82
A0A0M3IY14	TPR_REGION domain-containing protein	Anisakis simplex	ASIM_LOCUS42	metabolic process		catalytic activity;protein binding	5.174	7	2	2	2	300	35.1	4.84
Q5R9M3	Thioredoxin	Pongo abelii	TXN	cellular homeostasis;metabolic process;regulation of biological process;response to stimulus;transport	cytoplasm;extracellular;nucleus	catalytic activity	5.152	21	2	2	2	106	11.9	4.92
A0A3P6NVD5	Uncharacterized protein	Anisakis simplex	ASIM_LOCUS8100				5.152	26	2	2	2	72	8	5.12
A0A0M3JQH7	Aspartate aminotransferase (inferred by orthology to a S. mansoni protein)	Anisakis simplex	ASIM_LOCUS9658	metabolic process		catalytic activity	5.147	41	2	2	2	75	8.5	8.56
A0A3P6PZ03	Uncharacterized protein (Fragment)	Anisakis simplex	ASIM_LOCUS5186				5.111	16	2	2	2	162	18.1	6.01
A0A0K2TLE1	Propionyl Coenzyme A carboxylase, beta polypeptide [Danio rerio] (Fragment)	Lepeophtheirus salmonis	pccb			catalytic activity	5.102	5	2	2	1	520	56.6	6.98
A0A0M3K9T5	Actin-related protein 2/3 complex subunit 5	Anisakis simplex	ASIM_LOCUS17133	cell organization and biogenesis;regulation of biological process	cytoplasm;cytoskeleton		5.074	17	2	2	2	151	17.1	5.22
A0A0M3IZR8	40S ribosomal protein S28 (inferred by orthology to a C. elegans protein)	Anisakis simplex	ASIM_LOCUS651	metabolic process	ribosome	structural molecule activity	5.052	32	2	2	2	66	7.5	10.14
A0A0M3JXS5	40S ribosomal protein S11 (inferred by orthology to a human protein)	Anisakis simplex	ASIM_LOCUS12632	metabolic process	ribosome	structural molecule activity	5.038	18	2	2	2	161	18.7	10.86
A0A0M3J7S7	STI1 domain-containing protein	Anisakis simplex					5.03	27	2	2	2	106	10.7	5.1
A0A158PMY9	Probable Hsp90 co-chaperone cdc37 (inferred by orthology to a C. elegans protein)	Anisakis simplex	ASIM_LOCUS10210			protein binding	5.016	9	2	2	2	364	42.6	5.16
A0A0M3JS47	Proteasome subunit beta type-1 (inferred by orthology to a C. elegans protein)	Anisakis simplex	ASIM_LOCUS10333	metabolic process		catalytic activity	4.996	9	2	2	2	269	30.2	7.96
A0A0M3JPU1	Putative ATPase (inferred by orthology to a S. mansoni protein)	Anisakis simplex	ASIM_LOCUS9424				4.982	23	2	2	2	93	9.8	5.19
Q96P63	Serpin B12	Homo sapiens	SERPINB12	cell differentiation;regulation of biological process;transport	cytoplasm;membrane	enzyme regulator activity;protein binding	4.96	6	2	2	2	405	46.2	5.53
A0A0M3JFE7	Putative aspartyl aminopeptidase (inferred by orthology to a C. elegans protein)	Anisakis simplex	ASIM_LOCUS6127	metabolic process		catalytic activity;metal ion binding	4.948	14	2	3	2	149	16.5	9.77
A0A0M3JWS2	Uncharacterized protein	Anisakis simplex	ASIM_LOCUS12219				4.929	17	2	2	2	143	16.1	5
A0A3P6QBA1	Uncharacterized protein	Anisakis simplex	ASIM_LOCUS12347				4.929	7	2	2	2	493	54.2	5.76
A0A0M3K3V9	Galectin	Anisakis simplex	ASIM_LOCUS15057				4.929	10	2	2	2	214	24.5	6.93
Q14532	Keratin, type I cuticular Ha2	Homo sapiens	KRT32	cell death;cell organization and biogenesis	cytoskeleton;cytosol	catalytic activity;motor activity;structural molecule activity	4.925	4	2	2	1	448	50.3	4.84
A0A0M3JYI3	Uncharacterized protein	Anisakis simplex	ASIM_LOCUS12936			metal ion binding;nucleotide binding;protein binding	4.896	4	2	2	2	529	60.1	6.16
A0A0M3KC42	60S ribosomal protein L28 (inferred by orthology to a C. elegans protein)	Anisakis simplex	ASIM_LOCUS17940	metabolic process	ribosome	structural molecule activity	4.875	20	2	2	2	133	14.9	11.6
A0A0M3K3S4	NADH dehydrogenase [ubiquinone] flavoprotein 1, mitochondrial	Anisakis simplex	ASIM_LOCUS15022	metabolic process;transport	membrane;mitochondrion	catalytic activity;metal ion binding;nucleotide binding	4.874	6	2	2	2	474	52.3	8.29
A0A0M3JW11	FABP domain-containing protein	Anisakis simplex	ASIM_LOCUS11910	transport		transporter activity	4.871	16	2	2	2	174	20	6.92
A2SW69	Annexin A2	Ovis aries	ANXA2	regulation of biological process	extracellular	enzyme regulator activity;metal ion binding;protein binding	4.845	6	2	2	2	339	38.6	7.31
A0A158PNY1	Uncharacterized protein	Anisakis simplex	ASIM_LOCUS12609	metabolic process		catalytic activity	4.845	10	2	2	2	233	27.1	8.4
A0A0M3JS76	Uncharacterized protein	Anisakis simplex	ASIM_LOCUS10366				4.836	12	2	2	2	209	23.1	4.68
P02663	Alpha-S2-casein	Bos taurus	CSN1S2	defense response;response to stimulus;transport	extracellular;Golgi;organelle lumen	protein binding;transporter activity	4.831	9	2	2	2	222	26	8.43
A0A0M3JNT1	Acyl-CoA_dh_1 domain-containing protein	Anisakis simplex	ASIM_LOCUS9063	metabolic process		catalytic activity	4.812	26	2	2	2	98	11	8
A0A0M3KIJ2	ADH_zinc_N domain-containing protein	Anisakis simplex	ASIM_LOCUS20189	metabolic process			4.805	19	2	2	2	175	19.8	6.2
A0A0M3JZJ5	Aldehyde dehydrogenase family 8 member A1 (inferred by orthology to a human protein)	Anisakis simplex	ASIM_LOCUS13357	metabolic process		catalytic activity	4.77	8	2	2	2	356	39.3	5.54
A0A0M3KAC3	Acetyl-CoA acetyltransferase, mitochondrial (inferred by orthology to a human protein)	Anisakis simplex	ASIM_LOCUS17321	metabolic process		catalytic activity	4.767	11	2	2	1	236	25.5	8.22
A0A3P6RXW3	AMOP domain-containing protein	Anisakis simplex	ASIM_LOCUS17708				4.756	5	2	2	2	597	68	6.77
A0A0M3JRE7	Elongation factor Ts, mitochondrial	Anisakis simplex	ASIM_LOCUS10031	metabolic process	mitochondrion	protein binding;RNA binding	4.744	6	2	2	2	350	39.4	9.03
A0A0M3JZF1	Uncharacterized protein	Anisakis simplex	ASIM_LOCUS13305				4.732	7	3	3	3	481	53.5	7.05
A0A0M3JSK0	Translocon-associated protein subunit delta (inferred by orthology to a human protein)	Anisakis simplex	ASIM_LOCUS10516		endoplasmic reticulum		4.725	10	2	2	2	202	22.6	5.36
P12273	Prolactin-inducible protein	Homo sapiens	PIP	metabolic process;regulation of biological process;response to stimulus;transport	extracellular;membrane;nucleus	catalytic activity;protein binding	4.695	13	2	2	2	146	16.6	8.05
A0A0M3J802	Probable fumarate hydratase, mitochondrial (inferred by orthology to a C. elegans protein)	Anisakis simplex	ASIM_LOCUS3536	metabolic process		catalytic activity	4.693	36	2	2	2	76	8.5	8.48
A0A158PPL6	N-acetyltransferase domain-containing protein	Anisakis simplex	ASIM_LOCUS14435			catalytic activity	4.688	8	2	2	2	313	35.2	9.1
P05109	Protein S100-A8	Homo sapiens	S100A8	cell death;cellular component movement;defense response;metabolic process;regulation of biological process;response to stimulus;transport	cytoplasm;cytoskeleton;cytosol;extracellular;membrane;nucleus;organelle lumen	metal ion binding;protein binding	4.683	24	2	2	2	93	10.8	7.03
A0A0M3K2L9	Clathrin light chain	Anisakis simplex	ASIM_LOCUS14582	transport	membrane	structural molecule activity	4.683	8	2	2	2	280	30.6	5.36
O16520	Eukaryotic peptide chain release factor subunit 1	Caenorhabditis elegans	erfa-1				4.667	4	2	2	2	593	66.1	6.6
A0A0M3J5E3	T-complex protein 1 subunit eta	Anisakis simplex	ASIM_LOCUS2626	metabolic process		nucleotide binding;protein binding	4.667	12	2	2	2	232	25.3	5.34
A8Q2H5	40S ribosomal protein SA	Brugia malayi	Bm1_41245	cell organization and biogenesis;metabolic process	cytoplasm;ribosome	structural molecule activity	4.64	7	2	2	1	301	33.8	5.57
A0A0M3KIJ0	60S ribosomal protein L21 (inferred by orthology to a C. elegans protein)	Anisakis simplex	ASIM_LOCUS20188	metabolic process	ribosome	structural molecule activity	4.627	13	2	2	2	160	18.7	11.34
A0A0M3JMQ3	UMP-CMP kinase (inferred by orthology to a human protein)	Anisakis simplex		metabolic process		catalytic activity;nucleotide binding	4.626	22	2	2	2	85	10.1	6.92
A0A0M3JSL0	60S ribosomal protein L27a (inferred by orthology to a human protein)	Anisakis simplex	ASIM_LOCUS10526	metabolic process	ribosome	structural molecule activity	4.612	16	3	3	3	154	17.2	10.52
A0A0M3K9Y4	Uncharacterized protein	Anisakis simplex	ASIM_LOCUS17182			protein binding	4.607	6	2	2	2	346	38	6.95
A0A0M3JMW2	Ribosomal_L12 domain-containing protein	Anisakis simplex	ASIM_LOCUS8740	metabolic process	ribosome	structural molecule activity	4.602	32	2	2	2	71	7.7	8.72
A0A0M3KCG9	Filamin-related (inferred by orthology to a S. mansoni protein)	Anisakis simplex	ASIM_LOCUS18067			protein binding	4.592	10	2	2	2	250	28.5	5.63
A0A158PMR0	J domain-containing protein	Anisakis simplex	ASIM_LOCUS9746	metabolic process		protein binding	4.589	6	2	2	2	444	50.2	7.15
A0A0M3KCC8	AMP-binding domain-containing protein	Anisakis simplex	ASIM_LOCUS18026	metabolic process		catalytic activity	4.577	13	3	3	3	279	31.1	6.44
A0A0M3JW05	CSD_1 domain-containing protein	Anisakis simplex	ASIM_LOCUS11901	regulation of biological process		DNA binding	4.572	12	2	2	2	294	31.2	9.74
A0A4W5R1U4	Propionyl-CoA carboxylase subunit beta	Hucho hucho	PCCB				4.569	5	2	2	1	475	52.6	8.19
A0A3P6R7J6	Uncharacterized protein	Anisakis simplex	ASIM_LOCUS16043				4.531	14	2	2	2	126	14.5	9.61
A0A0M3JQT5	RIIa domain-containing protein	Anisakis simplex	ASIM_LOCUS9775			protein binding	4.478	8	2	2	2	320	35.9	6.23
A0A0M3JT99	Proteasome subunit alpha type	Anisakis simplex	ASIM_LOCUS10803	metabolic process	cytoplasm;nucleus;proteasome	catalytic activity	4.469	8	2	2	2	292	32.5	6.55
Q01469	Fatty acid-binding protein 5	Homo sapiens	FABP5	metabolic process;transport	cytoplasm;cytosol;extracellular;membrane;organelle lumen	protein binding;transporter activity	4.466	17	2	2	2	135	15.2	7.01
A0A0M3JTA3	Ras-related protein Rab-10 (inferred by orthology to a human protein)	Anisakis simplex	ASIM_LOCUS10808	regulation of biological process;response to stimulus		catalytic activity;nucleotide binding	4.466	10	2	2	1	220	24.8	8.37
A0A0M3K049	Apoptosis inhibitor 5 (inferred by orthology to a human protein)	Anisakis simplex	ASIM_LOCUS13602			protein binding	4.462	3	2	2	2	747	83.9	7.14
A0A0M3K5S1	Alpha-galactosidase	Anisakis simplex	ASIM_LOCUS15719	metabolic process		catalytic activity	4.454	6	2	2	2	388	45	7.66
A0A3P6PBG5	Uncharacterized protein	Anisakis simplex	ASIM_LOCUS561				4.452	8	2	2	2	214	24.8	10.78
A0A0M3KDJ8	Protein FAM136A (inferred by orthology to a human protein)	Anisakis simplex	ASIM_LOCUS18446				4.446	12	2	2	2	139	15.8	6.18
A0A158PMR9	T-complex protein 1 subunit gamma	Anisakis simplex	ASIM_LOCUS9795	metabolic process	cytoplasm	nucleotide binding;protein binding	4.432	5	2	2	2	543	60	7.25
A0A0M3KIN8	Reticulon-4-interacting protein 1, mitochondrial (inferred by orthology to a human protein)	Anisakis simplex	ASIM_LOCUS20235	metabolic process			4.405	16	2	2	2	214	23.6	7.68
A0A0M3K4U2	Tricarboxylate transport protein, mitochondrial (inferred by orthology to a human protein)	Anisakis simplex	ASIM_LOCUS15390	transport	membrane		4.38	7	2	2	2	335	36.8	9.64
A0A0M3KDV8	Acyl-coenzyme A thioesterase 9, mitochondrial (inferred by orthology to a human protein)	Anisakis simplex	ASIM_LOCUS18556				4.355	10	2	2	2	262	30.2	8.15
A0A0M3JZZ0	Calreticulin (inferred by orthology to a C. elegans protein)	Anisakis simplex	ASIM_LOCUS13535	metabolic process	endoplasmic reticulum	metal ion binding;protein binding	4.341	12	2	2	2	260	30.3	5.12
A0A3P6SBV7	Uncharacterized protein	Anisakis simplex	ASIM_LOCUS18951				4.297	18	2	2	2	164	18.4	5.86
A0A0M3K2C4	Eukaryotic translation initiation factor 3 subunit E	Anisakis simplex	ASIM_LOCUS14469	cell organization and biogenesis;metabolic process;regulation of biological process	cytoplasm	protein binding;RNA binding	4.231	5	2	2	2	462	54.2	6.42
A0A0M3JWL9	Succinyl-CoA:3-ketoacid-coenzyme A transferase	Anisakis simplex	ASIM_LOCUS12155	metabolic process	mitochondrion	catalytic activity	4.225	6	2	2	2	467	50.7	6.32
A0A0M3KCH0	Eukaryotic initiation factor 4A-III (inferred by orthology to a human protein)	Anisakis simplex	ASIM_LOCUS18068			nucleotide binding	4.198	8	2	2	1	283	31.9	6.05
A0A0M3JV66	Uncharacterized protein	Anisakis simplex	ASIM_LOCUS11574				4.168	20	2	2	2	102	11.2	10.49
C0H820	Malate dehydrogenase	Salmo salar	MDHC	metabolic process		catalytic activity	4.084	3	2	3	2	333	36.3	7.52
A0A158PMW3	Sacchrp_dh_NADP domain-containing protein	Anisakis simplex	ASIM_LOCUS10045	metabolic process		catalytic activity	4.076	7	2	2	2	289	32.1	9.03
A0A0M3JAP1	Uncharacterized protein	Anisakis simplex					4.066	24	2	2	2	113	12.6	6.52
A0A0M3JUP2	40S ribosomal protein S21	Anisakis simplex	ASIM_LOCUS11378	metabolic process	ribosome	structural molecule activity	4.043	19	2	2	2	95	10.4	5.45
A0A0M3KE43	Succinate dehydrogenase assembly factor 2, mitochondrial	Anisakis simplex	ASIM_LOCUS18642	metabolic process	mitochondrion;organelle lumen		4.04	15	2	2	2	136	15.9	8.92
A0A0M3J2R0	Uncharacterized protein	Anisakis simplex	ASIM_LOCUS1693			catalytic activity	4.024	12	2	2	2	248	28.2	8.92
A0A0M3JZW6	40S ribosomal protein S9 (inferred by orthology to a C. elegans protein)	Anisakis simplex	ASIM_LOCUS13508	metabolic process	ribosome	RNA binding;structural molecule activity	4.017	5	2	2	2	194	22.5	10.86
A0A0M3K010	UDP-glucuronosyltransferase	Anisakis simplex	ASIM_LOCUS13557	metabolic process	membrane	catalytic activity	4.015	5	3	3	3	531	59.7	9.31
A0A0M3KAE3	Transaldolase	Anisakis simplex	ASIM_LOCUS17341	metabolic process	cytoplasm	catalytic activity	3.993	9	3	3	3	320	36	6.65
A0A0M3IYI7	Methionine--tRNA ligase, cytoplasmic (inferred by orthology to a C. elegans protein)	Anisakis simplex		metabolic process	cytoplasm	catalytic activity;nucleotide binding;RNA binding	3.974	2	2	2	2	802	90.2	6.67
A0A0M3KBB1	Uncharacterized protein	Anisakis simplex	ASIM_LOCUS17659				3.965	18	2	2	2	160	18.1	7.08
A0A0M3K184	Probable ornithine aminotransferase, mitochondrial (inferred by orthology to a C. elegans protein)	Anisakis simplex	ASIM_LOCUS14029			catalytic activity	3.939	9	2	2	2	303	33.5	7.71
A0A0M3K1G1	PB1 domain-containing protein	Anisakis simplex	ASIM_LOCUS14113			protein binding	3.926	9	2	2	2	354	39.9	8.32
A0A158PNS1	NUC domain-containing protein	Anisakis simplex	ASIM_LOCUS12208	metabolic process		catalytic activity;metal ion binding	3.91	2	2	2	2	1077	121.8	7.65
A0A0M3JXJ4	60S ribosomal protein L23a (inferred by orthology to a human protein)	Anisakis simplex	ASIM_LOCUS12540	metabolic process	ribosome	structural molecule activity	3.895	15	2	2	2	127	14.6	9.89
P05090	Apolipoprotein D	Homo sapiens	APOD	cell organization and biogenesis;metabolic process;regulation of biological process;response to stimulus;transport	endoplasmic reticulum;extracellular;ribosome	protein binding;transporter activity	3.877	12	2	2	2	189	21.3	5.15
A0A0M3JS03	Methyltransferase-like protein 20 homolog (inferred by orthology to a C. elegans protein)	Anisakis simplex	ASIM_LOCUS10283	metabolic process	ribosome	catalytic activity;structural molecule activity	3.861	5	2	2	2	407	45.1	6.92
P81605	Dermcidin	Homo sapiens	DCD	defense response;metabolic process;response to stimulus	extracellular	catalytic activity;protein binding;RNA binding	3.856	20	2	2	2	110	11.3	6.54
Q52NJ6	Ras-related protein Rab-14	Sus scrofa	RAB14	cell organization and biogenesis;defense response;regulation of biological process;response to stimulus;transport	cytosol;endosome;Golgi;membrane	catalytic activity;nucleotide binding	3.84	11	2	2	1	215	23.9	6.21
A0A0M3K7X7	Probable tRNA pseudouridine synthase 2 (inferred by orthology to a human protein)	Anisakis simplex	ASIM_LOCUS16475	metabolic process		catalytic activity;RNA binding	3.832	5	2	2	1	395	44.8	7.87
A0A158PMS6	Proline dehydrogenase	Anisakis simplex	ASIM_LOCUS9835	metabolic process		catalytic activity;metal ion binding	3.792	5	2	2	2	506	58	7.11
A0A0M3JXS9	ATP-citrate synthase (inferred by orthology to a human protein)	Anisakis simplex	ASIM_LOCUS12636	metabolic process		catalytic activity	3.787	3	2	2	2	1036	113.7	7.23
A0A0M3J246	Uncharacterized protein	Anisakis simplex	ASIM_LOCUS1479		membrane		3.787	30	2	2	2	79	8.9	7.87
A0A0M3JRM3	AMP-binding domain-containing protein	Anisakis simplex	ASIM_LOCUS10123	metabolic process	membrane	catalytic activity	3.759	4	2	2	2	691	77	6.33
A0A3P6SPC9	Endostatin domain-containing protein	Anisakis simplex	ASIM_LOCUS19744				3.747	16	2	2	2	123	13.9	6.15
A0A0M3J3P1	2-oxoisovalerate dehydrogenase subunit alpha	Anisakis simplex		metabolic process		catalytic activity	3.735	14	2	2	2	229	26.1	6.54
A0A0M3JP79	Uncharacterized protein	Anisakis simplex	ASIM_LOCUS9208			protein binding	3.735	22	2	2	2	91	11	9.45
A0A0M3IYP6	LD27216p (inferred by orthology to a D. melanogaster protein)	Anisakis simplex	ASIM_LOCUS279				3.721	6	2	2	2	414	46.5	5.48
A0A0M3JQJ3	Galectin	Anisakis simplex	ASIM_LOCUS9675				3.713	20	2	2	2	112	12.7	8.32
A0A0M3K491	1,2-dihydroxy-3-keto-5-methylthiopentene dioxygenase	Anisakis simplex	ASIM_LOCUS15189	metabolic process;regulation of biological process	cytoplasm;nucleus	catalytic activity;metal ion binding	3.663	11	2	2	2	210	24.4	7.52
A0A158PPR7	mRNA_decap_C domain-containing protein	Anisakis simplex	ASIM_LOCUS14752	metabolic process;regulation of biological process		enzyme regulator activity	3.636	6	2	2	2	391	43.8	5.86
A0A4W5JEZ8	Solute carrier family 25 (mitochondrial carrier; oxoglutarate carrier), member 11	Hucho hucho					3.618	9	2	2	1	194	21.4	9.77
A0A1S3N325	Transmembrane 9 superfamily member	Salmo salar	LOC106576812		membrane		3.601	3	2	2	2	586	67.7	6.92
A0A0M3KG74	SAM50-like protein gop-3 (inferred by orthology to a C. elegans protein)	Anisakis simplex	ASIM_LOCUS19372		membrane		3.592	6	2	2	2	308	34.3	8.65
A0A3P6P0X1	Uncharacterized protein	Anisakis simplex	ASIM_LOCUS6469				3.576	22	3	3	3	91	10.9	4.92
Q00080	Elongation factor 1-alpha	Plasmodium falciparum (isolate K1 / Thailand)	MEF-1	metabolic process	cytoplasm	catalytic activity;nucleotide binding;RNA binding	3.569	5	2	2	1	443	49	9.23
A0A0M3J7F1	Sorbitol dehydrogenase (inferred by orthology to a human protein)	Anisakis simplex	ASIM_LOCUS3333	metabolic process			3.404	10	2	2	2	206	22	6.34
A0A0M3JW43	Peptidylprolyl isomerase	Anisakis simplex	ASIM_LOCUS11951	metabolic process		catalytic activity	3.39	22	2	2	2	121	13.7	8.48
A0A158PNI3	Protein transport protein SEC23	Anisakis simplex	ASIM_LOCUS11565	transport	cytoplasm	metal ion binding	3.384	3	2	2	2	821	90.7	7.01
A0A3P6Q9M0	Uncharacterized protein	Anisakis simplex	ASIM_LOCUS7579				3.351	13	2	2	2	134	15.5	8.97
A0A0M3K487	BTB_2 domain-containing protein	Anisakis simplex	ASIM_LOCUS15185	cell organization and biogenesis			3.344	10	2	2	2	223	25.3	9.5
A0A0M3K4V9	Uncharacterized protein	Anisakis simplex	ASIM_LOCUS15407				3.328	19	2	2	2	109	12.6	8.78
A0A0M3JYP0	eIF2B_5 domain-containing protein	Anisakis simplex	ASIM_LOCUS13002	metabolic process		RNA binding	3.314	8	2	2	2	218	24.3	9.41
A0A0M3JH42	NADH-cytochrome b5 reductase, putative (inferred by orthology to a S. mansoni protein)	Anisakis simplex	ASIM_LOCUS6731	metabolic process		catalytic activity	3.29	24	2	2	2	121	13.6	10.14
A0A0M3JXR8	Charged multivesicular body protein 3 (inferred by orthology to a zebrafish protein)	Anisakis simplex	ASIM_LOCUS12625	transport			3.281	9	2	2	2	224	25.4	5.57
A0A0M3JGJ0	Uncharacterized protein	Anisakis simplex	ASIM_LOCUS6526				3.242	12	2	2	2	142	15.4	5.36
A0A0M3KFH0	Uncharacterized protein	Anisakis simplex	ASIM_LOCUS19119	metabolic process		catalytic activity	3.223	8	2	2	2	288	31.8	5.99
A0A0M3KJ75	Trifunctional enzyme subunit alpha, mitochondrial (inferred by orthology to a human protein)	Anisakis simplex	ASIM_LOCUS20424	metabolic process		catalytic activity	3.198	20	2	2	2	92	10.1	5.45
A0A0M3JZF0	Uncharacterized protein	Anisakis simplex	ASIM_LOCUS13304				3.132	33	2	2	2	76	8.5	7.9
A0A0M3K5P6	PPM-type phosphatase domain-containing protein	Anisakis simplex	ASIM_LOCUS15694	metabolic process		catalytic activity;metal ion binding	3.13	5	2	2	2	436	48.8	6.24
A0A0M3J953	T-complex protein 1 subunit beta (inferred by orthology to a C. elegans protein)	Anisakis simplex	ASIM_LOCUS3940	metabolic process	cytoplasm	nucleotide binding;protein binding	3.116	26	2	2	2	131	13.9	4.77
A0A0M3KC56	Matrix metalloproteinase (inferred by orthology to a C. elegans protein)	Anisakis simplex		metabolic process		catalytic activity;metal ion binding	3.114	7	2	2	2	282	31.9	6.23
A0A3P6R4D9	Uncharacterized protein	Anisakis simplex	ASIM_LOCUS14866				3.041	2	2	2	2	1132	122.8	4.86
A0A0M3JZL3	LRRCT domain-containing protein	Anisakis simplex	ASIM_LOCUS13382		membrane	protein binding	2.998	5	2	2	2	354	39.7	7.5
O57611	Keratin, type I cytoskeletal 18	Scyliorhinus stellaris	krt18			structural molecule activity	2.973	4	2	2	1	415	46.8	5.36
A0A3P6QPF5	PX domain-containing protein	Anisakis simplex	ASIM_LOCUS10122				2.965	5	2	2	2	383	44.1	6.29
A0A0M3KH92	60 kDa SS-A/Ro ribonucleoprotein homolog (inferred by orthology to a C. elegans protein)	Anisakis simplex	ASIM_LOCUS19739			RNA binding	2.955	7	2	2	2	258	29.8	9.32
A0A0M3K9W7	Transmembrane protein 245 (inferred by orthology to a human protein)	Anisakis simplex	ASIM_LOCUS17167		membrane		2.888	8	2	2	2	279	30.6	5.39
A0A0M3KAB6	Uncharacterized protein	Anisakis simplex	ASIM_LOCUS17314				2.846	7	2	2	2	350	39.4	8.97
A0A158PNM2	Translocon-associated protein subunit gamma (inferred by orthology to a human protein)	Anisakis simplex	ASIM_LOCUS11900	cell organization and biogenesis;transport	membrane		2.838	10	2	2	2	181	20.4	9.41
A0A0M3JA06	Galectin	Anisakis simplex	ASIM_LOCUS4238		membrane		2.813	16	2	3	2	103	12.3	7.56
A0A0M3JRG0	Protein-L-isoaspartate O-methyltransferase (inferred by orthology to a C. elegans protein)	Anisakis simplex	ASIM_LOCUS10048	metabolic process		catalytic activity	2.764	9	2	2	2	251	27.7	6.9
A0A0M3K677	Probable signal peptidase complex subunit 3 (inferred by orthology to a C. elegans protein)	Anisakis simplex	ASIM_LOCUS15875	metabolic process	membrane	catalytic activity	2.735	6	2	2	2	428	48.2	7.01
O49841	Ras-related protein RABC2a	Arabidopsis thaliana	RABC2A	regulation of biological process;response to stimulus;transport	cytoplasm;Golgi;membrane	catalytic activity;nucleotide binding;protein binding	2.721	9	2	2	2	210	23.3	6.23
P05153	Phosphoenolpyruvate carboxykinase, cytosolic [GTP]	Gallus gallus	PCK1	cell communication;cell differentiation;cell organization and biogenesis;cellular homeostasis;metabolic process;regulation of biological process;reproduction;response to stimulus;transport	cytoplasm;cytosol	catalytic activity;DNA binding;metal ion binding;nucleotide binding;protein binding;RNA binding	2.681	3	2	2	1	622	69.5	6.49
A0A0M3JSG4	Uncharacterized protein	Anisakis simplex	ASIM_LOCUS10473	metabolic process	membrane	catalytic activity	2.643	4	2	2	2	489	56	5.96
A0A4W5LEF1	Succinate dehydrogenase [ubiquinone] flavoprotein subunit, mitochondrial	Hucho hucho					2.608	3	2	2	1	627	68.6	6.49
A0A158PPN9	GTP-binding protein SAR1 (inferred by orthology to a C. elegans protein)	Anisakis simplex	ASIM_LOCUS14578	regulation of biological process;response to stimulus;transport	endoplasmic reticulum;Golgi	catalytic activity;nucleotide binding;protein binding;signal transducer activity	2.599	11	2	2	2	187	21	6.39
Q5T750	Skin-specific protein 32	Homo sapiens	XP32	cell differentiation;metabolic process	cytoplasm;cytoskeleton	structural molecule activity	2.549	7	2	2	2	250	26.2	7.97
A0A0M3JQ36	Uncharacterized protein	Anisakis simplex	ASIM_LOCUS9522	metabolic process	membrane	catalytic activity	2.534	34	2	2	2	59	6.8	9.52
A0A0M3K3L8	Acyl-CoA:lysophosphatidylglycerol acyltransferase 1 (inferred by orthology to a human protein)	Anisakis simplex	ASIM_LOCUS14968	metabolic process	membrane	catalytic activity	2.482	5	2	2	2	315	36.9	9.19
A0A0M3K8K5	Uncharacterized protein	Anisakis simplex	ASIM_LOCUS16703	metabolic process	cytoplasm;membrane	RNA binding	2.373	11	2	2	2	236	27	5.71
A0A0M3KGX4	Uncharacterized protein	Anisakis simplex	ASIM_LOCUS19622				2.344	6	2	2	2	253	28.6	7.66
O00869	Phosphoglycerate kinase (Fragment)	Paramecium primaurelia	PGK	metabolic process		catalytic activity;nucleotide binding	2.323	4	2	2	1	367	39.9	8.82
A0A0M3JSF2	Receptor expression-enhancing protein	Anisakis simplex	ASIM_LOCUS10457		membrane		2.23	7	2	2	2	204	23.5	7.8

## Sheet: A3
Accession	Description	Specie	Gene	Biological Process	Cellular Component	Molecular Function	Sum PEP Score	Coverage [%]	# Peptides	# PSMs	# Unique Peptides	# AAs	MW [kDa]	calc. pI
A0A0M3JUZ4	Hemicentin-1 (inferred by orthology to a human protein)	Anisakis simplex	ASIM_LOCUS11491			protein binding	333.072	26	80	117	80	4610	517.3	5.54
A0A0M3IXZ4	Apolipophorins (inferred by orthology to a D. melanogaster protein)	Anisakis simplex	ASIM_LOCUS19	transport		transporter activity	316.705	28	78	133	25	3289	371.1	7.9
A0A158PP35	Paramyosin (inferred by orthology to a C. elegans protein)	Anisakis simplex	ASIM_LOCUS12986	metabolic process		catalytic activity;motor activity	281.477	56	53	171	33	880	101.6	5.45
L7V1I9	Ani s 2 allergen	Anisakis simplex		metabolic process;regulation of biological process	cytoplasm;Golgi	catalytic activity;motor activity	265.189	55	46	129	26	869	100.4	5.3
A0A158PN23	Twitchin (inferred by orthology to a C. elegans protein)	Anisakis simplex	ASIM_LOCUS10411	metabolic process		catalytic activity;nucleotide binding;protein binding	249.444	16	84	87	84	7291	806.9	6.06
A0A3P6RE65	Myosin motor domain-containing protein	Anisakis simplex	ASIM_LOCUS14319				248.347	34	56	87	50	1839	211.2	5.8
A0A0M3K1Y0	Uncharacterized protein	Anisakis simplex	ASIM_LOCUS14302	transport		transporter activity	236.88	38	53	103	53	1681	194.9	6.54
P02769	Serum albumin	Bos taurus	ALB	cell communication;regulation of biological process;response to stimulus;transport	extracellular	DNA binding;metal ion binding	164.651	55	32	89	30	607	69.2	6.18
A0A0M3K659	Uncharacterized protein	Anisakis simplex	ASIM_LOCUS15857	cell organization and biogenesis;metabolic process;regulation of biological process;transport	cytoplasm;cytoskeleton;Golgi	catalytic activity;motor activity;nucleotide binding;protein binding;structural molecule activity	143.518	28	35	57	30	1557	178.9	6.06
A0A0M3K4H2	Glutamate dehydrogenase, mitochondrial (inferred by orthology to a D. melanogaster protein)	Anisakis simplex	ASIM_LOCUS15270	metabolic process		catalytic activity	138.541	39	23	148	20	551	60.9	8.18
P04264	Keratin, type II cytoskeletal 1	Homo sapiens	KRT1	cell death;defense response;metabolic process;regulation of biological process;response to stimulus;transport	cytoskeleton;cytosol;extracellular;membrane;nucleus	catalytic activity;motor activity;protein binding;receptor activity;structural molecule activity	136.569	52	26	90	21	644	66	8.12
A0A0M3IYH2	Apolipophorins (inferred by orthology to a D. melanogaster protein)	Anisakis simplex	ASIM_LOCUS205	transport		transporter activity	135.009	30	32	56	5	1250	140.7	8.87
P35908	Keratin, type II cytoskeletal 2 epidermal	Homo sapiens	KRT2	cell death;cell organization and biogenesis;cell proliferation;cellular component movement;metabolic process	cytoskeleton;cytosol;membrane;nucleus	protein binding;structural molecule activity	132.537	60	33	58	27	639	65.4	8
P30163	Actin-2	Onchocerca volvulus	act-2b		cytoplasm;cytoskeleton	nucleotide binding	120.074	44	14	101	1	376	41.8	5.48
P23731	Intermediate filament protein B	Ascaris suum		cell organization and biogenesis;metabolic process;transport	cytoplasm	catalytic activity;motor activity;structural molecule activity;transporter activity	119.738	36	25	112	10	589	67.7	5.96
A0A3P6QV39	Uncharacterized protein	Anisakis simplex	ASIM_LOCUS12492				118.821	12	33	37	33	3925	440.2	7.14
A0A158PP77	Enolase (inferred by orthology to a C. elegans protein)	Anisakis simplex	ASIM_LOCUS13276	metabolic process		catalytic activity;metal ion binding	110.908	31	17	66	17	653	70.9	7.36
Q86YZ3	Hornerin	Homo sapiens	HRNR	cell organization and biogenesis;development;transport	cytoplasm;cytoskeleton;extracellular;nucleus;organelle lumen	metal ion binding	108.779	21	18	26	18	2850	282.2	10.04
A0A0M3K221	Uncharacterized protein	Anisakis simplex					107.221	42	23	42	21	684	76.8	7.99
P53460	Actin, muscle 1A	Halocynthia roretzi	MA1A		cytoplasm;cytoskeleton	nucleotide binding	100.151	31	11	92	1	378	42	5.39
A0A0M3IZ21	Apolipoprotein B-100 (inferred by orthology to a human protein)	Anisakis simplex	ASIM_LOCUS404				96.89	31	19	35	2	720	82.4	9.48
A0A0M3KAB0	Acetyl-CoA acetyltransferase, mitochondrial (inferred by orthology to a human protein)	Anisakis simplex	ASIM_LOCUS17308	metabolic process		catalytic activity	95.225	45	14	52	14	411	43.2	8.13
A0A0R5QAG5	Heat shock protein 70	Anisakis pegreffii	hsp70	cell organization and biogenesis		nucleotide binding	93.528	41	24	44	23	649	70.6	5.64
A0A0M3K8L6	Uncharacterized protein	Anisakis simplex	ASIM_LOCUS16714		membrane		91.657	48	18	39	18	364	42.3	7.5
A0A1W7HP31	Hemoglobin	Anisakis simplex		transport		metal ion binding;transporter activity	90.725	48	15	69	1	332	39	6.38
A0A0M3JU32	Laminin-like protein epi-1 (inferred by orthology to a C. elegans protein)	Anisakis simplex	ASIM_LOCUS11135	cell organization and biogenesis;metabolic process;regulation of biological process;transport	cytoskeleton	catalytic activity;motor activity;transporter activity	90.433	10	28	32	28	3639	400.7	5.47
P35527	Keratin, type I cytoskeletal 9	Homo sapiens	KRT9	cell death;cell organization and biogenesis	cytosol;membrane;nucleus	structural molecule activity	89.513	60	21	41	21	623	62	5.24
A0A221C790	Hemoglobin	Anisakis simplex					86.849	48	15	67	1	332	39	6.44
A0A0M3K8Y5	AcetylCoA_hyd_C domain-containing protein	Anisakis simplex		metabolic process		catalytic activity	86.816	45	13	67	12	482	52.4	7.5
P13645	Keratin, type I cytoskeletal 10	Homo sapiens	KRT10	cell death;cell differentiation;metabolic process	cytoplasm;cytoskeleton;cytosol;membrane;nucleus	structural molecule activity	86.277	46	22	56	19	584	58.8	5.21
A0A0M3JSC0	Uncharacterized protein	Anisakis simplex	ASIM_LOCUS10417		membrane		85.237	16	23	31	23	1621	180.9	5.36
A0A0M3K732	Uncharacterized protein	Anisakis simplex					81.794	47	12	42	12	366	40.4	9.63
P84336	Actin, cytoplasmic 1	Camelus dromedarius	ACTB		cytoplasm;cytoskeleton;membrane;nucleus	nucleotide binding	80.535	41	13	54	1	375	41.8	5.49
A0A3P6RNZ1	Uncharacterized protein	Anisakis simplex	ASIM_LOCUS15639				80.38	19	25	28	25	1620	189.1	5.15
A0A3P6RPM0	Uncharacterized protein	Anisakis simplex	ASIM_LOCUS16031				79.595	74	11	96	11	144	16.4	4.93
A0A0M3K0Q9	Chaperonin homolog Hsp-60, mitochondrial (inferred by orthology to a C. elegans protein)	Anisakis simplex	ASIM_LOCUS13834	metabolic process	cytoplasm	nucleotide binding	78.953	47	21	44	18	479	50.6	5.07
A0A0B4SVM4	Actin 2	Anisakis simplex				nucleotide binding	77.603	40	13	54	5	376	42.2	5.49
A0A0M3JV41	M20_dimer domain-containing protein	Anisakis simplex	ASIM_LOCUS11546	metabolic process		catalytic activity	76.503	44	17	38	17	474	53.4	6.65
A0A0M3KD67	Uncharacterized protein	Anisakis simplex	ASIM_LOCUS18314	metabolic process			76.152	48	18	65	18	341	39.5	7.85
A0A0M3JYW9	Fructose-bisphosphate aldolase	Anisakis simplex	ASIM_LOCUS13091	metabolic process		catalytic activity	75.937	41	12	51	12	403	43.9	8.27
A0A0M3K7G7	Uncharacterized protein	Anisakis simplex	ASIM_LOCUS16315			catalytic activity;metal ion binding;nucleotide binding	74.323	49	13	30	9	373	41.3	6.61
A0A0M3IZC6	Glutamate dehydrogenase, mitochondrial (inferred by orthology to a D. melanogaster protein)	Anisakis simplex		metabolic process		catalytic activity	73.589	48	14	55	10	293	32.4	8.1
A0A0M3JSY5	Laminin subunit beta-1 (inferred by orthology to a D. melanogaster protein)	Anisakis simplex	ASIM_LOCUS10671	cell organization and biogenesis;metabolic process;regulation of biological process;response to stimulus;transport	cytoskeleton;extracellular;membrane	catalytic activity;motor activity;protein binding;signal transducer activity;transporter activity	71.656	19	22	24	22	1776	196.9	5.07
A0A0M3JTQ4	Myosin regulatory light chain 2 (inferred by orthology to a D. melanogaster protein)	Anisakis simplex	ASIM_LOCUS10989			metal ion binding	71.58	70	11	74	11	170	18.7	5.2
A0A3P6T8G2	SH3 domain-containing protein	Anisakis simplex	ASIM_LOCUS17927				70.926	35	21	27	17	708	81.6	5.2
P02534	Keratin, type I microfibrillar 48 kDa, component 8C-1	Ovis aries				catalytic activity;motor activity;structural molecule activity	70.905	43	17	52	5	412	46.6	4.81
A0A0M3J3L5	Uncharacterized protein	Anisakis simplex	ASIM_LOCUS1998			catalytic activity;motor activity	70.618	49	15	47	13	329	38	4.96
A0A0M3KBE3	Uncharacterized protein	Anisakis simplex	ASIM_LOCUS17691			catalytic activity;motor activity;structural molecule activity	70.445	43	21	54	18	421	48.3	6.23
A0A0M3K5C5	Myosin-3 (inferred by orthology to a C. elegans protein)	Anisakis simplex		cell organization and biogenesis;metabolic process;transport	cytoskeleton	catalytic activity;DNA binding;motor activity;nucleotide binding;transporter activity	69.8	24	22	27	21	1074	125.5	5.22
A0A0M3K080	Protein lethal(2)essential for life (inferred by orthology to a D. melanogaster protein)	Anisakis simplex	ASIM_LOCUS13636				68.667	35	12	24	12	351	41.1	8.22
A0A0M3JUY0	Uncharacterized protein	Anisakis simplex	ASIM_LOCUS11476				67.66	52	15	36	3	357	39.8	8.85
A7M6T7	SXP/RAL-2 family protein 2 isoform 10	Anisakis simplex	Ani s 8-10				67.44	65	9	33	9	150	16.1	4.7
A0A158PMT6	Uncharacterized protein	Anisakis simplex	ASIM_LOCUS9870		cytoskeleton	protein binding	66.835	9	28	28	28	3635	413.1	5.88
A0A0M3IZ99	Glucose-6-phosphate isomerase	Anisakis simplex	ASIM_LOCUS482	metabolic process		catalytic activity	65.272	32	14	28	14	551	62.2	7.25
A0A0M3JX55	SHSP domain-containing protein	Anisakis simplex	ASIM_LOCUS12375				63.722	51	9	44	9	206	23.7	6.71
P25691	Keratin, type II microfibrillar, component 5	Ovis aries				structural molecule activity	63.603	41	18	42	9	502	55.2	6.46
A0A0M3K916	Uncharacterized protein	Anisakis simplex	ASIM_LOCUS16864			protein binding	63.418	31	17	26	17	670	77.8	6.73
Q11212	Actin (Fragment)	Spodoptera littoralis			cytoplasm;cytoskeleton	nucleotide binding	61.565	63	8	48	1	164	18	6.19
A0A3P6QLW6	Pyruvate dehydrogenase E1 component subunit alpha	Anisakis simplex	ASIM_LOCUS13980				61.454	32	11	20	9	428	47.2	7.62
A0A023W3Z5	Alpha-1,4 glucan phosphorylase	Anisakis simplex	GP	metabolic process		catalytic activity	60.959	22	15	34	15	863	99.4	6.29
A0A0M3JX08	Protein lethal(2)essential for life (inferred by orthology to a D. melanogaster protein)	Anisakis simplex	ASIM_LOCUS12322				60.814	66	12	38	12	183	21	6.44
A0A0M3IZF7	Uncharacterized protein	Anisakis simplex	ASIM_LOCUS540	metabolic process		catalytic activity;nucleotide binding	60.363	34	18	26	13	621	69.8	6.73
P53470	Actin-1	Schistosoma mansoni	Smp_046600		cytoplasm;cytoskeleton	nucleotide binding	58.781	31	9	38	1	376	41.7	5.48
A0A0M3JXH5	Uncharacterized protein	Anisakis simplex	ASIM_LOCUS12518				58.661	25	15	17	15	824	91.2	6.73
P25690	Keratin, type I microfibrillar, 47.6 kDa	Ovis aries				catalytic activity;motor activity;structural molecule activity	58.524	39	15	44	2	404	46	4.93
A0A0M3JWC5	Uncharacterized protein	Anisakis simplex	ASIM_LOCUS12043	metabolic process		catalytic activity;nucleotide binding;protein binding	58.447	4	20	20	20	7148	795.9	5.15
A0A0M3JYB5	AO66 ankyrin (inferred by orthology to a C. elegans protein)	Anisakis simplex	ASIM_LOCUS12855	regulation of biological process;response to stimulus		protein binding	58.153	9	16	19	16	2387	261.4	6.44
A0A0M3JVM9	Disorganized muscle protein 1 (inferred by orthology to a C. elegans protein)	Anisakis simplex	ASIM_LOCUS11752		extracellular		57.371	46	14	75	14	325	36.3	5.5
A0A097IYH5	Glyceraldehyde-3-phosphate dehydrogenase	Anisakis simplex	GPDH	metabolic process		catalytic activity;nucleotide binding	57.099	50	14	27	13	340	36.1	7.83
A0A0M3JU20	Uncharacterized protein	Anisakis simplex	ASIM_LOCUS11121				56.374	52	15	34	3	375	41.7	7.62
A0A0M3K219	ATP synthase subunit beta	Anisakis simplex	ASIM_LOCUS14347	metabolic process;transport		catalytic activity;nucleotide binding;transporter activity	56.015	28	11	24	11	514	55	5.76
A0A0M3JTS5	Uncharacterized protein	Anisakis simplex	ASIM_LOCUS11010				55.206	41	14	28	14	403	46.1	6.92
A0A3P6S466	Uncharacterized protein	Anisakis simplex	ASIM_LOCUS13928				55.104	22	16	17	16	978	108.6	5.94
A0A3P6QK39	Uncharacterized protein	Anisakis simplex	ASIM_LOCUS11926				55.026	11	13	18	13	1625	180.9	5.07
A0A097IYF9	Protein disulfide-isomerase	Anisakis simplex	PDI	cellular homeostasis;regulation of biological process	endoplasmic reticulum	catalytic activity	54.951	30	12	16	12	497	55.8	5
A0A0M3J2S6	Uncharacterized protein	Anisakis simplex					54.73	40	19	28	17	465	54.6	4.87
G4XTD3	Tropomyosin	Anisakis simplex			membrane		53.553	36	12	31	6	284	33.1	4.73
A0A0M3IZU8	Uncharacterized protein	Anisakis simplex	ASIM_LOCUS681	metabolic process		catalytic activity;nucleotide binding	53.533	31	17	29	14	678	75.8	8.24
A0A158PNC2	Spectrin-like nuclear envelope protein (inferred by orthology to a S. mansoni protein)	Anisakis simplex		cell organization and biogenesis;regulation of biological process		catalytic activity;motor activity;protein binding	53.273	7	21	21	21	3519	402.3	5.14
A0A0M3JYQ0	Uncharacterized protein	Anisakis simplex	ASIM_LOCUS13013			protein binding	52.821	3	16	17	16	7110	801.2	5.12
A0A0M3JRD0	Vacuolar protein sorting-associated protein 13C (inferred by orthology to a human protein)	Anisakis simplex	ASIM_LOCUS10009				52.722	7	20	21	20	3317	372.6	5.95
A0A0M3JTM9	MIC complex subunit MIC60	Anisakis simplex	ASIM_LOCUS10959		membrane;mitochondrion		52.565	29	18	20	18	685	77.7	6.64
P13647	Keratin, type II cytoskeletal 5	Homo sapiens	KRT5	cell death;cell organization and biogenesis;metabolic process	cytoplasm;cytosol;membrane;mitochondrion;nucleus	catalytic activity;motor activity;protein binding;structural molecule activity	52.401	35	21	26	12	590	62.3	7.74
A0A3P6S1K1	Uncharacterized protein	Anisakis simplex	ASIM_LOCUS17747				52.126	37	15	24	12	387	45.4	5.83
A0A3P6PG32	Uncharacterized protein	Anisakis simplex	ASIM_LOCUS2265				51.855	51	15	30	15	205	23.9	8.76
P02533	Keratin, type I cytoskeletal 14	Homo sapiens	KRT14	cell death;cell differentiation;cell organization and biogenesis;response to stimulus	cytoplasm;cytosol;nucleus	protein binding;structural molecule activity	51.667	31	11	19	3	472	51.5	5.16
A0A0M3K9E5	M20_dimer domain-containing protein	Anisakis simplex	ASIM_LOCUS16994	metabolic process		catalytic activity	51.501	34	14	27	14	476	53.5	6.38
A0A1L5SM67	Glycogen-debranching enzyme	Anisakis simplex	AGL	metabolic process		catalytic activity	51.496	17	19	25	2	1480	167.5	6.43
A0A158PN69	Glycogen debranching enzyme (inferred by orthology to a human protein)	Anisakis simplex	ASIM_LOCUS10730	metabolic process		catalytic activity	51.464	17	20	25	3	1488	168.5	6.38
A0A0M3KDI3	Uncharacterized protein	Anisakis simplex	ASIM_LOCUS18433				50.302	39	10	17	10	307	35.4	6.18
A0A3P6SCE0	Uncharacterized protein	Anisakis simplex	ASIM_LOCUS19001				49.641	50	12	19	5	230	26.5	5.08
P08779	Keratin, type I cytoskeletal 16	Homo sapiens	KRT16	cell death;cell differentiation;cell organization and biogenesis;cell proliferation;cellular component movement;defense response;regulation of biological process;response to stimulus	cytoskeleton;cytosol;nucleus	protein binding;structural molecule activity	49.146	35	13	19	8	473	51.2	5.05
A0A0M3JXS3	Transketolase	Anisakis simplex	ASIM_LOCUS12630	metabolic process		catalytic activity	48.781	24	12	16	12	618	66.5	6.71
A0A158PPF5	TDP43_N domain-containing protein	Anisakis simplex	ASIM_LOCUS13880	metabolic process		catalytic activity;motor activity	48.644	28	16	21	14	639	73.6	5.05
A0A158PPN0	Filamin-B (inferred by orthology to a human protein)	Anisakis simplex	ASIM_LOCUS14513			protein binding	48.282	26	16	17	16	844	90.4	6.54
A0A0M3K0Z0	Calcium-transporting ATPase	Anisakis simplex	Ca-P60A	transport	endoplasmic reticulum;membrane	catalytic activity;metal ion binding;nucleotide binding;transporter activity	47.983	14	11	17	11	1057	116.5	5.36
A0A0M3JQY7	Golgi apparatus protein 1 homolog (inferred by orthology to a C. elegans protein)	Anisakis simplex	ASIM_LOCUS9838		membrane		47.568	19	18	19	18	1196	136.6	6.09
P15241	Keratin, type II microfibrillar, component 7C	Ovis aries		transport		catalytic activity;motor activity;structural molecule activity	47.111	29	13	31	4	491	53.6	5.57
A0A0M3K5H6	78 kDa glucose-regulated protein (inferred by orthology to a human protein)	Anisakis simplex	ASIM_LOCUS15624	cell organization and biogenesis		catalytic activity;nucleotide binding	47.09	29	16	22	15	679	75.4	5.21
P02538	Keratin, type II cytoskeletal 6A	Homo sapiens	KRT6A	cell death;cell differentiation;cell organization and biogenesis;defense response;metabolic process;regulation of biological process;response to stimulus	cytosol;membrane;nucleus	protein binding;structural molecule activity	46.773	34	19	22	4	564	60	8
A0A0M3JT59	Failed axon connections (inferred by orthology to a D. melanogaster protein)	Anisakis simplex	ASIM_LOCUS10753			protein binding	46.694	35	10	24	10	312	36	8.34
A0A0M3K9Z6	IF rod domain-containing protein	Anisakis simplex		regulation of biological process		catalytic activity;motor activity;structural molecule activity	46.597	35	14	38	13	360	41.9	5.06
A0A0M3KC58	Apolipoprotein lipid transfer particle (inferred by orthology to a D. melanogaster protein)	Anisakis simplex	ASIM_LOCUS17955				46.287	26	10	24	1	493	54.5	6.34
A0A0M3K2L4	Uncharacterized protein	Anisakis simplex	ASIM_LOCUS14576				46.142	22	9	14	9	496	56.3	5.47
A0A0M3JUZ9	Uncharacterized protein	Anisakis simplex	ASIM_LOCUS11496	regulation of biological process		enzyme regulator activity	45.784	27	9	17	9	434	48	8.84
A0A0M3K0N6	Dolichyl-diphosphooligosaccharide--protein glycosyltransferase subunit 1	Anisakis simplex	ASIM_LOCUS13807	metabolic process	endoplasmic reticulum;membrane	catalytic activity	45.143	22	12	15	12	595	67	8.7
A0A0M3JWQ2	Endoplasmin (inferred by orthology to a human protein)	Anisakis simplex	hsp90	metabolic process;response to stimulus		nucleotide binding;protein binding	44.49	27	15	18	15	718	82.9	5.03
A0A0M3K4G1	Uncharacterized protein	Anisakis simplex	ASIM_LOCUS15259	metabolic process	cytoplasm	nucleotide binding	44.476	40	13	16	12	405	43.6	7.24
P35432	Actin-1	Echinococcus granulosus	ACTI		cytoplasm;cytoskeleton	nucleotide binding	44.445	20	7	25	2	375	41.8	5.48
A0A0M3KDA9	Uncharacterized protein	Anisakis simplex	ASIM_LOCUS18358				44.289	57	12	19	12	184	21.7	5.03
A0A0M3K444	Fructose-bisphosphate aldolase	Anisakis simplex	ASIM_LOCUS15142	metabolic process		catalytic activity	44.286	33	9	17	9	364	39.5	7.99
A0A0M3JU27	Uncharacterized protein	Anisakis simplex	ASIM_LOCUS11129				43.772	37	10	19	10	403	45.8	5.4
P02675	Fibrinogen beta chain	Homo sapiens	FGB	cell organization and biogenesis;coagulation;defense response;metabolic process;regulation of biological process;response to stimulus;transport	cell surface;cytoplasm;extracellular;membrane;organelle lumen	protein binding;structural molecule activity	43.462	31	10	12	10	491	55.9	8.27
A0A0M3K5W1	Uncharacterized protein	Anisakis simplex	ASIM_LOCUS15759				43.039	56	8	17	6	165	18.8	8.13
Q5D862	Filaggrin-2	Homo sapiens	FLG2	transport	cytoplasm;extracellular;nucleus	metal ion binding;structural molecule activity	42.449	9	10	10	10	2391	247.9	8.31
P04259	Keratin, type II cytoskeletal 6B	Homo sapiens	KRT6B	cell death;cell organization and biogenesis;metabolic process	cytosol	catalytic activity;motor activity;protein binding;structural molecule activity	42.282	28	16	19	1	564	60	8
A0A0M3K232	Probable voltage-dependent anion-selective channel (inferred by orthology to a C. elegans protein)	Anisakis simplex	ASIM_LOCUS14363	regulation of biological process;transport	membrane;mitochondrion	transporter activity	42.14	39	9	15	9	249	27.3	8.9
A0A3P6SIA8	Uncharacterized protein	Anisakis simplex	ASIM_LOCUS14899				41.972	46	11	15	11	279	32	4.86
A0A0M3JRE8	SCP domain-containing protein	Anisakis simplex	ASIM_LOCUS10032				41.839	28	5	13	5	299	33.4	8.56
A0A0M3J6C9	Uncharacterized protein	Anisakis simplex	ASIM_LOCUS2962	metabolic process		catalytic activity;motor activity	41.63	32	7	27	4	233	26.7	8.06
Q148H4	Keratin, type II cuticular Hb1	Bos taurus	KRT81	transport		catalytic activity;motor activity;structural molecule activity	40.891	25	12	33	1	500	54.6	5.68
A0A0M3JWX3	Uncharacterized protein	Anisakis simplex	ASIM_LOCUS12283	cell organization and biogenesis	cytoskeleton	protein binding;structural molecule activity	40.724	7	12	12	12	2532	276.1	6.34
A0A0M3KD54	Cation_ATPase_C domain-containing protein	Anisakis simplex			membrane	metal ion binding;nucleotide binding	40.684	24	12	13	10	658	71.5	5.45
A0A0M3K5Y3	Dihydrolipoamide acetyltransferase component of pyruvate dehydrogenase complex	Anisakis simplex	ASIM_LOCUS15781	metabolic process		catalytic activity	40.427	33	9	15	9	550	57.4	7.14
A0A0M3J1J1	Phosphatidylethanolamine-binding protein homolog (inferred by orthology to a C. elegans protein)	Anisakis simplex	ASIM_LOCUS1274				40.28	37	5	16	5	182	20.1	8.59
A0A0M3KGX6	Uncharacterized protein	Anisakis simplex	ASIM_LOCUS19625				40.005	38	13	18	13	397	42	4.88
A0A3P6SLJ0	Myosin_tail_1 domain-containing protein	Anisakis simplex	ASIM_LOCUS19808				40.002	36	9	14	9	273	31.7	5.31
A0A0M3J159	SHSP domain-containing protein	Anisakis simplex	ASIM_LOCUS1142				39.99	59	8	25	8	116	13.2	6.79
A0A3P6T875	IF rod domain-containing protein (Fragment)	Anisakis simplex	ASIM_LOCUS20273				39.967	42	13	44	1	233	27.9	5.29
A0A0M3JS84	Uncharacterized protein	Anisakis simplex	ASIM_LOCUS10374				39.84	42	11	17	11	266	32.5	6.38
P78386	Keratin, type II cuticular Hb5	Homo sapiens	KRT85	cell death	cytosol	structural molecule activity	38.825	22	11	18	2	507	55.8	6.55
A0A0M3K9Z9	Peroxiredoxin 1 (inferred by orthology to a D. melanogaster protein)	Anisakis simplex	ASIM_LOCUS17197	cellular homeostasis;metabolic process;regulation of biological process;response to stimulus		antioxidant activity;catalytic activity	38.473	34	6	18	5	195	21.7	7.02
A0A0M3K7Q0	Uncharacterized protein	Anisakis simplex				metal ion binding;protein binding	38.382	33	9	20	9	287	33	5.34
A0A0M3KD66	Uncharacterized protein	Anisakis simplex	ASIM_LOCUS18313				38.245	76	5	16	5	93	9.9	4.84
A0A0M3KE06	Papilin (inferred by orthology to a C. elegans protein)	Anisakis simplex	ASIM_LOCUS18603	metabolic process		catalytic activity;metal ion binding	38.238	28	9	17	9	500	55.7	4.91
P07829	Actin-3	Dictyostelium discoideum	act3	cell organization and biogenesis;response to stimulus;transport	cytoplasm;cytoskeleton;vacuole	nucleotide binding;protein binding;structural molecule activity	37.922	26	7	26	1	376	41.8	5.31
A0A0M3KCB9	PEPCK_GTP domain-containing protein	Anisakis simplex	ASIM_LOCUS18018	metabolic process		catalytic activity;nucleotide binding	37.396	34	9	13	7	352	39.2	7.34
A0A1L5SM78	1,4-alpha-glucan branching enzyme	Anisakis simplex	GBE	metabolic process		catalytic activity	37.084	19	11	16	11	683	78.7	6.24
A0A0M3KGL2	Propionyl-CoA carboxylase beta chain, mitochondrial (inferred by orthology to a human protein)	Anisakis simplex	ASIM_LOCUS19510			catalytic activity	36.783	36	8	23	7	322	34.8	5.39
A0A0M3K8A1	Uncharacterized protein	Anisakis simplex	ASIM_LOCUS16599				36.591	18	9	12	9	538	59.5	6.11
A0A0M3KB56	Uncharacterized protein	Anisakis simplex	ASIM_LOCUS17604	metabolic process			36.352	27	13	22	6	432	50.8	7.08
A0A0M3J505	Papilin (inferred by orthology to a C. elegans protein)	Anisakis simplex	ASIM_LOCUS2488				35.603	38	7	11	7	293	30.2	4.68
A0A158PN91	Uncharacterized protein	Anisakis simplex	ASIM_LOCUS10888				35.587	11	9	15	9	1378	155.1	6.73
Q14525	Keratin, type I cuticular Ha3-II	Homo sapiens	KRT33B	cell death;transport	cytosol;membrane	catalytic activity;motor activity;protein binding;structural molecule activity	35.508	20	7	27	2	404	46.2	4.84
Q9U602	Putative nucleosome binding protein	Anisakis simplex		cell organization and biogenesis	nucleus		35.454	22	6	12	6	321	37.2	4.6
A0A0M3K059	Pyruvate carboxylase 1 (inferred by orthology to a C. elegans protein)	Anisakis simplex	ASIM_LOCUS13613	metabolic process		catalytic activity;metal ion binding;nucleotide binding	35.129	9	10	13	10	1242	137.8	7.42
P15924	Desmoplakin	Homo sapiens	DSP	cell death;cell differentiation;cell organization and biogenesis;metabolic process;regulation of biological process;response to stimulus;transport	cytoplasm;cytoskeleton;membrane;nucleus	catalytic activity;motor activity;protein binding;RNA binding;structural molecule activity	34.707	4	11	13	11	2871	331.6	6.81
A0A158PNR4	Uncharacterized protein	Anisakis simplex	ASIM_LOCUS12165				34.359	8	11	12	11	1775	192.8	4.84
P00761	Trypsin	Sus scrofa		metabolic process	extracellular	catalytic activity;metal ion binding	34.313	35	6	29	6	231	24.4	7.18
A0A0M3K9I2	Nucleoside diphosphate kinase	Anisakis simplex	ASIM_LOCUS17030	metabolic process		catalytic activity;nucleotide binding	34.293	25	4	15	4	238	26.6	6.55
A0A0M3J7K8	Probable methylmalonyl-CoA mutase, mitochondrial (inferred by orthology to a C. elegans protein)	Anisakis simplex	ASIM_LOCUS3393	metabolic process		catalytic activity	34.132	39	7	14	6	209	23.2	6.95
A0A3P6Q9L7	LTD domain-containing protein	Anisakis simplex	ASIM_LOCUS6679				34.062	63	8	22	5	110	12.7	9.82
A0A0M3JRL3	Uncharacterized integrin beta-like protein (inferred by orthology to a C. elegans protein)	Anisakis simplex	ASIM_LOCUS10112				33.988	36	11	12	11	419	45.9	4.75
A0A346RVL8	Glycogenin-2	Anisakis simplex	gyg2				33.941	18	6	18	6	440	48.8	5.52
A0A0M3K2P0	Uncharacterized protein	Anisakis simplex	ASIM_LOCUS14606			RNA binding	33.831	16	8	8	8	671	73.4	7.24
A0A0M3J183	Uncharacterized protein	Anisakis simplex	ASIM_LOCUS1166	transport		transporter activity	33.743	39	9	12	9	206	24.4	5.3
B8PWI6	Cytoplasmic beta actin (Fragment)	Oncorhynchus kisutch					33.741	59	6	25	1	101	11.2	6.05
A0A3P6QEK6	Uncharacterized protein (Fragment)	Anisakis simplex	ASIM_LOCUS12894				33.625	6	13	13	13	2889	315.7	4.91
P02671	Fibrinogen alpha chain	Homo sapiens	FGA	cell organization and biogenesis;coagulation;defense response;metabolic process;regulation of biological process;response to stimulus;transport	cell surface;extracellular;membrane;organelle lumen	metal ion binding;protein binding;structural molecule activity	32.619	13	8	10	8	866	94.9	6.01
A0A0M3KGE3	Uncharacterized protein	Anisakis simplex					32.588	18	6	12	5	245	28.1	9.51
A0A3P6RAH4	Uncharacterized protein	Anisakis simplex	ASIM_LOCUS15747				32.239	21	11	12	11	899	97.5	5.33
Q61897	Keratin, type I cuticular Ha3-II	Mus musculus	Krt33b			catalytic activity;motor activity;structural molecule activity	32.184	23	8	19	2	404	45.8	4.82
A0A0M3K0N8	Probable fumarate hydratase, mitochondrial (inferred by orthology to a C. elegans protein)	Anisakis simplex	ASIM_LOCUS13809	metabolic process		catalytic activity	31.656	15	8	17	8	700	78.9	7.87
A0A0M3K3F2	AMPK1_CBM domain-containing protein	Anisakis simplex	ASIM_LOCUS14900	metabolic process		catalytic activity;protein binding	31.632	20	6	15	6	328	38.5	5.11
A0A0M3IY31	Phosphoglucomutase (inferred by orthology to a D. melanogaster protein)	Anisakis simplex	PGM1	metabolic process		catalytic activity;metal ion binding	31.621	23	10	12	10	572	62.1	7.31
A0A0M3K3R5	Phosphoglycerate kinase	Anisakis simplex		metabolic process		catalytic activity;nucleotide binding	31.406	27	10	17	10	464	51.6	8.37
A0A0M3KCD2	Uncharacterized protein	Anisakis simplex	ASIM_LOCUS18030	metabolic process		catalytic activity	31.171	35	8	11	6	354	38.8	8.82
A0A0M3KBW3	BAG family molecular chaperone regulator 2 (inferred by orthology to a human protein)	Anisakis simplex	ASIM_LOCUS17861				31.126	38	7	8	7	191	21.7	6.58
A0A0M3JUD5	Uncharacterized protein	Anisakis simplex	ASIM_LOCUS11250				31.076	20	7	9	7	427	48.1	6.8
A0A0M3K8S1	B12-binding domain-containing protein	Anisakis simplex	ASIM_LOCUS16769	metabolic process	membrane	catalytic activity;metal ion binding	30.974	17	9	20	7	612	67.9	8.69
A0A0M3JTM4	AB hydrolase-1 domain-containing protein	Anisakis simplex	ASIM_LOCUS10953		membrane	catalytic activity	30.929	19	5	9	5	379	44.1	6.58
A0A0M3K865	Calnexin (inferred by orthology to a C. elegans protein)	Anisakis simplex	ASIM_LOCUS16563	metabolic process	endoplasmic reticulum;membrane	metal ion binding;protein binding	30.666	22	10	10	10	602	67.9	5.08
A0A0M3JCV3	KASH_CCD domain-containing protein	Anisakis simplex	ASIM_LOCUS5235	metabolic process;transport	membrane	transporter activity	30.281	54	8	10	1	149	17.2	5.52
A0A0M3J1S0	IF rod domain-containing protein	Anisakis simplex	ASIM_LOCUS1354	metabolic process;transport	extracellular	structural molecule activity	30.127	28	6	24	4	206	23.4	8.81
A0A0M3JRP8	Translationally-controlled tumor protein homolog (inferred by orthology to a C. elegans protein)	Anisakis simplex	ASIM_LOCUS10153				29.987	46	6	11	6	193	22.3	5.01
A0A0M3K0L5	Lamin-1 (inferred by orthology to a C. elegans protein)	Anisakis simplex	ASIM_LOCUS13782		membrane	catalytic activity;motor activity;structural molecule activity	29.832	18	12	12	12	660	75.1	6.4
A0A0M3JSE0	M20_dimer domain-containing protein	Anisakis simplex	ASIM_LOCUS10444	metabolic process		catalytic activity	29.649	15	6	10	6	481	54.1	6.61
A0A0M3K613	Elongation factor 2 (inferred by orthology to a C. elegans protein)	Anisakis simplex	ASIM_LOCUS15811			catalytic activity;nucleotide binding	29.638	15	12	14	12	840	93.5	6.64
A0A3P6R855	DUF1768 domain-containing protein	Anisakis simplex	ASIM_LOCUS16774				28.861	24	6	8	6	366	42.4	9.44
A0A0M3KBF7	Uncharacterized protein	Anisakis simplex	ASIM_LOCUS17705				28.825	20	2	10	2	152	15.4	5.77
A0A0M3JU26	Uncharacterized protein	Anisakis simplex	ASIM_LOCUS11128				28.753	30	9	9	9	399	43.9	4.18
A0A0M3KAG2	Lipoyl-binding domain-containing protein	Anisakis simplex	ASIM_LOCUS17359				28.576	42	6	12	6	188	20.7	9.09
A0A158PP38	Lethal (2) 01289 (inferred by orthology to a D. melanogaster protein)	Anisakis simplex	ASIM_LOCUS12998		membrane		28.559	29	9	11	9	388	43.8	5.5
A0A0M3K8N1	PDZ domain-containing protein	Anisakis simplex	ASIM_LOCUS16730			protein binding	28.525	22	7	13	3	434	47.4	8.98
A0A0M3J0T6	14-3-3-like protein 2 (inferred by orthology to a C. elegans protein)	Anisakis simplex	ASIM_LOCUS1019			protein binding	28.359	20	8	17	7	308	34.9	4.98
A0A0M3KH33	Uncharacterized protein	Anisakis simplex	ASIM_LOCUS19681				28.196	50	9	11	9	224	24.9	6.98
A0A0M3K3X7	Probable inorganic pyrophosphatase 1 (inferred by orthology to a C. elegans protein)	Anisakis simplex	ASIM_LOCUS15075	metabolic process	cytoplasm	catalytic activity;metal ion binding	28.092	32	6	9	6	306	34.6	6.54
Q02413	Desmoglein-1	Homo sapiens	DSG1	cell death;cell organization and biogenesis;regulation of biological process;response to stimulus;transport	cytoskeleton;cytosol;membrane	metal ion binding;protein binding	28.091	10	7	8	7	1049	113.7	5.03
A0A0M3KBQ3	Estradiol 17-beta-dehydrogenase 8 (inferred by orthology to a human protein)	Anisakis simplex	ASIM_LOCUS17801				27.924	34	3	9	3	134	14.2	7.97
A0A0M3J539	PDZ domain-containing protein	Anisakis simplex	ASIM_LOCUS2520			protein binding	27.775	45	5	10	1	181	20	9.73
Q04695	Keratin, type I cytoskeletal 17	Homo sapiens	KRT17	cell death;cell organization and biogenesis;regulation of biological process;response to stimulus	cytoplasm;cytoskeleton;cytosol	protein binding;receptor activity;signal transducer activity;structural molecule activity	27.415	20	8	10	4	432	48.1	5.02
A0A0M3K9W1	Cytochrome b-c1 complex subunit 1, mitochondrial (inferred by orthology to a C. elegans protein)	Anisakis simplex	ASIM_LOCUS17159			catalytic activity;metal ion binding	27.093	22	8	11	8	464	51.5	6.02
A0A158PP82	Uncharacterized protein	Anisakis simplex	ASIM_LOCUS13311				26.931	38	3	11	3	129	14.1	5.86
A0A0M3JT84	ETF domain-containing protein	Anisakis simplex	ASIM_LOCUS10785	metabolic process		nucleotide binding	26.88	23	6	7	6	334	35.4	9.39
A0A0M3J6F1	Uncharacterized protein	Anisakis simplex	ASIM_LOCUS2983	metabolic process			26.816	42	9	12	9	285	32.3	5.6
A0A0M3JJE8	Galectin	Anisakis simplex					26.603	48	4	24	3	84	9.6	9.11
A0A3P6NHU0	CoA carboxyltransferase C-terminal domain-containing protein	Anisakis simplex	ASIM_LOCUS3165				26.397	29	4	19	4	175	19.5	8.54
A0A158PMX4	Adenylate kinase isoenzyme 1	Anisakis simplex	ASIM_LOCUS10106	metabolic process	cytoplasm	catalytic activity;nucleotide binding	26.276	44	9	21	9	216	24	8.88
[truncated: 716 more rows]

## Sheet: A4
Accession	Description	Specie	Gene	Biological Process	Cellular Component	Molecular Function	Sum PEP Score	Coverage [%]	# Peptides	# PSMs	# Unique Peptides	# AAs	MW [kDa]	calc. pI
[truncated: 1,412 more rows]

[truncated: 10 more sheets: A5, A All different identified, A Distribution of all proteins, Blc1, Blc2, Blc3, Blc4, Blc5, B All different identified, B Distribution of all proteins]
