# Supplementary material for: Mass Spectrometry Based-Proteomic Analysis of Anisakis spp.: A Preliminary Study towards a New Diagnostic Tool
Source: Genes (Basel). 2020 Jun 24;11(6):693. doi: 10.3390/genes11060693 (PMC7349252; doi:10.3390/genes11060693)
Supplement: Supplementary file 1 [file genes-11-00693-s001.zip › Supplementary material S3.xlsx]

## Sheet: sample A
Accession	Description	# Larvae in which the protein was identified	Specie	Gene	Biological Process	Cellular Component	Molecular Function	# AAs	MW [kDa]	calc. pI
A0A0M3K491	1,2-dihydroxy-3-keto-5-methylthiopentene dioxygenase	4	Anisakis simplex	ASIM_LOCUS15189	metabolic process;regulation of biological process	cytoplasm;nucleus	catalytic activity;metal ion binding	210	24.4	7.52
A0A1L5SM78	1,4-alpha-glucan branching enzyme	5	Anisakis simplex	GBE	metabolic process		catalytic activity	683	78.7	6.24
A0A0M3JY22	10 kDa heat shock protein, mitochondrial (inferred by orthology to a human protein)	4	Anisakis simplex	ASIM_LOCUS12745	metabolic process	cytoplasm	nucleotide binding	129	14.3	9.61
A0A3P6PY96	14_3_3 domain-containing protein	4	Anisakis simplex	ASIM_LOCUS4462				130	14.7	4.65
A0A0M3J0T6	14-3-3-like protein 2 (inferred by orthology to a C. elegans protein)	5	Anisakis simplex	ASIM_LOCUS1019			protein binding	308	34.9	4.98
A0A346RVR1	2,3-bisphosphoglycerate-independent phosphoglycerate mutase (Fragment)	4	Anisakis simplex	ipgm				436	48.6	6.8
O61308	227 kDa spindle- and centromere-associated protein	4	Parascaris univalens	PUMA1	cell division;metabolic process;transport	chromosome;cytoplasm;cytoskeleton	catalytic activity;motor activity;protein binding;transporter activity	1955	227.1	5.6
G1FMP3	24 kDa protein	5	Anisakis simplex					212	23.5	8.69
A0A0M3J8R5	26S protease regulatory subunit 8 (inferred by orthology to a human protein)	4	Anisakis simplex	ASIM_LOCUS3798	metabolic process;regulation of biological process;response to stimulus		catalytic activity;nucleotide binding;protein binding;RNA binding	196	21.5	5.16
A0A0M3K8Y8	26S proteasome non-ATPase regulatory subunit 1	5	Anisakis simplex	ASIM_LOCUS16835	regulation of biological process	proteasome	enzyme regulator activity	835	91.8	5.92
A0A0M3K7M4	26S proteasome non-ATPase regulatory subunit 1 (inferred by orthology to a human protein)	5	Anisakis simplex	ASIM_LOCUS16372	regulation of biological process		enzyme regulator activity;protein binding	324	36.2	7.94
A0A0M3K087	26S proteasome non-ATPase regulatory subunit 14 (inferred by orthology to a C. elegans protein)	4	Anisakis simplex	ASIM_LOCUS13643			catalytic activity;protein binding	354	39.5	6.46
A0A0M3IYS0	26S proteasome non-ATPase regulatory subunit 2	5	Anisakis simplex	ASIM_LOCUS303	regulation of biological process	proteasome	enzyme regulator activity	963	106.7	5.8
A0A0M3JRT3	26S proteasome non-ATPase regulatory subunit 6	5	Anisakis simplex	ASIM_LOCUS10192	regulation of biological process		enzyme regulator activity;protein binding	411	47.1	7.96
A0A0M3J3P1	2-oxoisovalerate dehydrogenase subunit alpha	5	Anisakis simplex		metabolic process		catalytic activity	229	26.1	6.54
A0A0M3J648	2-oxoisovalerate dehydrogenase subunit alpha	4	Anisakis simplex	ASIM_LOCUS2880	metabolic process		catalytic activity	219	25.1	7.24
A0A0M3K0W1	3-ketoacyl-CoA thiolase, mitochondrial (inferred by orthology to a human protein)	4	Anisakis simplex	ASIM_LOCUS13890	metabolic process	membrane	catalytic activity	497	54.4	7.24
A0A0M3JXS5	40S ribosomal protein S11 (inferred by orthology to a human protein)	4	Anisakis simplex	ASIM_LOCUS12632	metabolic process	ribosome	structural molecule activity	161	18.7	10.86
A0A0M3IYX4	40S ribosomal protein S12	5	Anisakis simplex	ASIM_LOCUS357	metabolic process	ribosome	structural molecule activity	141	15.7	7.15
A0A0M3J0T2	40S ribosomal protein S13 (inferred by orthology to a C. elegans protein)	5	Anisakis simplex	ASIM_LOCUS1015	metabolic process	ribosome	structural molecule activity	151	17.4	10.8
A0A0M3K3W5	40S ribosomal protein S14 (inferred by orthology to a C. elegans protein)	5	Anisakis simplex	ASIM_LOCUS15063	metabolic process	ribosome	structural molecule activity	151	16.3	10.45
A0A0M3JH90	40S ribosomal protein S15 (inferred by orthology to a C. elegans protein)	4	Anisakis simplex		metabolic process	ribosome	RNA binding;structural molecule activity	100	11.2	10.37
A0A0M3IYN3	40S ribosomal protein S17 (inferred by orthology to a C. elegans protein)	4	Anisakis simplex	ASIM_LOCUS266	metabolic process	ribosome	structural molecule activity	137	16.1	9.14
A0A0M3J236	40S ribosomal protein S18 (inferred by orthology to a human protein)	5	Anisakis simplex	ASIM_LOCUS1469	metabolic process	ribosome	RNA binding;structural molecule activity	154	17.8	10.46
A0A0M3JVI3	40S ribosomal protein S19 (inferred by orthology to a C. elegans protein)	5	Anisakis simplex	ASIM_LOCUS11704	metabolic process	ribosome	structural molecule activity	150	16.8	10.32
A0A0M3JZH0	40S ribosomal protein S2 (inferred by orthology to a C. elegans protein)	4	Anisakis simplex	ASIM_LOCUS13330	metabolic process	ribosome	catalytic activity;RNA binding;structural molecule activity	444	47.6	10.02
A0A0M3KAV8	40S ribosomal protein S20 (inferred by orthology to a human protein)	5	Anisakis simplex	ASIM_LOCUS17507	metabolic process	ribosome	RNA binding;structural molecule activity	120	13.5	9.33
A0A0M3JUP2	40S ribosomal protein S21	5	Anisakis simplex	ASIM_LOCUS11378	metabolic process	ribosome	structural molecule activity	95	10.4	5.45
A0A0M3K269	40S ribosomal protein S24	4	Anisakis simplex	ASIM_LOCUS14407	metabolic process	ribosome	structural molecule activity	131	15.2	10.87
A0A0M3K8Q6	40S ribosomal protein S3 (inferred by orthology to a C. elegans protein)	5	Anisakis simplex	ASIM_LOCUS16754	metabolic process	ribosome	RNA binding;structural molecule activity	249	27.6	9.79
A0A0M3K2P7	40S ribosomal protein S3a	5	Anisakis simplex	ASIM_LOCUS14614	metabolic process	cytoplasm;ribosome	structural molecule activity	257	29.4	9.64
A0A0M3K1X3	40S ribosomal protein S6	5	Anisakis simplex	ASIM_LOCUS14295	metabolic process	ribosome	structural molecule activity	248	28.5	10.61
A0A0M3JS06	40S ribosomal protein S7	5	Anisakis simplex	ASIM_LOCUS10286	metabolic process	ribosome	structural molecule activity	235	26.5	9.94
A0A0M3JXG1	40S ribosomal protein S8	4	Anisakis simplex	ASIM_LOCUS12502	metabolic process	ribosome	structural molecule activity	208	23.8	10.58
A0A0M3JZW6	40S ribosomal protein S9 (inferred by orthology to a C. elegans protein)	5	Anisakis simplex	ASIM_LOCUS13508	metabolic process	ribosome	RNA binding;structural molecule activity	194	22.5	10.86
A0A0M3JAY1	40S ribosomal protein SA (inferred by orthology to a C. elegans protein)	5	Anisakis simplex	ASIM_LOCUS4566	metabolic process	ribosome	structural molecule activity	187	20.8	7.96
A0A0M3K7F9	4D656 (inferred by orthology to a C. elegans protein)	4	Anisakis simplex	ASIM_LOCUS16307	transport	endoplasmic reticulum;membrane		209	23.9	6.81
A0A0M3K1N9	4F2 cell-surface antigen heavy chain (inferred by orthology to a human protein)	5	Anisakis simplex	ASIM_LOCUS14201	metabolic process	membrane	catalytic activity	775	86	6.14
A0A0M3JRP9	60S acidic ribosomal protein P0	5	Anisakis simplex	ASIM_LOCUS10154		ribosome		326	35.7	5.86
A0A0M3JXI1	60S ribosomal protein L10 (inferred by orthology to a C. elegans protein)	5	Anisakis simplex	ASIM_LOCUS12526	metabolic process	ribosome	structural molecule activity	214	24.8	10.1
A0A0M3JU70	60S ribosomal protein L13 (inferred by orthology to a C. elegans protein)	4	Anisakis simplex	ASIM_LOCUS11176	metabolic process	ribosome	structural molecule activity	212	24.6	11.22
A0A0M3KFV9	60S ribosomal protein L14 (inferred by orthology to a human protein)	5	Anisakis simplex	ASIM_LOCUS19256	metabolic process	ribosome	structural molecule activity	137	15.8	10.74
A0A0M3IYV2	60S ribosomal protein L17 (inferred by orthology to a C. elegans protein)	4	Anisakis simplex	ASIM_LOCUS335	metabolic process	ribosome	structural molecule activity	196	22.6	9.95
A0A0M3K5D8	60S ribosomal protein L18 (inferred by orthology to a C. elegans protein)	5	Anisakis simplex	ASIM_LOCUS15586	metabolic process	ribosome	structural molecule activity	188	21.5	11.5
A0A0M3KIJ0	60S ribosomal protein L21 (inferred by orthology to a C. elegans protein)	4	Anisakis simplex	ASIM_LOCUS20188	metabolic process	ribosome	structural molecule activity	160	18.7	11.34
A0A0M3JXJ4	60S ribosomal protein L23a (inferred by orthology to a human protein)	4	Anisakis simplex	ASIM_LOCUS12540	metabolic process	ribosome	structural molecule activity	127	14.6	9.89
A0A0M3JRR0	60S ribosomal protein L24 (inferred by orthology to a C. elegans protein)	5	Anisakis simplex	ASIM_LOCUS10167				146	16.9	10.64
A0A0M3K1E5	60S ribosomal protein L27	5	Anisakis simplex		metabolic process	ribosome	nucleotide binding;structural molecule activity	581	65.3	9.51
A0A0M3JSL0	60S ribosomal protein L27a (inferred by orthology to a human protein)	4	Anisakis simplex	ASIM_LOCUS10526	metabolic process	ribosome	structural molecule activity	154	17.2	10.52
A0A0M3JT28	60S ribosomal protein L30 (inferred by orthology to a human protein)	5	Anisakis simplex	ASIM_LOCUS10719	metabolic process	ribosome	structural molecule activity	112	12.3	9.76
A0A0M3K4R1	60S ribosomal protein L31 (inferred by orthology to a C. elegans protein)	4	Anisakis simplex	ASIM_LOCUS15359	metabolic process	ribosome	structural molecule activity	127	14.8	10.37
A0A0M3JRJ4	60S ribosomal protein L4 (inferred by orthology to a C. elegans protein)	5	Anisakis simplex	ASIM_LOCUS10089	metabolic process	ribosome	structural molecule activity	360	40.6	10.95
A0A0M3JBZ5	60S ribosomal protein L5 (inferred by orthology to a C. elegans protein)	5	Anisakis simplex	ASIM_LOCUS4936	metabolic process	ribosome	RNA binding;structural molecule activity	171	19.4	9.82
A0A0M3K5J2	60S ribosomal protein L6 (inferred by orthology to a C. elegans protein)	5	Anisakis simplex	ASIM_LOCUS15640	metabolic process	ribosome	structural molecule activity	253	28.5	11.25
A0A0M3JWX6	60S ribosomal protein L7 (inferred by orthology to a C. elegans protein)	5	Anisakis simplex	ASIM_LOCUS12286				244	28.5	10.4
A0A0M3K2I1	60S ribosomal protein L7a (inferred by orthology to a human protein)	5	Anisakis simplex	ASIM_LOCUS14536				240	27.8	10.73
A0A0M3K2K1	60S ribosomal protein L8 (inferred by orthology to a C. elegans protein)	4	Anisakis simplex	ASIM_LOCUS14562	metabolic process	ribosome	RNA binding;structural molecule activity	260	28.3	10.8
A0A0M3KAA6	60S ribosomal protein L9 (inferred by orthology to a C. elegans protein)	5	Anisakis simplex	ASIM_LOCUS17304	metabolic process	ribosome	RNA binding;structural molecule activity	188	21.6	10.15
A0A0M3JVZ6	6-phosphogluconate dehydrogenase, decarboxylating	5	Anisakis simplex	ASIM_LOCUS11890	metabolic process		catalytic activity	528	58.4	8.31
A0A0M3K5H6	78 kDa glucose-regulated protein (inferred by orthology to a human protein)	5	Anisakis simplex	ASIM_LOCUS15624	cell organization and biogenesis		catalytic activity;nucleotide binding	679	75.4	5.21
A0A0M3JXP0	A2M_N_2 domain-containing protein	4	Anisakis simplex	ASIM_LOCUS12593	regulation of biological process		enzyme regulator activity	750	83.1	6.55
A0A0M3KFB2	AAA domain-containing protein	5	Anisakis simplex	ASIM_LOCUS19060	metabolic process;response to stimulus		catalytic activity;nucleotide binding;RNA binding	384	42.5	5.19
A0A0M3JTM4	AB hydrolase-1 domain-containing protein	5	Anisakis simplex	ASIM_LOCUS10953		membrane	catalytic activity	379	44.1	6.58
A0A0M3KAB0	Acetyl-CoA acetyltransferase, mitochondrial (inferred by orthology to a human protein)	5	Anisakis simplex	ASIM_LOCUS17308	metabolic process		catalytic activity	411	43.2	8.13
A0A0M3J0Q8	Acetyl-CoA acetyltransferase, mitochondrial (inferred by orthology to a human protein)	4	Anisakis simplex	ASIM_LOCUS991	metabolic process		catalytic activity	332	35.7	7.68
A0A0M3K8Y5	AcetylCoA_hyd_C domain-containing protein	5	Anisakis simplex		metabolic process		catalytic activity	482	52.4	7.5
A0A0M3KBN6	AcetylCoA_hyd_C domain-containing protein	5	Anisakis simplex	ASIM_LOCUS17784				81	8.9	9.25
A0A0M3JUQ3	Aconitate hydratase, mitochondrial	5	Anisakis simplex	ASIM_LOCUS11389	metabolic process	mitochondrion	catalytic activity;metal ion binding	784	85.5	7.87
A0A0B4SV59	Actin	4	Anisakis simplex				nucleotide binding	376	41.8	5.48
A0A0B4SVM4	Actin 2	5	Anisakis simplex				nucleotide binding	376	42.2	5.49
A0A158PPJ9	Actin-interacting protein 1 (inferred by orthology to a D. melanogaster protein)	4	Anisakis simplex	ASIM_LOCUS14303			protein binding	668	73.6	6.95
A0A0M3K762	Acyl-CoA_dh_1 domain-containing protein	5	Anisakis simplex		metabolic process		catalytic activity	143	15.9	7.24
A0A0M3JYL8	Acyl-CoA-binding protein homolog 1 (inferred by orthology to a C. elegans protein)	5	Anisakis simplex	ASIM_LOCUS12976				85	9.7	9.41
A0A158PMX4	Adenylate kinase isoenzyme 1	5	Anisakis simplex	ASIM_LOCUS10106	metabolic process	cytoplasm	catalytic activity;nucleotide binding	216	24	8.88
A0A0M3K035	Adenylosuccinate lyase (inferred by orthology to a C. elegans protein)	4	Anisakis simplex	ASIM_LOCUS13587			catalytic activity	350	39.2	5.52
A0A0M3JYU1	Adenylyl cyclase-associated protein	5	Anisakis simplex	ASIM_LOCUS13060	cell organization and biogenesis		protein binding	1225	133.9	8.69
A0A0M3KBR2	ADF-H domain-containing protein	5	Anisakis simplex	ASIM_LOCUS17810	cell organization and biogenesis	cytoskeleton	protein binding	164	18.2	6.64
A0A0M3KIJ2	ADH_zinc_N domain-containing protein	4	Anisakis simplex	ASIM_LOCUS20189	metabolic process			175	19.8	6.2
A0A3P6P1P0	AdoHcyase_NAD domain-containing protein	5	Anisakis simplex	ASIM_LOCUS3964				245	26.5	6.29
A0A0M3JVA0	ADP-ribosylation factor 1-like 2 (inferred by orthology to a C. elegans protein)	5	Anisakis simplex	ASIM_LOCUS11613	regulation of biological process;response to stimulus		catalytic activity;nucleotide binding;protein binding;signal transducer activity	181	20.6	6.58
A0A0M3K4H6	ADP-ribosylation factor related (inferred by orthology to a C. elegans protein)	4	Anisakis simplex	ASIM_LOCUS15274	regulation of biological process;response to stimulus		catalytic activity;nucleotide binding;protein binding;signal transducer activity	180	20.5	6.8
A0A0M3JVL0	AFG3-like protein 2 (inferred by orthology to a human protein)	5	Anisakis simplex	ASIM_LOCUS11732	metabolic process;response to stimulus	membrane	catalytic activity;metal ion binding;nucleotide binding	757	83	7.27
A0A0M3JBD5	Aldedh domain-containing protein	5	Anisakis simplex		metabolic process		catalytic activity	56	6.2	8.54
A0A0M3JBK1	Aldedh domain-containing protein	5	Anisakis simplex		metabolic process		catalytic activity	150	15.7	8.25
A0A0M3JNJ2	Aldedh domain-containing protein	5	Anisakis simplex	ASIM_LOCUS8975	metabolic process		catalytic activity	137	15.3	5.53
A0A0M3JRD3	Aldedh domain-containing protein	5	Anisakis simplex	ASIM_LOCUS10013	metabolic process	membrane	catalytic activity	1125	124.4	6.9
A0A0M3KA33	Aldedh domain-containing protein	5	Anisakis simplex	ASIM_LOCUS17230	metabolic process		catalytic activity	500	55.4	5.88
A0A0M3K2T2	Aldehyde dehydrogenase	5	Anisakis simplex	ASIM_LOCUS14657	metabolic process	membrane	catalytic activity	519	58.6	6.67
A0A0M3K6M6	Aldo_ket_red domain-containing protein	5	Anisakis simplex	ASIM_LOCUS16024	metabolic process		catalytic activity	324	36.6	6.68
A0A023W3Z5	Alpha-1,4 glucan phosphorylase	5	Anisakis simplex	GP	metabolic process		catalytic activity	863	99.4	6.29
A0A0M3K5S1	Alpha-galactosidase	4	Anisakis simplex	ASIM_LOCUS15719	metabolic process		catalytic activity	388	45	7.66
A0A0M3J2C0	Aminomethyltransferase, mitochondrial (inferred by orthology to a human protein)	5	Anisakis simplex			membrane		252	27.5	9.03
A0A3P6RXW3	AMOP domain-containing protein	4	Anisakis simplex	ASIM_LOCUS17708				597	68	6.77
A0A0M3KG31	AMP-binding domain-containing protein	5	Anisakis simplex	ASIM_LOCUS19331	metabolic process		catalytic activity	229	25.4	8.59
A0A0M3JRM3	AMP-binding domain-containing protein	4	Anisakis simplex	ASIM_LOCUS10123	metabolic process	membrane	catalytic activity	691	77	6.33
A0A0M3KB74	AMP-binding domain-containing protein	4	Anisakis simplex	ASIM_LOCUS17622	metabolic process	membrane	catalytic activity	410	46.1	8.12
A0A3P6PI95	AMP-binding domain-containing protein	4	Anisakis simplex	ASIM_LOCUS1869				249	27.3	6.06
A0A3P6PAA9	AMP-binding domain-containing protein (Fragment)	5	Anisakis simplex	ASIM_LOCUS7752				84	9.4	7.42
A0A0M3K3F2	AMPK1_CBM domain-containing protein	5	Anisakis simplex	ASIM_LOCUS14900	metabolic process		catalytic activity;protein binding	328	38.5	5.11
L7V1I9	Ani s 2 allergen	5	Anisakis simplex		metabolic process;regulation of biological process	cytoplasm;Golgi	catalytic activity;motor activity	869	100.4	5.3
Q14QT4	Ani s 4 allergen	5	Anisakis simplex	anis4	regulation of biological process		enzyme regulator activity	115	12.7	5.86
A0A0M3J250	Annexin	5	Anisakis simplex	ASIM_LOCUS1483			metal ion binding	152	17.6	6.8
A0A0M3JY25	Annexin	5	Anisakis simplex	ASIM_LOCUS12749			metal ion binding	339	38.5	5.72
A0A0M3K609	Annexin	5	Anisakis simplex	ASIM_LOCUS15807			metal ion binding	178	20.5	4.82
A0A0M3K7C2	Annexin	5	Anisakis simplex	ASIM_LOCUS16271			metal ion binding	320	35.7	5.3
A0A0M3KDV4	Annexin	5	Anisakis simplex				metal ion binding	183	20.6	4.63
A0A3P6QHA8	Annexin	5	Anisakis simplex	ASIM_LOCUS12750				350	39.8	6.6
A0A0M3JYB5	AO66 ankyrin (inferred by orthology to a C. elegans protein)	5	Anisakis simplex	ASIM_LOCUS12855	regulation of biological process;response to stimulus		protein binding	2387	261.4	6.44
A0A0M3IXZ4	Apolipophorins (inferred by orthology to a D. melanogaster protein)	5	Anisakis simplex	ASIM_LOCUS19	transport		transporter activity	3289	371.1	7.9
A0A0M3IYH2	Apolipophorins (inferred by orthology to a D. melanogaster protein)	5	Anisakis simplex	ASIM_LOCUS205	transport		transporter activity	1250	140.7	8.87
A0A0M3IZ21	Apolipoprotein B-100 (inferred by orthology to a human protein)	5	Anisakis simplex	ASIM_LOCUS404				720	82.4	9.48
A0A0M3KC58	Apolipoprotein lipid transfer particle (inferred by orthology to a D. melanogaster protein)	5	Anisakis simplex	ASIM_LOCUS17955				493	54.5	6.34
A0A0M3JW62	Apoptosis-linked gene 2-interacting protein X 1 (inferred by orthology to a C. elegans protein)	5	Anisakis simplex	ASIM_LOCUS11972			protein binding	908	100.4	7.93
A0A0M3K1G9	Arrestin_C domain-containing protein	5	Anisakis simplex	ASIM_LOCUS14121				407	44.8	6.57
A0A0M3J064	Aspartate aminotransferase (inferred by orthology to a S. mansoni protein)	5	Anisakis simplex	ASIM_LOCUS797	metabolic process		catalytic activity	213	23.7	6.52
A0A0M3K505	Aspartate--tRNA ligase, cytoplasmic (inferred by orthology to a C. elegans protein)	4	Anisakis simplex	ASIM_LOCUS15453	metabolic process	cytoplasm	catalytic activity;nucleotide binding	523	59.1	6.62
A0A0M3JR36	AT02348p (inferred by orthology to a D. melanogaster protein)	5	Anisakis simplex	ASIM_LOCUS9902			catalytic activity;metal ion binding	412	43.7	6.84
A0A0M3K1X9	AT04676p (inferred by orthology to a D. melanogaster protein)	5	Anisakis simplex	ASIM_LOCUS14301	metabolic process		catalytic activity	359	40.4	8.1
A0A0M3JZQ3	ATP synthase F(0) complex subunit B1, mitochondrial (inferred by orthology to a human protein)	5	Anisakis simplex	ASIM_LOCUS13429	metabolic process;transport		transporter activity	291	34.3	8.84
A0A0M3JY91	ATP synthase subunit alpha	5	Anisakis simplex		metabolic process;transport		catalytic activity;nucleotide binding;transporter activity	547	59.5	7.97
A0A0M3K219	ATP synthase subunit beta	5	Anisakis simplex	ASIM_LOCUS14347	metabolic process;transport		catalytic activity;nucleotide binding;transporter activity	514	55	5.76
A0A0M3JZ51	ATP synthase subunit delta, mitochondrial (inferred by orthology to a C. elegans protein)	5	Anisakis simplex	ASIM_LOCUS13186	metabolic process;transport		catalytic activity;transporter activity	211	22.5	6.54
A0A0M3K9C0	ATP synthase subunit gamma, mitochondrial (inferred by orthology to a human protein)	4	Anisakis simplex	ASIM_LOCUS16968	metabolic process;transport		catalytic activity;transporter activity	293	32.2	9.1
A0A0M3J315	ATP synthase subunit O, mitochondrial (inferred by orthology to a human protein)	5	Anisakis simplex	ASIM_LOCUS1798	metabolic process;transport		catalytic activity;transporter activity	126	14.3	9.85
A0A0M3J201	ATP synthase subunit O, mitochondrial (inferred by orthology to a human protein)	4	Anisakis simplex	ASIM_LOCUS1434	metabolic process;transport	membrane	catalytic activity;transporter activity	114	12.5	9.48
A0A158PN62	ATP-binding cassette sub-family B member 9 (inferred by orthology to a human protein)	5	Anisakis simplex	ASIM_LOCUS10655	transport	membrane	catalytic activity;nucleotide binding;transporter activity	809	90.4	6.32
A0A158PMS3	ATP-dependent 6-phosphofructokinase	5	Anisakis simplex		metabolic process	cytoplasm	catalytic activity;metal ion binding;nucleotide binding	851	93.7	7.28
A0A0M3K8S1	B12-binding domain-containing protein	5	Anisakis simplex	ASIM_LOCUS16769	metabolic process	membrane	catalytic activity;metal ion binding	612	67.9	8.69
A0A0M3KBW3	BAG family molecular chaperone regulator 2 (inferred by orthology to a human protein)	5	Anisakis simplex	ASIM_LOCUS17861				191	21.7	6.58
A0A0M3IZ89	Basement membrane proteoglycan (inferred by orthology to a C. elegans protein)	5	Anisakis simplex	ASIM_LOCUS472			protein binding	417	45.3	5.96
A0A0M3K6Z5	Basement membrane proteoglycan (inferred by orthology to a C. elegans protein)	4	Anisakis simplex	ASIM_LOCUS16143				657	72.3	6.44
A0A0M3KBD8	Bifunctional glyoxylate cycle protein (inferred by orthology to a C. elegans protein)	5	Anisakis simplex	ASIM_LOCUS17686	metabolic process		catalytic activity	418	47.7	6.15
A0A0M3KJW8	BPTI/Kunitz inhibitor domain-containing protein	5	Anisakis simplex	ASIM_LOCUS20665	regulation of biological process		enzyme regulator activity	251	29.8	6.4
A0A0M3JTY4	Calcium-transporting ATPase	5	Anisakis simplex	ASIM_LOCUS11076	transport	membrane	catalytic activity;metal ion binding;nucleotide binding;transporter activity	1190	130.6	5.39
A0A0M3K0Z0	Calcium-transporting ATPase	5	Anisakis simplex	Ca-P60A	transport	endoplasmic reticulum;membrane	catalytic activity;metal ion binding;nucleotide binding;transporter activity	1057	116.5	5.36
O16305	Calmodulin	5	Caenorhabditis elegans	cmd-1	cell organization and biogenesis;cellular component movement;regulation of biological process;reproduction;transport	membrane	metal ion binding;protein binding	149	16.8	4.22
A0A0M3K865	Calnexin (inferred by orthology to a C. elegans protein)	5	Anisakis simplex	ASIM_LOCUS16563	metabolic process	endoplasmic reticulum;membrane	metal ion binding;protein binding	602	67.9	5.08
A0A0M3JVB3	Calpain clp-1 (inferred by orthology to a C. elegans protein)	5	Anisakis simplex	ASIM_LOCUS11628	metabolic process		catalytic activity	889	98.9	6.06
A0A0M3JJT3	calpain_III domain-containing protein	4	Anisakis simplex	ASIM_LOCUS7665	metabolic process		catalytic activity;metal ion binding	121	13.5	4.84
A0A346RVJ6	Calreticulin	4	Anisakis simplex	crt				424	49.4	4.74
A0A3P6RQA4	Calsequestrin	5	Anisakis simplex	ASIM_LOCUS10992				495	56.6	4.39
A0A0M3JU79	Calumenin-like protein (inferred by orthology to a C. elegans protein)	5	Anisakis simplex	ASIM_LOCUS11185			metal ion binding	287	33.6	4.63
A0A0M3K3R7	cAMP-dependent protein kinase regulatory subunit (inferred by orthology to a C. elegans protein)	5	Anisakis simplex	ASIM_LOCUS15017	regulation of biological process		enzyme regulator activity;nucleotide binding	451	49.8	5.31
A0A0M3K9X8	Carboxylic ester hydrolase	5	Anisakis simplex	ASIM_LOCUS17176	metabolic process		catalytic activity	570	64.3	5.49
A0A158PN74	Carboxypeptidase	4	Anisakis simplex	ASIM_LOCUS10774	metabolic process		catalytic activity	1652	185.7	6.1
A0A0M3K875	Cat eye syndrome critical region protein 5 (inferred by orthology to a human protein)	5	Anisakis simplex	ASIM_LOCUS16573				263	30.1	7.05
A0A0M3IYR0	Cathepsin B-like cysteine proteinase 6 (inferred by orthology to a C. elegans protein)	4	Anisakis simplex	ASIM_LOCUS293	metabolic process;regulation of biological process		catalytic activity	335	38	5.9
A0A0M3JTD3	Cathepsin L (inferred by orthology to a D. melanogaster protein)	4	Anisakis simplex	ASIM_LOCUS10841	metabolic process		catalytic activity	325	37.3	6.52
A0A0M3K214	Cathepsin Z (inferred by orthology to a human protein)	4	Anisakis simplex	ASIM_LOCUS14341	metabolic process		catalytic activity	305	34.6	7.37
A0A0M3KD54	Cation_ATPase_C domain-containing protein	5	Anisakis simplex			membrane	metal ion binding;nucleotide binding	658	71.5	5.45
A0A0M3KAG0	CCR4-NOT transcription complex subunit 7 (inferred by orthology to a C. elegans protein)	5	Anisakis simplex	ASIM_LOCUS17360	metabolic process	nucleus;ribosome	structural molecule activity	337	37.4	7.71
A0A0M3JVG6	Ceramide kinase 1 (inferred by orthology to a C. elegans protein)	4	Anisakis simplex	ASIM_LOCUS11687	metabolic process		catalytic activity	556	62	8.6
A0A0M3K3S0	cGMP-dependent protein kinase	4	Anisakis simplex	ASIM_LOCUS15018	metabolic process;regulation of biological process		catalytic activity;nucleotide binding	693	77.7	7.02
A0A0M3K0Q9	Chaperonin homolog Hsp-60, mitochondrial (inferred by orthology to a C. elegans protein)	5	Anisakis simplex	ASIM_LOCUS13834	metabolic process	cytoplasm	nucleotide binding	479	50.6	5.07
A0A0M3K9P2	Chloride intracellular channel exc-4 (inferred by orthology to a C. elegans protein)	5	Anisakis simplex	ASIM_LOCUS17089				292	34.2	6.47
A0A0M3JWP9	Citrate lyase subunit beta-like protein, mitochondrial (inferred by orthology to a human protein)	5	Anisakis simplex	ASIM_LOCUS12189			catalytic activity;metal ion binding	350	39.2	8.46
A0A0M3K529	Citrate synthase	5	Anisakis simplex	ASIM_LOCUS15477	metabolic process		catalytic activity	387	43.1	6.68
A0A0M3KI13	CN hydrolase domain-containing protein	4	Anisakis simplex	ASIM_LOCUS20011	metabolic process		catalytic activity	136	15.2	8.44
A0A3P6NHU0	CoA carboxyltransferase C-terminal domain-containing protein	5	Anisakis simplex	ASIM_LOCUS3165				175	19.5	8.54
A0A0M3JQT2	Coatomer subunit beta' (inferred by orthology to a human protein)	4	Anisakis simplex	ASIM_LOCUS9771	transport		protein binding;structural molecule activity	1207	133.8	5.25
A0A0M3J9H2	Coatomer subunit epsilon (inferred by orthology to a C. elegans protein)	4	Anisakis simplex	ASIM_LOCUS4050	transport		protein binding;structural molecule activity	177	20.1	5.06
A0A0M3KAY8	Cofactor-independent phosphoglycerate mutase (inferred by orthology to a C. elegans protein)	4	Anisakis simplex	ASIM_LOCUS17536	metabolic process	cytoplasm	catalytic activity;metal ion binding	402	44.9	8.29
A0A0M3IZV9	Col_cuticle_N domain-containing protein	4	Anisakis simplex	ASIM_LOCUS692		membrane	structural molecule activity	301	30.4	5.08
A0A0M3JZM9	Col_cuticle_N domain-containing protein	4	Anisakis simplex	ASIM_LOCUS13402		membrane	structural molecule activity	300	29.4	4.94
A0A0M3JUG1	Complex1_30kDa domain-containing protein	5	Anisakis simplex	ASIM_LOCUS11280	metabolic process		catalytic activity	244	28.6	6.71
A0A0M3JT63	C-terminal-binding protein (inferred by orthology to a D. melanogaster protein)	4	Anisakis simplex	ASIM_LOCUS10757	metabolic process		nucleotide binding	259	28.6	6.37
A0A0M3KCU8	Cystatin	4	Anisakis simplex	ASIM_LOCUS18196	regulation of biological process		enzyme regulator activity	116	13	5.5
A0A0M3J1Y7	Cytochrome b5 heme-binding domain-containing protein	4	Anisakis simplex	ASIM_LOCUS1420		membrane		159	18.1	4.89
A0A0M3K9W1	Cytochrome b-c1 complex subunit 1, mitochondrial (inferred by orthology to a C. elegans protein)	5	Anisakis simplex	ASIM_LOCUS17159			catalytic activity;metal ion binding	464	51.5	6.02
A0A0M3J633	Cytochrome c oxidase assembly factor 7 homolog (inferred by orthology to a C. elegans protein)	5	Anisakis simplex	ASIM_LOCUS2867				248	28.5	5.67
A0A0M3J208	Cytochrome c oxidase subunit VIb (inferred by orthology to a D. melanogaster protein)	4	Anisakis simplex	ASIM_LOCUS1440	metabolic process	membrane;mitochondrion	catalytic activity;transporter activity	258	31	8.05
A0A0M3JT94	Cytochrome c1, heme protein, mitochondrial (inferred by orthology to a human protein)	5	Anisakis simplex	ASIM_LOCUS10796	metabolic process	membrane	metal ion binding	282	31.2	8.21
A0A0M3K4N1	Cytochrome-c oxidase (inferred by orthology to a S. mansoni protein)	5	Anisakis simplex	ASIM_LOCUS15329	metabolic process;transport		catalytic activity;transporter activity	194	22.6	9
A0A0M3K6V7	Dehydrogenase/reductase SDR family member 1 (inferred by orthology to a human protein)	5	Anisakis simplex	ASIM_LOCUS16105	metabolic process		catalytic activity	390	42.5	7.28
A0A0M3K7C5	Dehydrogenase/reductase SDR family member 1 (inferred by orthology to a human protein)	5	Anisakis simplex	ASIM_LOCUS16273	metabolic process	membrane	catalytic activity	369	40.4	7.88
A0A0M3K7J3	Dehydrogenase/reductase SDR family member 13 (inferred by orthology to a human protein)	5	Anisakis simplex	ASIM_LOCUS16341		membrane	catalytic activity	329	37	9.42
A0A0M3JV03	Dihydrolipoamide acetyltransferase component of pyruvate dehydrogenase complex	5	Anisakis simplex	ASIM_LOCUS11501	metabolic process		catalytic activity	453	49.7	7.25
A0A0M3K5Y3	Dihydrolipoamide acetyltransferase component of pyruvate dehydrogenase complex	5	Anisakis simplex	ASIM_LOCUS15781	metabolic process		catalytic activity	550	57.4	7.14
A0A2R4KRP1	Dihydrolipoyl dehydrogenase	5	Anisakis simplex	DLD				498	52.8	7.39
A0A0M3K8M6	Dihydroorotate dehydrogenase (quinone), mitochondrial (inferred by orthology to a human protein)	5	Anisakis simplex	ASIM_LOCUS16724	metabolic process	cytoplasm;membrane	catalytic activity	527	59.2	8.22
A0A0M3JRD7	Dimethylglycine dehydrogenase, mitochondrial (inferred by orthology to a human protein)	5	Anisakis simplex	ASIM_LOCUS10019	metabolic process		catalytic activity	850	95.4	8.29
A0A0M3K810	Dipeptidase C (inferred by orthology to a D. melanogaster protein)	5	Anisakis simplex	ASIM_LOCUS16508	metabolic process		catalytic activity;metal ion binding	429	48.6	6.34
A0A0M3JVM9	Disorganized muscle protein 1 (inferred by orthology to a C. elegans protein)	5	Anisakis simplex	ASIM_LOCUS11752		extracellular		325	36.3	5.5
A0A0M3KCW4	DnaJ homolog dnj-20 (inferred by orthology to a C. elegans protein)	4	Anisakis simplex	ASIM_LOCUS18212	metabolic process		protein binding	332	37.4	7.91
A0A0M3J613	DnaJ_C domain-containing protein	4	Anisakis simplex	ASIM_LOCUS2848	metabolic process		protein binding	170	19.1	6.1
A0A0M3JT87	Dolichyl-diphosphooligosaccharide--protein glycosyltransferase 48 kDa subunit	5	Anisakis simplex	ASIM_LOCUS10788	metabolic process	endoplasmic reticulum;membrane	catalytic activity	438	48.6	7.08
A0A0M3K0N6	Dolichyl-diphosphooligosaccharide--protein glycosyltransferase subunit 1	5	Anisakis simplex	ASIM_LOCUS13807	metabolic process	endoplasmic reticulum;membrane	catalytic activity	595	67	8.7
A0A0M3K9Y6	Dolichyl-diphosphooligosaccharide--protein glycosyltransferase subunit 2	5	Anisakis simplex		metabolic process	membrane		254	28.7	9.52
A0A0M3JGY9	Dosage compensation protein dpy-30 (inferred by orthology to a C. elegans protein)	4	Anisakis simplex	ASIM_LOCUS6671				147	15.7	4.44
A0A0M3K769	DUF148 domain-containing protein	5	Anisakis simplex	ASIM_LOCUS16217				179	19.9	5.68
A0A3P6R855	DUF1768 domain-containing protein	5	Anisakis simplex	ASIM_LOCUS16774				366	42.4	9.44
A0A0M3KGN6	DUF4139 domain-containing protein	4	Anisakis simplex	ASIM_LOCUS19534				202	22.4	6.11
Q9U600	Elongation factor 1-alpha	5	Anisakis simplex	iaa99-ASL3-14C	metabolic process	cytoplasm	catalytic activity;nucleotide binding;RNA binding	465	50.8	9.19
A0A0M3JYB9	Elongation factor 1-beta (inferred by orthology to a human protein)	5	Anisakis simplex	ASIM_LOCUS12859	metabolic process		RNA binding	224	24.9	4.82
A0A0M3K613	Elongation factor 2 (inferred by orthology to a C. elegans protein)	5	Anisakis simplex	ASIM_LOCUS15811			catalytic activity;nucleotide binding	840	93.5	6.64
A0A0M3K5W7	Endoplasmic reticulum lectin 1 (inferred by orthology to a human protein)	4	Anisakis simplex	ASIM_LOCUS15765				564	64.5	5.43
A0A0M3K1E1	Endoplasmic reticulum resident protein 44 (inferred by orthology to a human protein)	4	Anisakis simplex	ASIM_LOCUS14091	cellular homeostasis;regulation of biological process		metal ion binding	415	47.7	5.1
A0A0M3JWQ2	Endoplasmin (inferred by orthology to a human protein)	5	Anisakis simplex	hsp90	metabolic process;response to stimulus		nucleotide binding;protein binding	718	82.9	5.03
A0A3P6SPC9	Endostatin domain-containing protein	4	Anisakis simplex	ASIM_LOCUS19744				123	13.9	6.15
A0A158PP77	Enolase (inferred by orthology to a C. elegans protein)	5	Anisakis simplex	ASIM_LOCUS13276	metabolic process		catalytic activity;metal ion binding	653	70.9	7.36
A0A0M3KHK3	Epidermal retinol dehydrogenase 2 (inferred by orthology to a human protein)	5	Anisakis simplex	ASIM_LOCUS19851				129	14	5.05
A0A0M3KGN1	Epidermal retinol dehydrogenase 2 (inferred by orthology to a human protein)	4	Anisakis simplex	ASIM_LOCUS19529				108	12.4	4.79
A0A0M3IZ64	ER membrane protein complex subunit 1 (inferred by orthology to a human protein)	4	Anisakis simplex			membrane	protein binding	762	85.7	7.52
A0A0M3K5J0	Estradiol 17-beta-dehydrogenase 8 (inferred by orthology to a human protein)	5	Anisakis simplex	ASIM_LOCUS15638	metabolic process		catalytic activity	332	35.8	8.4
A0A0M3KBQ3	Estradiol 17-beta-dehydrogenase 8 (inferred by orthology to a human protein)	5	Anisakis simplex	ASIM_LOCUS17801				134	14.2	7.97
A0A0M3KJT7	Estradiol 17-beta-dehydrogenase 8 (inferred by orthology to a human protein)	5	Anisakis simplex	ASIM_LOCUS20635				156	16.7	5.53
A0A0M3JT84	ETF domain-containing protein	4	Anisakis simplex	ASIM_LOCUS10785	metabolic process		nucleotide binding	334	35.4	9.39
A0A0M3JSK8	Eukaryotic translation initiation factor 2 subunit 1 (inferred by orthology to a human protein)	5	Anisakis simplex	ASIM_LOCUS10524	metabolic process		RNA binding	337	38.4	5.12
A0A0M3JWT3	Eukaryotic translation initiation factor 3 subunit A	5	Anisakis simplex	ASIM_LOCUS12232	cell organization and biogenesis;metabolic process;regulation of biological process	cytoplasm	protein binding;RNA binding	1112	128.4	9.03
A0A0M3JYU4	Eukaryotic translation initiation factor 3 subunit B	5	Anisakis simplex	ASIM_LOCUS13063	cell organization and biogenesis;metabolic process;regulation of biological process	cytoplasm	protein binding;RNA binding	725	82.8	6.14
A0A3P6Q861	Eukaryotic translation initiation factor 3 subunit D	5	Anisakis simplex	ASIM_LOCUS12601				585	66.5	7.93
A0A0M3K2C4	Eukaryotic translation initiation factor 3 subunit E	4	Anisakis simplex	ASIM_LOCUS14469	cell organization and biogenesis;metabolic process;regulation of biological process	cytoplasm	protein binding;RNA binding	462	54.2	6.42
A0A0M3JS04	Eukaryotic translation initiation factor 3 subunit I	4	Anisakis simplex	ASIM_LOCUS10284	cell organization and biogenesis;metabolic process;regulation of biological process	cytoplasm	protein binding;RNA binding	326	36.3	6.07
A0A0M3JUR2	Eukaryotic translation initiation factor 3 subunit K	4	Anisakis simplex	ASIM_LOCUS11399	cell organization and biogenesis;metabolic process;regulation of biological process	cytoplasm	RNA binding	236	27.4	5.81
A0A158PN31	Eukaryotic translation initiation factor 3 subunit L	4	Anisakis simplex	ASIM_LOCUS10454	cell organization and biogenesis;metabolic process;regulation of biological process	cytoplasm	protein binding;RNA binding	554	64.6	5.35
A0A0M3JU93	Eukaryotic translation initiation factor 5A	5	Anisakis simplex	ASIM_LOCUS11200	metabolic process;regulation of biological process		RNA binding	175	19.4	6.09
P26914	Extracellular globin	4	Pseudoterranova decipiens		transport	extracellular	metal ion binding;transporter activity	333	39.4	6.61
A0A0M3K947	F-actin-capping protein subunit alpha	4	Anisakis simplex	ASIM_LOCUS16895	cell organization and biogenesis;regulation of biological process		protein binding	286	33	6.11
A0A0M3JT59	Failed axon connections (inferred by orthology to a D. melanogaster protein)	5	Anisakis simplex	ASIM_LOCUS10753			protein binding	312	36	8.34
A0A158PN34	Family S33 non-peptidase homologue (inferred by orthology to a S. mansoni protein)	5	Anisakis simplex	ASIM_LOCUS10468				317	34.9	8.28
A0A0M3J6W1	Fatty acid-binding protein homolog 9 (inferred by orthology to a C. elegans protein)	4	Anisakis simplex	ASIM_LOCUS3144	transport		transporter activity	128	14.6	5.6
A0A0M3JY59	Ferritin	5	Anisakis simplex	ASIM_LOCUS12787	cellular homeostasis;metabolic process;transport		catalytic activity;metal ion binding	176	20.3	5.08
A0A0M3IYC8	Fibulin-1	4	Anisakis simplex	ASIM_LOCUS161	cell organization and biogenesis;regulation of biological process	extracellular	enzyme regulator activity;metal ion binding	694	76.7	5.15
A0A158PPN0	Filamin-B (inferred by orthology to a human protein)	5	Anisakis simplex	ASIM_LOCUS14513			protein binding	844	90.4	6.54
A0A0M3KCG9	Filamin-related (inferred by orthology to a S. mansoni protein)	5	Anisakis simplex	ASIM_LOCUS18067			protein binding	250	28.5	5.63
A0A0M3JWX2	Fructose-1,6-bisphosphatase (inferred by orthology to a C. elegans protein)	5	Anisakis simplex	ASIM_LOCUS12282	metabolic process		catalytic activity	302	32.8	6.93
A0A0M3JYW9	Fructose-bisphosphate aldolase	5	Anisakis simplex	ASIM_LOCUS13091	metabolic process		catalytic activity	403	43.9	8.27
A0A0M3K444	Fructose-bisphosphate aldolase	5	Anisakis simplex	ASIM_LOCUS15142	metabolic process		catalytic activity	364	39.5	7.99
A0A0M3J577	Galectin	5	Anisakis simplex					110	12.4	7.58
A0A0M3J7F3	Galectin	5	Anisakis simplex	ASIM_LOCUS3338				105	12.3	7.52
A0A0M3JJE8	Galectin	5	Anisakis simplex					84	9.6	9.11
A0A0M3KAU7	Galectin	5	Anisakis simplex					141	16.4	4.54
A0A0M3KI67	Galectin	5	Anisakis simplex	ASIM_LOCUS20065		membrane		192	22.7	9.33
A0A0M3JA06	Galectin	4	Anisakis simplex	ASIM_LOCUS4238		membrane		103	12.3	7.56
A0A0M3KBB5	Gelsolin-like protein 1 (inferred by orthology to a C. elegans protein)	5	Anisakis simplex	ASIM_LOCUS17663	cell organization and biogenesis;regulation of biological process		metal ion binding;protein binding	200	22.8	5.45
A0A0M3JV05	GH13992p (inferred by orthology to a D. melanogaster protein)	4	Anisakis simplex	ASIM_LOCUS11503	transport			226	24.9	4.78
A0A3P6QT32	Gln-synt_C domain-containing protein	5	Anisakis simplex	ASIM_LOCUS13205				272	31.3	7.72
A0A0M3K1N2	GLOBIN domain-containing protein	5	Anisakis simplex	ASIM_LOCUS14194	transport		metal ion binding;transporter activity	143	16.6	5.77
A0A0M3IZ99	Glucose-6-phosphate isomerase	5	Anisakis simplex	ASIM_LOCUS482	metabolic process		catalytic activity	551	62.2	7.25
A0A0M3IYQ5	Glutamate dehydrogenase, mitochondrial (inferred by orthology to a D. melanogaster protein)	5	Anisakis simplex	ASIM_LOCUS288				104	11.6	8.94
A0A0M3IZC6	Glutamate dehydrogenase, mitochondrial (inferred by orthology to a D. melanogaster protein)	5	Anisakis simplex		metabolic process		catalytic activity	293	32.4	8.1
A0A0M3JH52	Glutamate dehydrogenase, mitochondrial (inferred by orthology to a D. melanogaster protein)	5	Anisakis simplex	ASIM_LOCUS6734	metabolic process		catalytic activity	112	12.5	7.46
A0A0M3JVZ7	Glutamate dehydrogenase, mitochondrial (inferred by orthology to a D. melanogaster protein)	5	Anisakis simplex	ASIM_LOCUS11891	metabolic process		catalytic activity	551	61	8.56
A0A0M3K4H2	Glutamate dehydrogenase, mitochondrial (inferred by orthology to a D. melanogaster protein)	5	Anisakis simplex	ASIM_LOCUS15270	metabolic process		catalytic activity	551	60.9	8.18
A0A0M3JUE7	Glutathione peroxidase	5	Anisakis simplex	ASIM_LOCUS11264	metabolic process;response to stimulus		antioxidant activity;catalytic activity	176	19.5	7.02
A0A0M3K3M8	Glutathione peroxidase	5	Anisakis simplex	ASIM_LOCUS14976	metabolic process;response to stimulus		antioxidant activity;catalytic activity	175	19.9	8.1
A0A097IYH5	Glyceraldehyde-3-phosphate dehydrogenase	5	Anisakis simplex	GPDH	metabolic process		catalytic activity;nucleotide binding	340	36.1	7.83
A0A0M3KCG3	Glycerate kinase (inferred by orthology to a human protein)	5	Anisakis simplex					195	21.1	4.96
A0A0M3KAE7	Glycine cleavage system H protein	4	Anisakis simplex	ASIM_LOCUS17345	metabolic process	mitochondrion		164	18	4.75
A0A068FMJ2	Glycogen [starch] synthase	4	Anisakis simplex		metabolic process		catalytic activity	674	76.5	6.84
A0A158PN69	Glycogen debranching enzyme (inferred by orthology to a human protein)	5	Anisakis simplex	ASIM_LOCUS10730	metabolic process		catalytic activity	1488	168.5	6.38
A0A1L5SM67	Glycogen-debranching enzyme	5	Anisakis simplex	AGL	metabolic process		catalytic activity	1480	167.5	6.43
A0A346RVL8	Glycogenin-2	5	Anisakis simplex	gyg2				440	48.8	5.52
A0A0M3JQY7	Golgi apparatus protein 1 homolog (inferred by orthology to a C. elegans protein)	5	Anisakis simplex	ASIM_LOCUS9838		membrane		1196	136.6	6.09
A0A0M3KCF5	GrpE protein homolog, mitochondrial (inferred by orthology to a C. elegans protein)	4	Anisakis simplex	ASIM_LOCUS18053	metabolic process;regulation of biological process		enzyme regulator activity;nucleotide binding;protein binding	251	27.7	7.05
A0A0M3JVL9	Guanine nucleotide-binding protein subunit beta-1 (inferred by orthology to a C. elegans protein)	5	Anisakis simplex	ASIM_LOCUS11741	regulation of biological process;response to stimulus		protein binding	346	37.9	6.34
A0A0M3JM12	Heat shock 70 kDa protein F, mitochondrial (inferred by orthology to a C. elegans protein)	5	Anisakis simplex	ASIM_LOCUS8441				108	12	5.34
A0A0R5QAG5	Heat shock protein 70	5	Anisakis pegreffii	hsp70	cell organization and biogenesis		nucleotide binding	649	70.6	5.64
A0A0M3JUZ4	Hemicentin-1 (inferred by orthology to a human protein)	5	Anisakis simplex	ASIM_LOCUS11491			protein binding	4610	517.3	5.54
A0A221C790	Hemoglobin	4	Anisakis simplex					332	39	6.44
A0A0M3K0J7	Histone acetyltransferase	5	Anisakis simplex	ASIM_LOCUS13763	cell organization and biogenesis;metabolic process;regulation of biological process	nucleus	catalytic activity;DNA binding;metal ion binding	723	82.3	8.34
A0A0M3K7C8	Histone H2B	4	Anisakis simplex	ASIM_LOCUS16276		chromosome;nucleus	DNA binding;protein binding	141	15.7	10.62
A0A346RVP8	Hsc70-interacting protein	5	Anisakis simplex	hsc70				253	28.7	4.88
A0A0M3JRX0	Hypoxia up-regulated protein 1 (inferred by orthology to a human protein)	4	Anisakis simplex	ASIM_LOCUS10236			nucleotide binding	934	105.5	5.63
A0A0M3J1S0	IF rod domain-containing protein	5	Anisakis simplex	ASIM_LOCUS1354	metabolic process;transport	extracellular	structural molecule activity	206	23.4	8.81
A0A0M3JAI6	IF rod domain-containing protein	5	Anisakis simplex	ASIM_LOCUS4414			structural molecule activity	167	20.1	6.01
A0A0M3JKD1	IF rod domain-containing protein	5	Anisakis simplex	ASIM_LOCUS7870			structural molecule activity	149	17.8	4.83
A0A0M3K9Z6	IF rod domain-containing protein	5	Anisakis simplex		regulation of biological process		catalytic activity;motor activity;structural molecule activity	360	41.9	5.06
A0A0M3JW99	Ig-like domain-containing protein	5	Anisakis simplex	ASIM_LOCUS12016				199	22.3	6.57
A0A0M3J081	Ig-like domain-containing protein	4	Anisakis simplex	ASIM_LOCUS17818				107	12.1	8.43
A0A0M3JS37	Importin subunit alpha	5	Anisakis simplex	ASIM_LOCUS10322	transport	cytoplasm;nucleus	protein binding;transporter activity	517	56.7	4.96
A0A0M3JTD5	Inositol-1-monophosphatase	5	Anisakis simplex	ASIM_LOCUS10843	metabolic process		catalytic activity;metal ion binding	354	38.4	6.47
A0A0M3K4F6	Integrin alpha pat-2 (inferred by orthology to a C. elegans protein)	5	Anisakis simplex	ASIM_LOCUS15254	regulation of biological process;response to stimulus	membrane		987	110.3	5.96
A0A0M3IZQ1	Integrin beta	5	Anisakis simplex	ASIM_LOCUS634				242	27.7	5.4
A0A0M3KFZ8	Integrin beta	5	Anisakis simplex		regulation of biological process;response to stimulus	membrane		306	33.5	6.58
A0A0M3JW12	Integrin-linked protein kinase (inferred by orthology to a human protein)	4	Anisakis simplex	ASIM_LOCUS11912	metabolic process		catalytic activity;nucleotide binding;protein binding	467	52.6	6.58
P23731	Intermediate filament protein B	5	Ascaris suum		cell organization and biogenesis;metabolic process;transport	cytoplasm	catalytic activity;motor activity;structural molecule activity;transporter activity	589	67.7	5.96
A0A158PNG4	Isochorismatase domain-containing protein	4	Anisakis simplex	ASIM_LOCUS11401	metabolic process		catalytic activity	200	22	8.07
A0A0M3K1M6	KH_9 domain-containing protein	4	Anisakis simplex	ASIM_LOCUS14186			RNA binding	527	58.1	8.65
A0A0M3IZR0	L-2-hydroxyglutarate dehydrogenase, mitochondrial (inferred by orthology to a human protein)	5	Anisakis simplex	ASIM_LOCUS643	metabolic process		catalytic activity	352	39.5	9.23
A0A0M3K0L5	Lamin-1 (inferred by orthology to a C. elegans protein)	5	Anisakis simplex	ASIM_LOCUS13782		membrane	catalytic activity;motor activity;structural molecule activity	660	75.1	6.4
A0A0M3JSY5	Laminin subunit beta-1 (inferred by orthology to a D. melanogaster protein)	5	Anisakis simplex	ASIM_LOCUS10671	cell organization and biogenesis;metabolic process;regulation of biological process;response to stimulus;transport	cytoskeleton;extracellular;membrane	catalytic activity;motor activity;protein binding;signal transducer activity;transporter activity	1776	196.9	5.07
A0A0M3JWZ2	LAMP family protein lmp-1 (inferred by orthology to a C. elegans protein)	5	Anisakis simplex	ASIM_LOCUS12303		membrane		158	17.7	5.52
A0A0M3K0G7	La-related protein 1 (inferred by orthology to a C. elegans protein)	4	Anisakis simplex	ASIM_LOCUS13732			RNA binding	1434	155.5	9.17
A0A0M3JZE2	LD35640p (inferred by orthology to a D. melanogaster protein)	4	Anisakis simplex	ASIM_LOCUS13295	regulation of biological process		RNA binding	643	67.2	6.28
A0A0M3JXM1	LD36273p (inferred by orthology to a D. melanogaster protein)	5	Anisakis simplex	ASIM_LOCUS12572				278	29.9	9.07
A0A158PP38	Lethal (2) 01289 (inferred by orthology to a D. melanogaster protein)	5	Anisakis simplex	ASIM_LOCUS12998		membrane		388	43.8	5.5
A0A0M3K332	Leucine aminopeptidase 1 (inferred by orthology to a C. elegans protein)	4	Anisakis simplex	ASIM_LOCUS14774	metabolic process	cytoplasm	catalytic activity;metal ion binding	440	47.1	7.46
A0A0M3JSC1	LIM zinc-binding domain-containing protein	4	Anisakis simplex	ASIM_LOCUS10420			metal ion binding	290	33.1	6.93
A0A0M3KJ01	LIM zinc-binding domain-containing protein	4	Anisakis simplex	ASIM_LOCUS20347			metal ion binding	161	18.3	5.62
A0A0M3J0C8	Lipase_3 domain-containing protein	4	Anisakis simplex	ASIM_LOCUS861	metabolic process	membrane	catalytic activity	197	22.1	7.21
A0A0M3KAG2	Lipoyl-binding domain-containing protein	5	Anisakis simplex	ASIM_LOCUS17359				188	20.7	9.09
A0A0M3KCJ8	Lipoyl-binding domain-containing protein	5	Anisakis simplex		metabolic process		catalytic activity	363	38.3	6.73
A0A3P6Q9L7	LTD domain-containing protein	4	Anisakis simplex	ASIM_LOCUS6679				110	12.7	9.82
A0A0M3JS59	L-type lectin-like domain-containing protein	4	Anisakis simplex	ASIM_LOCUS10346		membrane		354	39.9	6.93
A0A0M3JSE0	M20_dimer domain-containing protein	5	Anisakis simplex	ASIM_LOCUS10444	metabolic process		catalytic activity	481	54.1	6.61
A0A0M3JV41	M20_dimer domain-containing protein	5	Anisakis simplex	ASIM_LOCUS11546	metabolic process		catalytic activity	474	53.4	6.65
A0A0M3K9E5	M20_dimer domain-containing protein	5	Anisakis simplex	ASIM_LOCUS16994	metabolic process		catalytic activity	476	53.5	6.38
A0A0M3KBA5	Malate dehydrogenase	5	Anisakis simplex	ASIM_LOCUS17653	metabolic process	membrane	catalytic activity	325	34.2	8.68
A0A0M3J5G4	Malate dehydrogenase (inferred by orthology to a C. elegans protein)	5	Anisakis simplex	ASIM_LOCUS2649	metabolic process		catalytic activity	179	19.7	8.79
A0A0M3JNY8	Malate dehydrogenase (inferred by orthology to a C. elegans protein)	5	Anisakis simplex	ASIM_LOCUS9120	metabolic process		catalytic activity	78	8.4	7.46
A0A0M3K093	Maleylacetoacetate isomerase (inferred by orthology to a human protein)	4	Anisakis simplex	ASIM_LOCUS13649				138	15.2	8.38
A0A0M3KB82	MC domain-containing protein	5	Anisakis simplex	ASIM_LOCUS17628		membrane	catalytic activity;metal ion binding	338	38.6	6.13
A0A3G5BC99	Metalloendopeptidase	4	Anisakis simplex	nas-13				287	32.3	8.15
A0A0M3JD61	Methylmalonyl-CoA epimerase, mitochondrial (inferred by orthology to a human protein)	5	Anisakis simplex	ASIM_LOCUS3889				118	13.1	8.05
A0A0M3KGB4	Methylmalonyl-CoA epimerase, mitochondrial (inferred by orthology to a human protein)	5	Anisakis simplex	ASIM_LOCUS19412				183	20.3	6.95
A0A158PMT2	Methylmalonyl-CoA epimerase, mitochondrial (inferred by orthology to a human protein)	5	Anisakis simplex	ASIM_LOCUS9861				201	22.3	8.9
A0A0M3K4B4	MFS domain-containing protein	4	Anisakis simplex	ASIM_LOCUS15212	transport	membrane	transporter activity	532	59.6	6.98
A0A0M3IY35	MIC complex subunit MIC10	4	Anisakis simplex	ASIM_LOCUS64		membrane;mitochondrion		230	26	7.24
A0A0M3JTM9	MIC complex subunit MIC60	5	Anisakis simplex	ASIM_LOCUS10959		membrane;mitochondrion		685	77.7	6.64
A0A0M3J329	Microtubule-associated protein futsch (inferred by orthology to a D. melanogaster protein)	5	Anisakis simplex	ASIM_LOCUS1812				348	37.2	5.21
A0A0M3J3Y3	Microtubule-associated protein futsch (inferred by orthology to a D. melanogaster protein)	5	Anisakis simplex	ASIM_LOCUS2116	cell organization and biogenesis		protein binding	170	18.9	6.52
A0A0M3J921	Microtubule-associated protein futsch (inferred by orthology to a D. melanogaster protein)	5	Anisakis simplex	ASIM_LOCUS3904				193	20.3	9.99
P90992	Mitochondrial 2-oxoglutarate/malate carrier protein	4	Caenorhabditis elegans	misc-1	cell death;regulation of biological process;transport	membrane;mitochondrion	transporter activity	306	33.3	9.76
A0A0M3K9H9	Mitochondrial import inner membrane translocase subunit TIM50	4	Anisakis simplex	ASIM_LOCUS17027	transport	membrane		429	49.9	9.11
A0A0M3JRB7	Mitochondrial import receptor subunit TOM40 homolog (inferred by orthology to a C. elegans protein)	5	Anisakis simplex	ASIM_LOCUS9993	transport	membrane		327	35	6.87
A0A0M3JX96	ML domain-containing protein	4	Anisakis simplex	ASIM_LOCUS12425				138	15.4	6.61
A0A0M3K1X5	Moesin/ezrin/radixin homolog 1 (inferred by orthology to a D. melanogaster protein)	5	Anisakis simplex			cytoplasm;cytoskeleton	protein binding	618	72.7	6.3
A0A0M3JXA3	MPN domain-containing protein	5	Anisakis simplex	ASIM_LOCUS12432	metabolic process	cytoplasm	protein binding;RNA binding	347	38.9	5
A0A0M3J0A0	MPN domain-containing protein	4	Anisakis simplex	ASIM_LOCUS833			protein binding	364	40.9	5.54
A0A0M3K4U8	Muscle M-line assembly protein unc-89 (inferred by orthology to a C. elegans protein)	5	Anisakis simplex	ASIM_LOCUS15396	regulation of biological process		protein binding	295	34.4	6.92
A0A0M3KGH1	Myosin motor domain-containing protein	5	Anisakis simplex	ASIM_LOCUS19470	cell organization and biogenesis	cytoskeleton	catalytic activity;motor activity;nucleotide binding	551	63.7	7.03
A0A3P6RE65	Myosin motor domain-containing protein	5	Anisakis simplex	ASIM_LOCUS14319				1839	211.2	5.8
A0A0M3JFX7	Myosin motor domain-containing protein	4	Anisakis simplex	ASIM_LOCUS6304			catalytic activity;motor activity;nucleotide binding	238	27.3	8.06
A0A0M3JTQ4	Myosin regulatory light chain 2 (inferred by orthology to a D. melanogaster protein)	5	Anisakis simplex	ASIM_LOCUS10989			metal ion binding	170	18.7	5.2
A0A0M3K251	Myosin regulatory light chain 2 (inferred by orthology to a D. melanogaster protein)	4	Anisakis simplex	ASIM_LOCUS14387			metal ion binding	174	19.2	4.96
A0A0M3JBH8	Myosin_tail_1 domain-containing protein	5	Anisakis simplex	ASIM_LOCUS4761			catalytic activity;motor activity	154	17.6	5.69
A0A3P6SLJ0	Myosin_tail_1 domain-containing protein	5	Anisakis simplex	ASIM_LOCUS19808				273	31.7	5.31
A0A0M3K0W5	Myosin-2 essential light chain (inferred by orthology to a D. melanogaster protein)	5	Anisakis simplex	ASIM_LOCUS13894			metal ion binding	148	16.6	4.72
A0A0M3K5C5	Myosin-3 (inferred by orthology to a C. elegans protein)	5	Anisakis simplex		cell organization and biogenesis;metabolic process;transport	cytoskeleton	catalytic activity;DNA binding;motor activity;nucleotide binding;transporter activity	1074	125.5	5.22
A0A0M3KB37	Myosin-3 (inferred by orthology to a C. elegans protein)	4	Anisakis simplex	ASIM_LOCUS17585			catalytic activity;motor activity;nucleotide binding	579	66.3	7.09
A0A0M3IYV1	NAC-A/B domain-containing protein	4	Anisakis simplex	ASIM_LOCUS334				195	21.1	4.97
A0A0M3JTX4	NAD(P)-bd_dom domain-containing protein	4	Anisakis simplex	ASIM_LOCUS11065	metabolic process		catalytic activity	441	49.3	9.22
A0A0M3J3F7	Neur_chan_LBD domain-containing protein	5	Anisakis simplex	ASIM_LOCUS1940	transport	membrane	transporter activity	169	19.6	6.33
A0A0M3JT14	Neuroglian (inferred by orthology to a D. melanogaster protein)	5	Anisakis simplex	ASIM_LOCUS10703		membrane	protein binding	1136	127.5	5.55
P36609	Neuronal calcium sensor 2	4	Caenorhabditis elegans	ncs-2			metal ion binding	190	22	5.19
A0A3P6PEM0	NIDO domain-containing protein	4	Anisakis simplex	ASIM_LOCUS1312				355	40.1	7.58
A0A0M3KFX5	Nose resistant to fluoxetine protein 5 (inferred by orthology to a C. elegans protein)	4	Anisakis simplex	ASIM_LOCUS19272				321	36.2	6.55
A0A0M3JYQ4	Nucleoredoxin-like protein 2 (inferred by orthology to a human protein)	4	Anisakis simplex	ASIM_LOCUS13017	cellular homeostasis;regulation of biological process		catalytic activity	143	16.2	5.11
A0A0M3K9I2	Nucleoside diphosphate kinase	5	Anisakis simplex	ASIM_LOCUS17030	metabolic process		catalytic activity;nucleotide binding	238	26.6	6.55
A0A158PN86	Obg-like ATPase 1	4	Anisakis simplex	ASIM_LOCUS10852		cytoplasm	catalytic activity;nucleotide binding	424	47.6	6.8
A0A158PNX7	Oxidored_FMN domain-containing protein	5	Anisakis simplex	ASIM_LOCUS12571	metabolic process		catalytic activity;nucleotide binding	1620	180.1	4.68
A0A0M3JYW1	Oxoglutarate/malate carrier protein (inferred by orthology to a C. elegans protein)	5	Anisakis simplex	ASIM_LOCUS13082	transport	membrane		297	33	9.72
A0A0M3J505	Papilin (inferred by orthology to a C. elegans protein)	5	Anisakis simplex	ASIM_LOCUS2488				293	30.2	4.68
A0A0M3KE06	Papilin (inferred by orthology to a C. elegans protein)	5	Anisakis simplex	ASIM_LOCUS18603	metabolic process		catalytic activity;metal ion binding	500	55.7	4.91
A0A0M3KKP7	Papilin (inferred by orthology to a C. elegans protein)	5	Anisakis simplex	ASIM_LOCUS20947	regulation of biological process		enzyme regulator activity	129	15.1	4.75
A0A0M3J3U0	Paralyzed arrest at two-fold protein 6 (inferred by orthology to a C. elegans protein)	5	Anisakis simplex	ASIM_LOCUS2073	cell organization and biogenesis		protein binding	287	33.4	5.9
A0A158PP35	Paramyosin (inferred by orthology to a C. elegans protein)	5	Anisakis simplex	ASIM_LOCUS12986	metabolic process		catalytic activity;motor activity	880	101.6	5.45
A0A0M3K1G1	PB1 domain-containing protein	5	Anisakis simplex	ASIM_LOCUS14113			protein binding	354	39.9	8.32
A0A0M3JSE8	PCI domain-containing protein	5	Anisakis simplex	ASIM_LOCUS10452			protein binding	512	58.9	6.65
A0A158PNG9	PCM1_C domain-containing protein	5	Anisakis simplex	ASIM_LOCUS11440				937	105.9	5.39
A0A0M3K8N1	PDZ domain-containing protein	5	Anisakis simplex	ASIM_LOCUS16730			protein binding	434	47.4	8.98
A0A0M3J539	PDZ domain-containing protein	4	Anisakis simplex	ASIM_LOCUS2520			protein binding	181	20	9.73
A0A0M3KCB9	PEPCK_GTP domain-containing protein	5	Anisakis simplex	ASIM_LOCUS18018	metabolic process		catalytic activity;nucleotide binding	352	39.2	7.34
A0A0M3K9C1	Pepsin-I3 domain-containing protein	4	Anisakis simplex	ASIM_LOCUS16970				183	20.8	7.9
A0A0M3KBL7	Pepsin-I3 domain-containing protein	4	Anisakis simplex	ASIM_LOCUS17765				108	12.6	6.93
A0A3P6NCX5	Pepsin-I3 domain-containing protein (Fragment)	5	Anisakis simplex	ASIM_LOCUS4402				139	15.8	5.06
A0A0M3JTF7	Peptidase A1 domain-containing protein	5	Anisakis simplex		metabolic process	vacuole	catalytic activity	264	28.8	4.86
A0A0M3KBV1	Peptidase_M23 domain-containing protein	5	Anisakis simplex	ASIM_LOCUS17849				253	28.3	6.34
A0A0M3K6G9	Peptidase_M28 domain-containing protein	5	Anisakis simplex	ASIM_LOCUS15965	metabolic process		catalytic activity	418	46.7	6.7
A0A0M3JT42	Peptidyl-prolyl cis-trans isomerase	5	Anisakis simplex	ASIM_LOCUS10736	metabolic process		catalytic activity	205	22.1	7.42
A0A3P6NH68	Peptidyl-prolyl cis-trans isomerase	5	Anisakis simplex	ASIM_LOCUS2997				114	12.6	8.88
A0A0M3JS34	Peptidylprolyl isomerase	5	Anisakis simplex	ASIM_LOCUS10318	metabolic process		catalytic activity	270	30.3	6.13
A0A0M3JXR9	Peripheral subunit-binding (PSBD) domain-containing protein	5	Anisakis simplex	ASIM_LOCUS12626	metabolic process		catalytic activity	377	40.3	9.58
A0A0M3K9Z9	Peroxiredoxin 1 (inferred by orthology to a D. melanogaster protein)	5	Anisakis simplex	ASIM_LOCUS17197	cellular homeostasis;metabolic process;regulation of biological process;response to stimulus		antioxidant activity;catalytic activity	195	21.7	7.02
A0A0M3K7S7	PHB domain-containing protein	5	Anisakis simplex	ASIM_LOCUS16425				433	47	5.07
A0A0M3JR99	Phosphate carrier protein, mitochondrial (inferred by orthology to a human protein)	5	Anisakis simplex	ASIM_LOCUS9973	transport	membrane		466	52.7	9.33
A0A0M3J1J1	Phosphatidylethanolamine-binding protein homolog (inferred by orthology to a C. elegans protein)	5	Anisakis simplex	ASIM_LOCUS1274				182	20.1	8.59
Q05893	Phosphoenolpyruvate carboxykinase [GTP]	5	Ascaris suum	PCK	metabolic process		catalytic activity;metal ion binding;nucleotide binding	643	72.2	6.8
A0A0M3IY31	Phosphoglucomutase (inferred by orthology to a D. melanogaster protein)	5	Anisakis simplex	PGM1	metabolic process		catalytic activity;metal ion binding	572	62.1	7.31
A0A346RVR5	Phosphoglucomutase-2	5	Anisakis simplex	PGM2				595	66.8	6.95
A0A0M3K3R5	Phosphoglycerate kinase	5	Anisakis simplex		metabolic process		catalytic activity;nucleotide binding	464	51.6	8.37
A0A0M3IY29	Phosphotransferase	5	Anisakis simplex	ASIM_LOCUS57	cellular homeostasis;metabolic process		catalytic activity;enzyme regulator activity;nucleotide binding	594	65.9	5.36
A0A0M3KBJ8	PKS_ER domain-containing protein	5	Anisakis simplex	ASIM_LOCUS17746	metabolic process		catalytic activity	374	41.8	9.47
A0A0M3JYC6	PKS_ER domain-containing protein	4	Anisakis simplex	ASIM_LOCUS12866	metabolic process		catalytic activity	350	39	8.95
A0A3P6RU49	PPIase cyclophilin-type domain-containing protein	5	Anisakis simplex	ASIM_LOCUS11619				791	89.4	6.57
A0A0M3JS83	Probable 26S protease regulatory subunit 4 (inferred by orthology to a C. elegans protein)	5	Anisakis simplex	ASIM_LOCUS10373	regulation of biological process		catalytic activity;nucleotide binding;RNA binding	407	45.5	6.76
A0A0M3K405	Probable 26S proteasome regulatory subunit rpn-6.1 (inferred by orthology to a C. elegans protein)	4	Anisakis simplex	ASIM_LOCUS15103			protein binding	1468	160.6	6.51
A0A0M3JRZ5	Probable ADP-dependent glucokinase (inferred by orthology to a C. elegans protein)	4	Anisakis simplex		metabolic process	membrane	catalytic activity	568	64.7	8.65
A0A0M3KGA6	Probable arginine kinase (inferred by orthology to a C. elegans protein)	5	Anisakis simplex	ASIM_LOCUS19404	metabolic process		catalytic activity;nucleotide binding	152	17	5.9
A0A0M3KE66	Probable elongation factor 1-beta/1-delta 2 (inferred by orthology to a C. elegans protein)	5	Anisakis simplex		metabolic process		RNA binding	576	66.4	6.16
A0A0M3K2Z8	Probable elongation factor 1-gamma (inferred by orthology to a C. elegans protein)	5	Anisakis simplex	ASIM_LOCUS14737	metabolic process		protein binding;RNA binding	387	43.8	6.67
A0A0M3K2M8	Probable enoyl-CoA hydratase, mitochondrial (inferred by orthology to a C. elegans protein)	5	Anisakis simplex	ASIM_LOCUS14592	metabolic process		catalytic activity	289	31.4	8.66
A0A0M3JL06	Probable fumarate hydratase, mitochondrial (inferred by orthology to a C. elegans protein)	5	Anisakis simplex	ASIM_LOCUS8088	metabolic process		catalytic activity	137	14.3	6.52
A0A0M3K0N8	Probable fumarate hydratase, mitochondrial (inferred by orthology to a C. elegans protein)	5	Anisakis simplex	ASIM_LOCUS13809	metabolic process		catalytic activity	700	78.9	7.87
A0A0M3J0G5	Probable fumarate hydratase, mitochondrial (inferred by orthology to a C. elegans protein)	4	Anisakis simplex	ASIM_LOCUS898	metabolic process		catalytic activity	147	16.2	8.84
A0A0M3J2N5	Probable imidazolonepropionase (inferred by orthology to a human protein)	4	Anisakis simplex	ASIM_LOCUS1669	metabolic process	cytoplasm	catalytic activity	307	33.4	6.07
A0A0M3K3X7	Probable inorganic pyrophosphatase 1 (inferred by orthology to a C. elegans protein)	5	Anisakis simplex	ASIM_LOCUS15075	metabolic process	cytoplasm	catalytic activity;metal ion binding	306	34.6	6.54
Q23381	Probable methylmalonyl-CoA mutase, mitochondrial	5	Caenorhabditis elegans	mmcm-1	metabolic process	mitochondrion;organelle lumen	catalytic activity;metal ion binding	744	81.6	6.46
A0A0M3J7K8	Probable methylmalonyl-CoA mutase, mitochondrial (inferred by orthology to a C. elegans protein)	5	Anisakis simplex	ASIM_LOCUS3393	metabolic process		catalytic activity	209	23.2	6.95
A0A0M3K184	Probable ornithine aminotransferase, mitochondrial (inferred by orthology to a C. elegans protein)	4	Anisakis simplex	ASIM_LOCUS14029			catalytic activity	303	33.5	7.71
A0A0M3KDQ8	Probable prefoldin subunit 3 (inferred by orthology to a C. elegans protein)	5	Anisakis simplex	ASIM_LOCUS18506	metabolic process			154	17.5	5.68
A0A0M3JX51	Probable selenide, water dikinase (inferred by orthology to a C. elegans protein)	5	Anisakis simplex	ASIM_LOCUS12371	metabolic process		catalytic activity;nucleotide binding	377	40.8	5.99
A0A0M3K232	Probable voltage-dependent anion-selective channel (inferred by orthology to a C. elegans protein)	5	Anisakis simplex	ASIM_LOCUS14363	regulation of biological process;transport	membrane;mitochondrion	transporter activity	249	27.3	8.9
A0A0M3J225	Procollagen lysyl hydroxylase (inferred by orthology to a D. melanogaster protein)	4	Anisakis simplex	ASIM_LOCUS1458				251	29.5	5.01
A0A0M3K7K9	Profilin	5	Anisakis simplex	ASIM_LOCUS16357			protein binding	130	14.2	5.29
A0A0M3JSK9	Prohibitin	5	Anisakis simplex	ASIM_LOCUS10525		membrane		268	29.4	6.81
A0A0M3JYV7	Prohibitin	5	Anisakis simplex	ASIM_LOCUS13078		membrane		297	32.8	9.77
A0A158PMS6	Proline dehydrogenase	4	Anisakis simplex	ASIM_LOCUS9835	metabolic process		catalytic activity;metal ion binding	506	58	7.11
A0A0M3J2Q2	Properdin (inferred by orthology to a human protein)	5	Anisakis simplex	ASIM_LOCUS1685				277	30.9	5.81
A0A0M3KGL2	Propionyl-CoA carboxylase beta chain, mitochondrial (inferred by orthology to a human protein)	5	Anisakis simplex	ASIM_LOCUS19510			catalytic activity	322	34.8	5.39
A0A0M3JSH7	Proteasome endopeptidase complex	5	Anisakis simplex	ASIM_LOCUS10493	metabolic process	cytoplasm;nucleus;proteasome	catalytic activity	259	28.8	5.31
A0A0M3JT99	Proteasome subunit alpha type	5	Anisakis simplex	ASIM_LOCUS10803	metabolic process	cytoplasm;nucleus;proteasome	catalytic activity	292	32.5	6.55
A0A0M3JYT8	Proteasome subunit alpha type	5	Anisakis simplex	ASIM_LOCUS13057	metabolic process	cytoplasm;nucleus;proteasome	catalytic activity	259	28.5	6.6
A0A3P6QLX8	Proteasome subunit alpha type	5	Anisakis simplex	ASIM_LOCUS13984				253	27.8	5.19
A0A0M3K635	Proteasome subunit alpha type	4	Anisakis simplex	ASIM_LOCUS15833	metabolic process	cytoplasm;nucleus;proteasome	catalytic activity	250	28.3	6.64
A0A0M3K6C4	Proteasome subunit beta type	4	Anisakis simplex	ASIM_LOCUS15922	metabolic process		catalytic activity	273	29.7	7.99
A0A0M3JZK2	Proteasome subunit beta type-8 (inferred by orthology to a human protein)	5	Anisakis simplex	ASIM_LOCUS13368	metabolic process		catalytic activity	175	19.5	8.22
A0A0M3JU72	Protein 4.1 homolog (inferred by orthology to a D. melanogaster protein)	5	Anisakis simplex	ASIM_LOCUS11178		cytoskeleton	protein binding;structural molecule activity	4528	505.4	6.1
A0A097IYF9	Protein disulfide-isomerase	5	Anisakis simplex	PDI	cellular homeostasis;regulation of biological process	endoplasmic reticulum	catalytic activity	497	55.8	5
A0A0M3K8Z5	Protein disulfide-isomerase A3 (inferred by orthology to a human protein)	4	Anisakis simplex	ASIM_LOCUS16843	cellular homeostasis;regulation of biological process			246	28.2	8.97
A0A0M3K655	Protein disulfide-isomerase TMX3 (inferred by orthology to a human protein)	4	Anisakis simplex	ASIM_LOCUS15853	cellular homeostasis;regulation of biological process	membrane		447	50.3	5.43
A0A0M3JT02	Protein ERGIC-53-like (inferred by orthology to a human protein)	5	Anisakis simplex	ASIM_LOCUS10690	transport	cytoplasm;membrane	protein binding	502	56	6.64
A0A0M3KDJ8	Protein FAM136A (inferred by orthology to a human protein)	4	Anisakis simplex	ASIM_LOCUS18446				139	15.8	6.18
A0A0M3JX08	Protein lethal(2)essential for life (inferred by orthology to a D. melanogaster protein)	5	Anisakis simplex	ASIM_LOCUS12322				183	21	6.44
A0A0M3K080	Protein lethal(2)essential for life (inferred by orthology to a D. melanogaster protein)	5	Anisakis simplex	ASIM_LOCUS13636				351	41.1	8.22
A0A0M3K9M9	Protein lethal(2)essential for life (inferred by orthology to a D. melanogaster protein)	5	Anisakis simplex	ASIM_LOCUS17077				152	17.7	6.7
A0A0M3JXA1	Protein phosphatase	4	Anisakis simplex	ASIM_LOCUS12430			catalytic activity	317	34.1	5.26
A0A158PNI3	Protein transport protein SEC23	4	Anisakis simplex	ASIM_LOCUS11565	transport	cytoplasm	metal ion binding	821	90.7	7.01
A0A0M3JUU4	Protein-serine/threonine phosphatase	4	Anisakis simplex	ASIM_LOCUS11436	metabolic process		catalytic activity;metal ion binding	289	32.6	6.67
A0A0M3K0E8	P-type domain-containing protein	5	Anisakis simplex	ASIM_LOCUS13709	metabolic process		catalytic activity	1044	117.7	6.21
A0A0M3K5X6	Purine nucleoside phosphorylase (inferred by orthology to a human protein)	5	Anisakis simplex	ASIM_LOCUS15774	metabolic process		catalytic activity	364	40.2	7.39
A0A0M3K6Q9	Putative adp,ATP carrier protein (inferred by orthology to a S. mansoni protein)	5	Anisakis simplex	ASIM_LOCUS16057	transport	membrane	transporter activity	305	33.8	9.52
A0A0M3J608	Putative alcohol dehydrogenase (inferred by orthology to a S. mansoni protein)	5	Anisakis simplex	ASIM_LOCUS2841	metabolic process		catalytic activity;metal ion binding	244	26.2	8.28
A0A0M3KIK6	Putative aminopeptidase (inferred by orthology to a C. elegans protein)	5	Anisakis simplex	ASIM_LOCUS20202	metabolic process	cytoplasm	catalytic activity;metal ion binding	212	23.3	7.11
A0A0M3KDK6	Putative aminopeptidase (inferred by orthology to a C. elegans protein)	4	Anisakis simplex	ASIM_LOCUS18454	metabolic process	cytoplasm	catalytic activity;metal ion binding	309	33.7	8.28
A0A0M3JRB4	Putative ATP synthase subunit f, mitochondrial (inferred by orthology to a C. elegans protein)	4	Anisakis simplex	ASIM_LOCUS9990				164	19.2	9.8
A0A0M3JQX7	Putative cop-coated vesicle membrane protein P24 (inferred by orthology to a S. mansoni protein)	4	Anisakis simplex	ASIM_LOCUS9826	transport	membrane		200	22.7	5.9
A0A0M3JWG7	Putative deoxyribose-phosphate aldolase (inferred by orthology to a C. elegans protein)	5	Anisakis simplex	ASIM_LOCUS12088	metabolic process	cytoplasm	catalytic activity	291	32.3	7.74
A0A0M3J6B6	Putative laminin gamma-1 chain (inferred by orthology to a S. mansoni protein)	5	Anisakis simplex		cell organization and biogenesis			290	32.3	4.87
A0A0M3KB73	Putative laminin gamma-1 chain (inferred by orthology to a S. mansoni protein)	4	Anisakis simplex	ASIM_LOCUS17620	cell organization and biogenesis			487	53.8	5.01
A0A0M3JQT9	Putative malate dehydrogenase (inferred by orthology to a S. mansoni protein)	5	Anisakis simplex	ASIM_LOCUS9779	metabolic process		catalytic activity	422	45.8	8.48
Q9U602	Putative nucleosome binding protein	5	Anisakis simplex		cell organization and biogenesis	nucleus		321	37.2	4.6
A0A0M3JRF7	Putative thiosulfate sulfurtransferase (inferred by orthology to a C. elegans protein)	4	Anisakis simplex	ASIM_LOCUS10043				319	36.1	7.74
A0A0M3K9G7	Putative UDP-glucuronosyltransferase ugt-58 (inferred by orthology to a C. elegans protein)	5	Anisakis simplex	ASIM_LOCUS17016	metabolic process	membrane	catalytic activity	433	49.7	8.68
A0A0M3JYQ5	PX domain-containing protein	4	Anisakis simplex		transport	cytosol		438	50.3	6.24
A0A3P6Q6B0	Pyr_redox_2 domain-containing protein	5	Anisakis simplex	ASIM_LOCUS11542				423	47.1	8.7
A0A3P6S270	Pyr_redox_2 domain-containing protein	4	Anisakis simplex	ASIM_LOCUS18032				434	48.2	6.9
A0A0M3K937	Pyrroline-5-carboxylate reductase (inferred by orthology to a S. mansoni protein)	5	Anisakis simplex	ASIM_LOCUS16885	metabolic process		catalytic activity	272	28.5	6.95
A0A0M3K059	Pyruvate carboxylase 1 (inferred by orthology to a C. elegans protein)	5	Anisakis simplex	ASIM_LOCUS13613	metabolic process		catalytic activity;metal ion binding;nucleotide binding	1242	137.8	7.42
A0A3P6QLW6	Pyruvate dehydrogenase E1 component subunit alpha	5	Anisakis simplex	ASIM_LOCUS13980				428	47.2	7.62
P26267	Pyruvate dehydrogenase E1 component subunit alpha type I, mitochondrial	4	Ascaris suum		metabolic process	mitochondrion;organelle lumen	catalytic activity	396	43.7	7.87
A0A0M3JRA2	Pyruvate dehydrogenase E1 component subunit beta	5	Anisakis simplex	ASIM_LOCUS9976	metabolic process		catalytic activity	383	41.4	6.39
A0A0M3JXY6	Pyruvate dehydrogenase E1 component subunit beta	5	Anisakis simplex	ASIM_LOCUS12701	metabolic process		catalytic activity	364	39.4	6.33
A0A0M3JXT3	Pyruvate kinase	4	Anisakis simplex	ASIM_LOCUS12640	metabolic process		catalytic activity;metal ion binding	575	62.6	7.03
A0A0M3JZR1	Rab GDP dissociation inhibitor	5	Anisakis simplex	ASIM_LOCUS13439	metabolic process;regulation of biological process;response to stimulus;transport	cytoplasm	catalytic activity;enzyme regulator activity	444	50	5.55
A0A0M3JWX5	Ras-related protein Rab-11B	5	Anisakis simplex	rab-11b	regulation of biological process;response to stimulus		catalytic activity;nucleotide binding	215	23.9	6.4
A0A0M3JZN2	Ras-related protein Rab-17 (inferred by orthology to a human protein)	5	Anisakis simplex	ASIM_LOCUS13405	regulation of biological process;response to stimulus		catalytic activity;nucleotide binding	217	23.3	7.77
A0A346RVJ4	Ras-related protein rab-1a	5	Anisakis simplex	rab-1a				202	22.5	5.72
A0A0M3K8M3	Ras-related protein Rab-7a (inferred by orthology to a human protein)	5	Anisakis simplex	ASIM_LOCUS16721	regulation of biological process;response to stimulus		catalytic activity;nucleotide binding	216	24.5	7.18
A0A0M3JZ90	Redox-regulatory protein FAM213A (inferred by orthology to a human protein)	4	Anisakis simplex	ASIM_LOCUS13234	metabolic process			193	21.5	8.79
A0A0M3JY66	Regulator of microtubule dynamics protein 1 (inferred by orthology to a human protein)	5	Anisakis simplex	ASIM_LOCUS12795			protein binding	289	32.9	9.39
A0A0M3K5A6	Reticulon-like protein	5	Anisakis simplex	ASIM_LOCUS15554		membrane		138	15.7	8.35
A0A0M3K6M8	Ribosomal protein	4	Anisakis simplex	ASIM_LOCUS16026	metabolic process	ribosome	RNA binding;structural molecule activity	201	22.6	9.63
A0A0M3K776	Ribosomal protein L15	4	Anisakis simplex	ASIM_LOCUS16223	metabolic process	ribosome	structural molecule activity	204	24.1	11.75
A0A0M3JQT5	RIIa domain-containing protein	4	Anisakis simplex	ASIM_LOCUS9775			protein binding	320	35.9	6.23
A0A158PMW0	rRNA 2'-O-methyltransferase fibrillarin (inferred by orthology to a C. elegans protein)	4	Anisakis simplex	ASIM_LOCUS10028	metabolic process		catalytic activity;RNA binding	358	37.4	10.15
A0A0M3JQZ3	S10_plectin domain-containing protein	5	Anisakis simplex	ASIM_LOCUS9846				151	17.2	9.58
A0A158PMW3	Sacchrp_dh_NADP domain-containing protein	4	Anisakis simplex	ASIM_LOCUS10045	metabolic process		catalytic activity	289	32.1	9.03
A0A0M3JRE8	SCP domain-containing protein	4	Anisakis simplex	ASIM_LOCUS10032				299	33.4	8.56
A0A0M3K458	SCP domain-containing protein	4	Anisakis simplex	ASIM_LOCUS15156				211	23.7	4.92
A0A0M3K5M3	Serine hydroxymethyltransferase	5	Anisakis simplex	ASIM_LOCUS15671	metabolic process		catalytic activity	413	45.4	8.78
A0A346RVL5	Serine threonine-protein phosphatase 2a 65 kDa regulatory subunit a beta isoform	4	Anisakis simplex	pp2a				657	73.7	5.52
A0A0M3K0T4	Serine/threonine-protein phosphatase	4	Anisakis simplex	ASIM_LOCUS13862	cellular homeostasis;metabolic process;regulation of biological process		catalytic activity	394	44.5	4.84
A0A3P6T8G2	SH3 domain-containing protein	5	Anisakis simplex	ASIM_LOCUS17927				708	81.6	5.2
A0A0M3J159	SHSP domain-containing protein	5	Anisakis simplex	ASIM_LOCUS1142				116	13.2	6.79
A0A0M3JX55	SHSP domain-containing protein	5	Anisakis simplex	ASIM_LOCUS12375				206	23.7	6.71
A0A0M3K6Z2	SHSP domain-containing protein	4	Anisakis simplex	ASIM_LOCUS16140				85	9.4	5.03
A0A0M3KEJ3	SHSP domain-containing protein	4	Anisakis simplex	ASIM_LOCUS18791				98	11.1	5.48
A0A0M3JRM0	Single-stranded DNA-binding protein, mitochondrial (inferred by orthology to a C. elegans protein)	5	Anisakis simplex	ASIM_LOCUS10120	metabolic process		DNA binding	190	21.6	9.35
A0A158PNC2	Spectrin-like nuclear envelope protein (inferred by orthology to a S. mansoni protein)	5	Anisakis simplex		cell organization and biogenesis;regulation of biological process		catalytic activity;motor activity;protein binding	3519	402.3	5.14
A0A0M3JT07	Staphylococcal nuclease domain-containing protein	5	Anisakis simplex	ASIM_LOCUS10696	regulation of biological process			912	101.7	7.15
A0A0M3IY22	Stomatin-like protein 2, mitochondrial (inferred by orthology to a human protein)	5	Anisakis simplex	ASIM_LOCUS50		membrane		366	40.4	8.59
A0A0M3JXH9	Stress-induced-phosphoprotein 1 (inferred by orthology to a C. elegans protein)	5	Anisakis simplex	ASIM_LOCUS12523			protein binding	320	36.5	7.72
Q09508	Succinate dehydrogenase [ubiquinone] flavoprotein subunit, mitochondrial	5	Caenorhabditis elegans	sdha-1	metabolic process;transport	membrane;mitochondrion	catalytic activity;nucleotide binding	646	70.4	6.86
A0A0M3JRB2	Succinate dehydrogenase [ubiquinone] iron-sulfur subunit, mitochondrial	5	Anisakis simplex	ASIM_LOCUS9988	metabolic process	membrane;mitochondrion	catalytic activity;metal ion binding	279	31.4	8.47
A0A0M3JX94	Succinate-semialdehyde dehydrogenase, mitochondrial (inferred by orthology to a human protein)	4	Anisakis simplex	ASIM_LOCUS12423	metabolic process		catalytic activity	509	55.2	7.83
A0A0M3KD77	Sulfhydryl oxidase (inferred by orthology to a C. elegans protein)	5	Anisakis simplex	ASIM_LOCUS18325				278	31.7	8.94
A0A346RVQ4	Superoxide dismutase Cu-Zn (Fragment)	5	Anisakis simplex	sod Cu-Zn				140	14.4	6.43
A0A0M3JRT2	Suppressor of presenilin-2 (inferred by orthology to a C. elegans protein)	5	Anisakis simplex	ASIM_LOCUS10191	cell organization and biogenesis	nucleus		262	29.8	4.3
A0A0M3K4P0	Suppressor/enhancer of lin-12 protein 9 (inferred by orthology to a C. elegans protein)	4	Anisakis simplex	ASIM_LOCUS15338	transport	membrane		203	23.1	5.17
A7M6S9	SXP/RAL-2 family protein 2 isoform 2	4	Anisakis simplex	Ani s 8-2				150	16.2	4.75
A1IKL2	SXP/RAL-2 family protein Ani s 5	5	Anisakis simplex					152	16.6	5.06
A0A0M3KFP5	T-complex protein 1 subunit alpha (inferred by orthology to a C. elegans protein)	5	Anisakis simplex	ASIM_LOCUS19193	metabolic process		nucleotide binding;protein binding	227	23.9	5.41
A0A0M3JT78	T-complex protein 1 subunit delta	4	Anisakis simplex	ASIM_LOCUS10777	metabolic process	cytoplasm	nucleotide binding;protein binding	550	59.4	7.71
A0A0M3J5E3	T-complex protein 1 subunit eta	4	Anisakis simplex	ASIM_LOCUS2626	metabolic process		nucleotide binding;protein binding	232	25.3	5.34
A0A158PMR9	T-complex protein 1 subunit gamma	5	Anisakis simplex	ASIM_LOCUS9795	metabolic process	cytoplasm	nucleotide binding;protein binding	543	60	7.25
A0A0M3K120	T-complex protein 1 subunit theta (inferred by orthology to a C. elegans protein)	5	Anisakis simplex	ASIM_LOCUS13955	metabolic process	cytoplasm	nucleotide binding;protein binding	560	60.7	6.2
A0A158PPF5	TDP43_N domain-containing protein	5	Anisakis simplex	ASIM_LOCUS13880	metabolic process		catalytic activity;motor activity	639	73.6	5.05
A0A0M3JTR7	Tetraspanin	4	Anisakis simplex	ASIM_LOCUS11002		membrane		234	25.4	6.35
A0A0M3JRA5	Thioredoxin domain-containing protein	5	Anisakis simplex	ASIM_LOCUS9980	cellular homeostasis;regulation of biological process			361	41.4	4.79
A0A0M3JRE6	Thioredoxin domain-containing protein	5	Anisakis simplex	ASIM_LOCUS10030	cellular homeostasis;regulation of biological process	membrane		249	28.4	7.77
A0A3P6NUD5	Thioredoxin domain-containing protein	5	Anisakis simplex	ASIM_LOCUS1746				221	24.5	7.39
A0A3P6NBS7	Thioredoxin domain-containing protein	4	Anisakis simplex	ASIM_LOCUS2330				115	12.6	7.05
A0A0M3JGA9	TIL domain-containing protein	5	Anisakis simplex	ASIM_LOCUS6442				105	11.3	8.1
A0A0M3JWY1	Toll-interacting protein (inferred by orthology to a human protein)	4	Anisakis simplex	ASIM_LOCUS12291			protein binding	287	31.9	5.02
A0A0M3IY14	TPR_REGION domain-containing protein	5	Anisakis simplex	ASIM_LOCUS42	metabolic process		catalytic activity;protein binding	300	35.1	4.84
A0A0M3JQZ1	TPR_REGION domain-containing protein	5	Anisakis simplex	ASIM_LOCUS9843			protein binding	369	39.6	4.64
A0A0M3KAE3	Transaldolase	5	Anisakis simplex	ASIM_LOCUS17341	metabolic process	cytoplasm	catalytic activity	320	36	6.65
A0A0M3JXS3	Transketolase	5	Anisakis simplex	ASIM_LOCUS12630	metabolic process		catalytic activity	618	66.5	6.71
A0A0M3JRP8	Translationally-controlled tumor protein homolog (inferred by orthology to a C. elegans protein)	5	Anisakis simplex	ASIM_LOCUS10153				193	22.3	5.01
A0A0M3JS60	Translocon-associated protein subunit beta	5	Anisakis simplex	ASIM_LOCUS10347		endoplasmic reticulum;membrane		196	22.3	9.23
A0A0M3K9W7	Transmembrane protein 245 (inferred by orthology to a human protein)	4	Anisakis simplex	ASIM_LOCUS17167		membrane		279	30.6	5.39
A0A0M3JT69	Trifunctional enzyme subunit beta, mitochondrial (inferred by orthology to a human protein)	5	Anisakis simplex	ASIM_LOCUS10764	metabolic process		catalytic activity	513	55.4	9.36
G4XTD3	Tropomyosin	5	Anisakis simplex			membrane		284	33.1	4.73
A0A0M3KCE6	Tropomyosin (inferred by orthology to a C. elegans protein)	5	Anisakis simplex	ASIM_LOCUS18044				118	13.7	4.55
Q27249	Tropomyosin isoforms c/e	5	Caenorhabditis elegans		cell organization and biogenesis;regulation of biological process;reproduction;response to stimulus	cytoplasm	protein binding;structural molecule activity	256	29.6	4.75
A0A0M3JSS4	Troponin I (inferred by orthology to a D. melanogaster protein)	5	Anisakis simplex	ASIM_LOCUS10605				277	31.9	5.1
A0A0M3K7W7	Troponin T, skeletal muscle (inferred by orthology to a D. melanogaster protein)	5	Anisakis simplex		regulation of biological process			628	73.5	5.81
A0A0M3KDQ4	Troponin T, skeletal muscle (inferred by orthology to a D. melanogaster protein)	5	Anisakis simplex	ASIM_LOCUS18502	regulation of biological process			265	32	7.09
A0A0M3JU57	Troponin-like protein	5	Anisakis simplex				metal ion binding	169	19.4	4.28
A0A0M3KAB1	TROVE domain-containing protein	4	Anisakis simplex	ASIM_LOCUS17309			RNA binding	124	13.9	4.54
A0A0M3K821	Tubulin alpha chain	5	Anisakis simplex		cell organization and biogenesis	cytoplasm;cytoskeleton	catalytic activity;nucleotide binding;structural molecule activity	428	47.8	4.93
A0A0M3KAH2	Tubulin alpha chain	4	Anisakis simplex	ASIM_LOCUS17370	cell organization and biogenesis	cytoplasm;cytoskeleton	catalytic activity;nucleotide binding;structural molecule activity	433	48.2	5.14
A0A0M3IZK3	Tubulin beta chain	5	Anisakis simplex	ASIM_LOCUS586	cell organization and biogenesis		catalytic activity;nucleotide binding;structural molecule activity	438	49	4.81
A0A0M3KDZ4	Tubulin beta chain	5	Anisakis simplex	ASIM_LOCUS18592	cell organization and biogenesis	cytoplasm;cytoskeleton	catalytic activity;nucleotide binding;structural molecule activity	327	36.1	5.5
A0A0G2YNB9	Tubulin beta chain	4	Anisakis simplex	ASIM_LOCUS11220	cell organization and biogenesis	cytoplasm;cytoskeleton	catalytic activity;nucleotide binding;structural molecule activity	450	50.3	4.87
A0A158PN23	Twitchin (inferred by orthology to a C. elegans protein)	5	Anisakis simplex	ASIM_LOCUS10411	metabolic process		catalytic activity;nucleotide binding;protein binding	7291	806.9	6.06
A0A0M3J0N5	UBA_e1_C domain-containing protein	5	Anisakis simplex	ASIM_LOCUS968	metabolic process		catalytic activity;nucleotide binding	722	81.9	6.39
A0A0M3K210	Ubiquitin-like domain-containing protein	5	Anisakis simplex	ASIM_LOCUS14335			protein binding	1553	169.3	5.82
A0A0M3J7M0	UCR_TM domain-containing protein	4	Anisakis simplex	ASIM_LOCUS3403	metabolic process;transport		catalytic activity;transporter activity	114	12.6	7.05
A0A0M3K010	UDP-glucuronosyltransferase	4	Anisakis simplex	ASIM_LOCUS13557	metabolic process	membrane	catalytic activity	531	59.7	9.31
A0A0M3JRL3	Uncharacterized integrin beta-like protein (inferred by orthology to a C. elegans protein)	5	Anisakis simplex	ASIM_LOCUS10112				419	45.9	4.75
A0A0M3IYD0	Uncharacterized protein	5	Anisakis simplex	ASIM_LOCUS163	metabolic process	mitochondrion	catalytic activity	221	26.3	7.05
A0A0M3IYJ8	Uncharacterized protein	5	Anisakis simplex	ASIM_LOCUS231			catalytic activity	3090	325.8	4.67
A0A0M3IZE0	Uncharacterized protein	5	Anisakis simplex	ASIM_LOCUS523			protein binding	201	22.6	4.56
A0A0M3IZE1	Uncharacterized protein	5	Anisakis simplex			membrane		234	25.9	4.93
A0A0M3IZF7	Uncharacterized protein	5	Anisakis simplex	ASIM_LOCUS540	metabolic process		catalytic activity;nucleotide binding	621	69.8	6.73
A0A0M3IZP0	Uncharacterized protein	5	Anisakis simplex	ASIM_LOCUS623				153	17.2	6.19
A0A0M3IZU8	Uncharacterized protein	5	Anisakis simplex	ASIM_LOCUS681	metabolic process		catalytic activity;nucleotide binding	678	75.8	8.24
A0A0M3IZX7	Uncharacterized protein	5	Anisakis simplex	ASIM_LOCUS710				363	41.8	9.1
A0A0M3J172	Uncharacterized protein	5	Anisakis simplex					172	19.3	9.52
A0A0M3J183	Uncharacterized protein	5	Anisakis simplex	ASIM_LOCUS1166	transport		transporter activity	206	24.4	5.3
A0A0M3J1F4	Uncharacterized protein	5	Anisakis simplex	ASIM_LOCUS1236				321	37.2	7.8
A0A0M3J1J6	Uncharacterized protein	5	Anisakis simplex	ASIM_LOCUS1281		membrane		212	21.5	6.55
A0A0M3J2S6	Uncharacterized protein	5	Anisakis simplex					465	54.6	4.87
A0A0M3J3L5	Uncharacterized protein	5	Anisakis simplex	ASIM_LOCUS1998			catalytic activity;motor activity	329	38	4.96
A0A0M3J4H0	Uncharacterized protein	5	Anisakis simplex	ASIM_LOCUS2303				88	10.4	9.26
A0A0M3J4T4	Uncharacterized protein	5	Anisakis simplex		cell organization and biogenesis;metabolic process	membrane	catalytic activity	142	16.5	4.86
A0A0M3J5H0	Uncharacterized protein	5	Anisakis simplex	ASIM_LOCUS2653				134	15.2	5.19
A0A0M3J5J0	Uncharacterized protein	5	Anisakis simplex	ASIM_LOCUS2674			protein binding	213	24.6	7.55
A0A0M3J6B4	Uncharacterized protein	5	Anisakis simplex	ASIM_LOCUS2947				151	17.4	4.67
A0A0M3J6C9	Uncharacterized protein	5	Anisakis simplex	ASIM_LOCUS2962	metabolic process		catalytic activity;motor activity	233	26.7	8.06
A0A0M3J6F1	Uncharacterized protein	5	Anisakis simplex	ASIM_LOCUS2983	metabolic process			285	32.3	5.6
A0A0M3J6I4	Uncharacterized protein	5	Anisakis simplex	ASIM_LOCUS3016			catalytic activity;metal ion binding;nucleotide binding	213	24.2	6.68
A0A0M3J6V4	Uncharacterized protein	5	Anisakis simplex	ASIM_LOCUS3137				180	20.3	9.82
A0A0M3J888	Uncharacterized protein	5	Anisakis simplex	ASIM_LOCUS3619				42	5	4.89
A0A0M3J8K4	Uncharacterized protein	5	Anisakis simplex	ASIM_LOCUS3737				252	27.8	5.44
A0A0M3J8T0	Uncharacterized protein	5	Anisakis simplex	ASIM_LOCUS3811				125	14.9	6.58
A0A0M3J9P3	Uncharacterized protein	5	Anisakis simplex	ASIM_LOCUS4129				99	11.3	9.83
A0A0M3JA13	Uncharacterized protein	5	Anisakis simplex	ASIM_LOCUS4245			protein binding	229	26.3	5.73
A0A0M3JA46	Uncharacterized protein	5	Anisakis simplex	ASIM_LOCUS4279				130	15.5	9.09
A0A0M3JAJ1	Uncharacterized protein	5	Anisakis simplex	ASIM_LOCUS4422				113	12.8	7.53
A0A0M3JB53	Uncharacterized protein	5	Anisakis simplex	ASIM_LOCUS4636				85	9.9	9
A0A0M3JDJ0	Uncharacterized protein	5	Anisakis simplex	ASIM_LOCUS5473				183	21.4	5.15
A0A0M3JDM2	Uncharacterized protein	5	Anisakis simplex	ASIM_LOCUS5503			protein binding	235	25.9	6.43
A0A0M3JDM9	Uncharacterized protein	5	Anisakis simplex	ASIM_LOCUS5509				113	13.4	5.38
A0A0M3JEG0	Uncharacterized protein	5	Anisakis simplex	ASIM_LOCUS5797		membrane		169	18.2	4.6
A0A0M3JEM2	Uncharacterized protein	5	Anisakis simplex	ASIM_LOCUS5852	metabolic process		catalytic activity	239	25.3	7.87
A0A0M3JF85	Uncharacterized protein	5	Anisakis simplex	ASIM_LOCUS6073			catalytic activity	143	16.2	9.5
A0A0M3JFL2	Uncharacterized protein	5	Anisakis simplex				protein binding	126	14.3	5.05
A0A0M3JFS7	Uncharacterized protein	5	Anisakis simplex	ASIM_LOCUS6263				100	11.7	9.42
A0A0M3JGV0	Uncharacterized protein	5	Anisakis simplex		cell organization and biogenesis;metabolic process		catalytic activity;motor activity	120	13.8	4.74
A0A0M3JHY6	Uncharacterized protein	5	Anisakis simplex				metal ion binding	130	15	4.83
A0A0M3JJ69	Uncharacterized protein	5	Anisakis simplex	ASIM_LOCUS7454				68	7.3	9.82
A0A0M3JJL9	Uncharacterized protein	5	Anisakis simplex	ASIM_LOCUS7604			protein binding	152	17.6	6.34
A0A0M3JK03	Uncharacterized protein	5	Anisakis simplex	ASIM_LOCUS7737	metabolic process			183	21.6	4.96
A0A0M3JLT0	Uncharacterized protein	5	Anisakis simplex	ASIM_LOCUS8361				92	10.5	7.43
A0A0M3JLV2	Uncharacterized protein	5	Anisakis simplex		metabolic process;response to stimulus		nucleotide binding;protein binding	199	23.1	4.88
A0A0M3JR90	Uncharacterized protein	5	Anisakis simplex	ASIM_LOCUS9960			protein binding	252	27.6	8.91
A0A0M3JRK1	Uncharacterized protein	5	Anisakis simplex	ASIM_LOCUS10097	metabolic process		catalytic activity;nucleotide binding	513	58.3	7.09
A0A0M3JRW5	Uncharacterized protein	5	Anisakis simplex	ASIM_LOCUS10230				204	23.4	7.37
A0A0M3JRY9	Uncharacterized protein	5	Anisakis simplex	ASIM_LOCUS10262			catalytic activity;motor activity	1823	214.2	6.4
A0A0M3JS84	Uncharacterized protein	5	Anisakis simplex	ASIM_LOCUS10374				266	32.5	6.38
A0A0M3JSC0	Uncharacterized protein	5	Anisakis simplex	ASIM_LOCUS10417		membrane		1621	180.9	5.36
A0A0M3JSD5	Uncharacterized protein	5	Anisakis simplex	ASIM_LOCUS10439	metabolic process		catalytic activity;nucleotide binding	410	46.6	8.22
A0A0M3JSH5	Uncharacterized protein	5	Anisakis simplex	ASIM_LOCUS10491		membrane		589	65.6	5.67
A0A0M3JSP5	Uncharacterized protein	5	Anisakis simplex	ASIM_LOCUS10571	metabolic process		catalytic activity;metal ion binding	236	26.1	8.44
A0A0M3JSY8	Uncharacterized protein	5	Anisakis simplex	ASIM_LOCUS10674	metabolic process;transport		transporter activity	205	23.7	7.64
A0A0M3JT20	Uncharacterized protein	5	Anisakis simplex	ASIM_LOCUS10709				218	26.6	9.44
A0A0M3JTG0	Uncharacterized protein	5	Anisakis simplex	ASIM_LOCUS10871		membrane		169	19.9	9.44
A0A0M3JTS5	Uncharacterized protein	5	Anisakis simplex	ASIM_LOCUS11010				403	46.1	6.92
A0A0M3JU20	Uncharacterized protein	5	Anisakis simplex	ASIM_LOCUS11121				375	41.7	7.62
A0A0M3JU26	Uncharacterized protein	5	Anisakis simplex	ASIM_LOCUS11128				399	43.9	4.18
A0A0M3JU27	Uncharacterized protein	5	Anisakis simplex	ASIM_LOCUS11129				403	45.8	5.4
A0A0M3JU76	Uncharacterized protein	5	Anisakis simplex			membrane		372	42	8.68
A0A0M3JUD5	Uncharacterized protein	5	Anisakis simplex	ASIM_LOCUS11250				427	48.1	6.8
A0A0M3JUI0	Uncharacterized protein	5	Anisakis simplex				catalytic activity	338	38.2	6.8
A0A0M3JUR6	Uncharacterized protein	5	Anisakis simplex	ASIM_LOCUS11404	regulation of biological process		enzyme regulator activity	451	50.4	7.56
A0A0M3JUY0	Uncharacterized protein	5	Anisakis simplex	ASIM_LOCUS11476				357	39.8	8.85
A0A0M3JUZ9	Uncharacterized protein	5	Anisakis simplex	ASIM_LOCUS11496	regulation of biological process		enzyme regulator activity	434	48	8.84
A0A0M3JVI9	Uncharacterized protein	5	Anisakis simplex	ASIM_LOCUS11710				231	26	5.27
A0A0M3JVN6	Uncharacterized protein	5	Anisakis simplex	ASIM_LOCUS11760				546	58.8	5.21
A0A0M3JW02	Uncharacterized protein	5	Anisakis simplex	ASIM_LOCUS11897				206	18.8	12.1
A0A0M3JWC5	Uncharacterized protein	5	Anisakis simplex	ASIM_LOCUS12043	metabolic process		catalytic activity;nucleotide binding;protein binding	7148	795.9	5.15
A0A0M3JWX3	Uncharacterized protein	5	Anisakis simplex	ASIM_LOCUS12283	cell organization and biogenesis	cytoskeleton	protein binding;structural molecule activity	2532	276.1	6.34
A0A0M3JWX4	Uncharacterized protein	5	Anisakis simplex	ASIM_LOCUS12284		membrane		137	15.7	8.09
A0A0M3JX83	Uncharacterized protein	5	Anisakis simplex	ASIM_LOCUS12407		membrane		488	53.9	5.92
A0A0M3JXH5	Uncharacterized protein	5	Anisakis simplex	ASIM_LOCUS12518				824	91.2	6.73
A0A0M3JY08	Uncharacterized protein	5	Anisakis simplex	ASIM_LOCUS12727			protein binding	485	54.3	5.54
A0A0M3JY41	Uncharacterized protein	5	Anisakis simplex	ASIM_LOCUS12767	metabolic process		catalytic activity;nucleotide binding	375	40.8	7.96
A0A0M3JYP9	Uncharacterized protein	5	Anisakis simplex	ASIM_LOCUS13012				858	95.1	4.44
A0A0M3JYQ0	Uncharacterized protein	5	Anisakis simplex	ASIM_LOCUS13013			protein binding	7110	801.2	5.12
A0A0M3JYS8	Uncharacterized protein	5	Anisakis simplex	ASIM_LOCUS13045				230	25.5	6.79
A0A0M3JZD0	Uncharacterized protein	5	Anisakis simplex	ASIM_LOCUS13281	metabolic process		catalytic activity;nucleotide binding	849	95.9	5.96
A0A0M3JZD5	Uncharacterized protein	5	Anisakis simplex	ASIM_LOCUS13286				220	27.9	9.45
A0A0M3JZE7	Uncharacterized protein	5	Anisakis simplex	ASIM_LOCUS13300	metabolic process		catalytic activity;nucleotide binding	419	46.4	6.99
A0A0M3JZQ6	Uncharacterized protein	5	Anisakis simplex	ASIM_LOCUS13432			protein binding	993	113.4	5.41
A0A0M3JZT4	Uncharacterized protein	5	Anisakis simplex					624	68.8	4.68
A0A0M3JZV1	Uncharacterized protein	5	Anisakis simplex	ASIM_LOCUS13489				79	8.1	8.57
A0A0M3JZV3	Uncharacterized protein	5	Anisakis simplex	ASIM_LOCUS13491	metabolic process;regulation of biological process;response to stimulus;transport	membrane	catalytic activity;nucleotide binding;receptor activity;signal transducer activity;transporter activity	1284	144.6	6.11
A0A0M3K064	Uncharacterized protein	5	Anisakis simplex	ASIM_LOCUS13618		membrane		164	17.7	8.38
A0A0M3K0A5	Uncharacterized protein	5	Anisakis simplex	ASIM_LOCUS13662	metabolic process;transport	membrane	transporter activity	132	15.6	9.85
A0A0M3K1Y0	Uncharacterized protein	5	Anisakis simplex	ASIM_LOCUS14302	transport		transporter activity	1681	194.9	6.54
A0A0M3K208	Uncharacterized protein	5	Anisakis simplex	ASIM_LOCUS14333				212	23.5	5.39
A0A0M3K221	Uncharacterized protein	5	Anisakis simplex					684	76.8	7.99
A0A0M3K2L4	Uncharacterized protein	5	Anisakis simplex	ASIM_LOCUS14576				496	56.3	5.47
A0A0M3K2N9	Uncharacterized protein	5	Anisakis simplex	ASIM_LOCUS14604	metabolic process		catalytic activity;nucleotide binding	616	67.1	6.13
A0A0M3K2P0	Uncharacterized protein	5	Anisakis simplex	ASIM_LOCUS14606			RNA binding	671	73.4	7.24
A0A0M3K3J2	Uncharacterized protein	5	Anisakis simplex	ASIM_LOCUS14940	metabolic process;regulation of biological process;response to stimulus		catalytic activity;motor activity;protein binding;structural molecule activity	971	111.4	6.09
A0A0M3K4G1	Uncharacterized protein	5	Anisakis simplex	ASIM_LOCUS15259	metabolic process	cytoplasm	nucleotide binding	405	43.6	7.24
A0A0M3K4K4	Uncharacterized protein	5	Anisakis simplex	ASIM_LOCUS15302				151	16.6	5.35
A0A0M3K5W1	Uncharacterized protein	5	Anisakis simplex	ASIM_LOCUS15759				165	18.8	8.13
A0A0M3K659	Uncharacterized protein	5	Anisakis simplex	ASIM_LOCUS15857	cell organization and biogenesis;metabolic process;regulation of biological process;transport	cytoplasm;cytoskeleton;Golgi	catalytic activity;motor activity;nucleotide binding;protein binding;structural molecule activity	1557	178.9	6.06
A0A0M3K6U5	Uncharacterized protein	5	Anisakis simplex	ASIM_LOCUS16093			protein binding	483	54.1	6
A0A0M3K705	Uncharacterized protein	5	Anisakis simplex	ASIM_LOCUS16153		membrane	catalytic activity	523	57.9	7.91
A0A0M3K732	Uncharacterized protein	5	Anisakis simplex					366	40.4	9.63
A0A0M3K745	Uncharacterized protein	5	Anisakis simplex	ASIM_LOCUS16193				580	61.8	7.85
A0A0M3K7G7	Uncharacterized protein	5	Anisakis simplex	ASIM_LOCUS16315			catalytic activity;metal ion binding;nucleotide binding	373	41.3	6.61
A0A0M3K7H9	Uncharacterized protein	5	Anisakis simplex	ASIM_LOCUS16327				103	11.3	9.89
A0A0M3K7Q0	Uncharacterized protein	5	Anisakis simplex				metal ion binding;protein binding	287	33	5.34
A0A0M3K809	Uncharacterized protein	5	Anisakis simplex	ASIM_LOCUS16507				193	22.1	9.42
A0A0M3K8A1	Uncharacterized protein	5	Anisakis simplex	ASIM_LOCUS16599				538	59.5	6.11
A0A0M3K8K5	Uncharacterized protein	5	Anisakis simplex	ASIM_LOCUS16703	metabolic process	cytoplasm;membrane	RNA binding	236	27	5.71
A0A0M3K8L6	Uncharacterized protein	5	Anisakis simplex	ASIM_LOCUS16714		membrane		364	42.3	7.5
A0A0M3K8Z2	Uncharacterized protein	5	Anisakis simplex	ASIM_LOCUS16840			protein binding	489	53.2	6.39
A0A0M3K910	Uncharacterized protein	5	Anisakis simplex	ASIM_LOCUS16858				277	31.9	8.07
A0A0M3K916	Uncharacterized protein	5	Anisakis simplex	ASIM_LOCUS16864			protein binding	670	77.8	6.73
A0A0M3K9Z0	Uncharacterized protein	5	Anisakis simplex	ASIM_LOCUS17188				246	29	8.05
A0A0M3KAL6	Uncharacterized protein	5	Anisakis simplex	ASIM_LOCUS17414	metabolic process		catalytic activity;protein binding	209	24.4	7.18
A0A0M3KB56	Uncharacterized protein	5	Anisakis simplex	ASIM_LOCUS17604	metabolic process			432	50.8	7.08
A0A0M3KBE3	Uncharacterized protein	5	Anisakis simplex	ASIM_LOCUS17691			catalytic activity;motor activity;structural molecule activity	421	48.3	6.23
A0A0M3KBF7	Uncharacterized protein	5	Anisakis simplex	ASIM_LOCUS17705				152	15.4	5.77
A0A0M3KBS6	Uncharacterized protein	5	Anisakis simplex	ASIM_LOCUS17825	regulation of biological process;response to stimulus		catalytic activity;nucleotide binding	211	23.5	7.02
A0A0M3KBV3	Uncharacterized protein	5	Anisakis simplex	ASIM_LOCUS17851	metabolic process		protein binding	289	32.8	5.27
A0A0M3KCD2	Uncharacterized protein	5	Anisakis simplex	ASIM_LOCUS18030	metabolic process		catalytic activity	354	38.8	8.82
A0A0M3KCE7	Uncharacterized protein	5	Anisakis simplex	ASIM_LOCUS18045				583	65.5	4.84
A0A0M3KCX7	Uncharacterized protein	5	Anisakis simplex	ASIM_LOCUS18224		membrane		169	19.3	10.26
A0A0M3KCZ5	Uncharacterized protein	5	Anisakis simplex	ASIM_LOCUS18243				160	19	9.63
A0A0M3KD65	Uncharacterized protein	5	Anisakis simplex	ASIM_LOCUS18315			protein binding	449	48.6	4.93
A0A0M3KD66	Uncharacterized protein	5	Anisakis simplex	ASIM_LOCUS18313				93	9.9	4.84
A0A0M3KD67	Uncharacterized protein	5	Anisakis simplex	ASIM_LOCUS18314	metabolic process			341	39.5	7.85
A0A0M3KDA9	Uncharacterized protein	5	Anisakis simplex	ASIM_LOCUS18358				184	21.7	5.03
A0A0M3KDI3	Uncharacterized protein	5	Anisakis simplex	ASIM_LOCUS18433				307	35.4	6.18
A0A0M3KDK5	Uncharacterized protein	5	Anisakis simplex	ASIM_LOCUS18453		membrane		159	18.3	6.64
A0A0M3KDM2	Uncharacterized protein	5	Anisakis simplex				protein binding	431	46.1	4.79
A0A0M3KDQ3	Uncharacterized protein	5	Anisakis simplex	ASIM_LOCUS18501		membrane		293	32.6	9.11
A0A0M3KEI5	Uncharacterized protein	5	Anisakis simplex	ASIM_LOCUS18784	metabolic process		catalytic activity	266	28.6	8.38
A0A0M3KER2	Uncharacterized protein	5	Anisakis simplex	ASIM_LOCUS18860				306	35.1	4.74
A0A0M3KG28	Uncharacterized protein	5	Anisakis simplex	ASIM_LOCUS19326	metabolic process		catalytic activity	261	28.6	8.15
A0A0M3KGE3	Uncharacterized protein	5	Anisakis simplex					245	28.1	9.51
A0A0M3KGS5	Uncharacterized protein	5	Anisakis simplex	ASIM_LOCUS19572	metabolic process;regulation of biological process	cytoplasm	protein binding	176	20.8	6.3
A0A0M3KGX6	Uncharacterized protein	5	Anisakis simplex	ASIM_LOCUS19625				397	42	4.88
A0A0M3KH33	Uncharacterized protein	5	Anisakis simplex	ASIM_LOCUS19681				224	24.9	6.98
A0A0M3KIQ4	Uncharacterized protein	5	Anisakis simplex	ASIM_LOCUS20252				143	15.4	6.76
A0A0M3KJI4	Uncharacterized protein	5	Anisakis simplex		metabolic process			226	26	8.31
A0A0M3KJU5	Uncharacterized protein	5	Anisakis simplex	ASIM_LOCUS20643				215	23.8	7.02
A0A158PMT6	Uncharacterized protein	5	Anisakis simplex	ASIM_LOCUS9870		cytoskeleton	protein binding	3635	413.1	5.88
A0A158PN91	Uncharacterized protein	5	Anisakis simplex	ASIM_LOCUS10888				1378	155.1	6.73
A0A158PNR2	Uncharacterized protein	5	Anisakis simplex	ASIM_LOCUS12135				312	33.8	6.76
A0A158PNR4	Uncharacterized protein	5	Anisakis simplex	ASIM_LOCUS12165				1775	192.8	4.84
A0A158PNZ2	Uncharacterized protein	5	Anisakis simplex	ASIM_LOCUS12703	metabolic process	membrane	catalytic activity;metal ion binding	1142	131.3	5
A0A158PP53	Uncharacterized protein	5	Anisakis simplex	ASIM_LOCUS13133			protein binding	3800	436.9	6.67
A0A158PP56	Uncharacterized protein	5	Anisakis simplex	ASIM_LOCUS13155	metabolic process		catalytic activity	500	53.6	6.89
A0A158PPG7	Uncharacterized protein	5	Anisakis simplex	ASIM_LOCUS13989		membrane		1116	123.7	7.36
A0A158PPI4	Uncharacterized protein	5	Anisakis simplex	ASIM_LOCUS14168		membrane	catalytic activity;structural molecule activity	956	95.8	8.56
A0A3P6N365	Uncharacterized protein	5	Anisakis simplex	ASIM_LOCUS1997				270	30	8.87
A0A3P6NDP5	Uncharacterized protein	5	Anisakis simplex	ASIM_LOCUS2860				393	45.7	6.06
A0A3P6NDY7	Uncharacterized protein	5	Anisakis simplex	ASIM_LOCUS4643				161	18.9	5.12
A0A3P6NSE0	Uncharacterized protein	5	Anisakis simplex	ASIM_LOCUS7633				35	4.1	5.26
A0A3P6P0X1	Uncharacterized protein	5	Anisakis simplex	ASIM_LOCUS6469				91	10.9	4.92
A0A3P6P1H6	Uncharacterized protein	5	Anisakis simplex	ASIM_LOCUS6558				126	14.5	9.11
A0A3P6PG32	Uncharacterized protein	5	Anisakis simplex	ASIM_LOCUS2265				205	23.9	8.76
A0A3P6PJC7	Uncharacterized protein	5	Anisakis simplex	ASIM_LOCUS2956				185	20.7	6.28
A0A3P6PX58	Uncharacterized protein	5	Anisakis simplex	ASIM_LOCUS4789				141	14.9	5.34
A0A3P6QK39	Uncharacterized protein	5	Anisakis simplex	ASIM_LOCUS11926				1625	180.9	5.07
A0A3P6QS93	Uncharacterized protein	5	Anisakis simplex	ASIM_LOCUS12097				839	93.6	7.14
A0A3P6QV39	Uncharacterized protein	5	Anisakis simplex	ASIM_LOCUS12492				3925	440.2	7.14
A0A3P6RAH4	Uncharacterized protein	5	Anisakis simplex	ASIM_LOCUS15747				899	97.5	5.33
A0A3P6RF88	Uncharacterized protein	5	Anisakis simplex	ASIM_LOCUS10232				974	109.6	7.84
A0A3P6RNZ1	Uncharacterized protein	5	Anisakis simplex	ASIM_LOCUS15639				1620	189.1	5.15
A0A3P6RPM0	Uncharacterized protein	5	Anisakis simplex	ASIM_LOCUS16031				144	16.4	4.93
A0A3P6S1K1	Uncharacterized protein	5	Anisakis simplex	ASIM_LOCUS17747				387	45.4	5.83
A0A3P6S5J2	Uncharacterized protein	5	Anisakis simplex	ASIM_LOCUS19632				131	15.5	6.8
A0A3P6S6N1	Uncharacterized protein	5	Anisakis simplex	ASIM_LOCUS19146				228	26.7	8.97
A0A3P6SCE0	Uncharacterized protein	5	Anisakis simplex	ASIM_LOCUS19001				230	26.5	5.08
A0A3P6SIA8	Uncharacterized protein	5	Anisakis simplex	ASIM_LOCUS14899				279	32	4.86
A0A3P6TB17	Uncharacterized protein	5	Anisakis simplex	ASIM_LOCUS18071				425	47.1	6.05
A0A0M3IZQ5	Uncharacterized protein	4	Anisakis simplex					301	33.4	8.09
A0A0M3J2Y9	Uncharacterized protein	4	Anisakis simplex					109	11.3	5.39
A0A0M3J6I1	Uncharacterized protein	4	Anisakis simplex	ASIM_LOCUS3017				88	9.6	4.7
A0A0M3J766	Uncharacterized protein	4	Anisakis simplex	ASIM_LOCUS3249	metabolic process;transport		transporter activity	115	13.5	6.06
A0A0M3J8K2	Uncharacterized protein	4	Anisakis simplex	ASIM_LOCUS3732	metabolic process		nucleotide binding;protein binding	156	16.5	5.33
A0A0M3JAP1	Uncharacterized protein	4	Anisakis simplex					113	12.6	6.52
A0A0M3JCA4	Uncharacterized protein	4	Anisakis simplex	ASIM_LOCUS5039	metabolic process;response to stimulus		nucleotide binding;protein binding	144	16.4	4.69
A0A0M3JHW6	Uncharacterized protein	4	Anisakis simplex	ASIM_LOCUS6998			protein binding	84	9.7	7.18
A0A0M3JIN2	Uncharacterized protein	4	Anisakis simplex	ASIM_LOCUS7261				68	7.6	8.03
A0A0M3JN05	Uncharacterized protein	4	Anisakis simplex	ASIM_LOCUS8788				94	9.7	4.92
A0A0M3JQ36	Uncharacterized protein	4	Anisakis simplex	ASIM_LOCUS9522	metabolic process	membrane	catalytic activity	59	6.8	9.52
A0A0M3JQT8	Uncharacterized protein	4	Anisakis simplex	ASIM_LOCUS9778		membrane	protein binding	500	56	5
A0A0M3JR09	Uncharacterized protein	4	Anisakis simplex	ASIM_LOCUS9867	metabolic process	membrane;mitochondrion	catalytic activity	172	20.3	9.14
A0A0M3JRB0	Uncharacterized protein	4	Anisakis simplex	ASIM_LOCUS9986				176	20.4	7.15
A0A0M3JRR8	Uncharacterized protein	4	Anisakis simplex		metabolic process	membrane	catalytic activity;protein binding	480	54.7	7.18
A0A0M3JRV0	Uncharacterized protein	4	Anisakis simplex	ASIM_LOCUS10213			metal ion binding	337	38.1	7.77
A0A0M3JT85	Uncharacterized protein	4	Anisakis simplex	ASIM_LOCUS10786		membrane		180	19.9	8.35
A0A0M3JTK1	Uncharacterized protein	4	Anisakis simplex	ASIM_LOCUS10923			RNA binding	704	77.1	6.04
A0A0M3JU73	Uncharacterized protein	4	Anisakis simplex	ASIM_LOCUS11179	metabolic process		catalytic activity;nucleotide binding	651	73.3	6.68
A0A0M3JUN8	Uncharacterized protein	4	Anisakis simplex					205	22.8	8.62
A0A0M3JUY1	Uncharacterized protein	4	Anisakis simplex	ASIM_LOCUS11477				149	16.8	9.52
A0A0M3JV66	Uncharacterized protein	4	Anisakis simplex	ASIM_LOCUS11574				102	11.2	10.49
A0A0M3JXN4	Uncharacterized protein	4	Anisakis simplex	ASIM_LOCUS12587	metabolic process	membrane	catalytic activity	741	81.2	6.24
A0A0M3JYI3	Uncharacterized protein	4	Anisakis simplex	ASIM_LOCUS12936			metal ion binding;nucleotide binding;protein binding	529	60.1	6.16
A0A0M3JZ23	Uncharacterized protein	4	Anisakis simplex	ASIM_LOCUS13152		membrane		782	88.2	6.37
A0A0M3JZ53	Uncharacterized protein	4	Anisakis simplex	ASIM_LOCUS13189	metabolic process	membrane	catalytic activity	176	19.8	9.44
A0A0M3JZF1	Uncharacterized protein	4	Anisakis simplex	ASIM_LOCUS13305				481	53.5	7.05
A0A0M3JZY3	Uncharacterized protein	4	Anisakis simplex		metabolic process;regulation of biological process;response to stimulus		catalytic activity	1332	151.4	6.44
A0A0M3K0Z8	Uncharacterized protein	4	Anisakis simplex	ASIM_LOCUS13931			catalytic activity;motor activity;nucleotide binding;protein binding	157	18	7.24
A0A0M3K3Z7	Uncharacterized protein	4	Anisakis simplex	ASIM_LOCUS15095	transport	membrane	transporter activity	403	45.1	9.19
A0A0M3K580	Uncharacterized protein	4	Anisakis simplex	ASIM_LOCUS15528				163	18.6	8.46
A0A0M3K5W9	Uncharacterized protein	4	Anisakis simplex	ASIM_LOCUS15767	metabolic process		protein binding	785	88.2	6.18
A0A0M3K631	Uncharacterized protein	4	Anisakis simplex	ASIM_LOCUS15829	metabolic process			173	19.8	4.6
A0A0M3K7J2	Uncharacterized protein	4	Anisakis simplex	ASIM_LOCUS16340				138	16.5	9.64
A0A0M3K9K7	Uncharacterized protein	4	Anisakis simplex	ASIM_LOCUS17055	metabolic process		catalytic activity	267	28.4	7.46
A0A0M3K9T9	Uncharacterized protein	4	Anisakis simplex	ASIM_LOCUS17137	metabolic process		catalytic activity	332	35.8	7.23
A0A0M3KA42	Uncharacterized protein	4	Anisakis simplex	ASIM_LOCUS17240				229	26.1	9
A0A0M3KD69	Uncharacterized protein	4	Anisakis simplex	ASIM_LOCUS18317				74	8.8	4.75
A0A0M3KD72	Uncharacterized protein	4	Anisakis simplex	ASIM_LOCUS18320		membrane		521	60.8	5.33
A0A0M3KDC5	Uncharacterized protein	4	Anisakis simplex		metabolic process		catalytic activity;motor activity	592	68.9	5.49
A0A0M3KEK1	Uncharacterized protein	4	Anisakis simplex	ASIM_LOCUS18799		membrane		158	16.9	8.78
A0A0M3KF25	Uncharacterized protein	4	Anisakis simplex		metabolic process			441	48	8.44
A0A0M3KFN9	Uncharacterized protein	4	Anisakis simplex					187	22	8.92
A0A0M3KG35	Uncharacterized protein	4	Anisakis simplex	ASIM_LOCUS19333				252	29.5	8.22
A0A0M3KG79	Uncharacterized protein	4	Anisakis simplex	ASIM_LOCUS19377				207	23.9	5.31
A0A0M3KJW0	Uncharacterized protein	4	Anisakis simplex	ASIM_LOCUS20658				101	11.1	9.76
A0A158PN61	Uncharacterized protein	4	Anisakis simplex	ASIM_LOCUS10644	metabolic process	mitochondrion	catalytic activity	124	14.6	8.09
A0A158PP82	Uncharacterized protein	4	Anisakis simplex	ASIM_LOCUS13311				129	14.1	5.86
A0A158PPR3	Uncharacterized protein	4	Anisakis simplex	ASIM_LOCUS14720		membrane		509	57.4	6.95
A0A158PPS2	Uncharacterized protein	4	Anisakis simplex	ASIM_LOCUS14798			nucleotide binding	816	89.1	9.22
A0A3P6NY35	Uncharacterized protein	4	Anisakis simplex	ASIM_LOCUS3171				253	30.2	6.33
A0A3P6QXZ8	Uncharacterized protein	4	Anisakis simplex	ASIM_LOCUS8855				48	5.4	8.62
A0A3P6RWP4	Uncharacterized protein	4	Anisakis simplex	ASIM_LOCUS17573				215	24.4	4.7
A0A3P6S310	Uncharacterized protein	4	Anisakis simplex	ASIM_LOCUS18827				221	24.5	6.55
A0A3P6S466	Uncharacterized protein	4	Anisakis simplex	ASIM_LOCUS13928				978	108.6	5.94
A0A3P6TEJ7	Uncharacterized protein	4	Anisakis simplex	ASIM_LOCUS20740				215	24.3	5.22
A0A3P6UTR4	Uncharacterized protein	4	Anisakis simplex	ASIM_LOCUS20958				45	5	4.94
A0A3P6QEK6	Uncharacterized protein (Fragment)	5	Anisakis simplex	ASIM_LOCUS12894				2889	315.7	4.91
A0A1L5SM68	UTP--glucose-1-phosphate uridylyltransferase	5	Anisakis simplex	UGP2	metabolic process		catalytic activity	455	51.8	7.84
A0A0M3JRD0	Vacuolar protein sorting-associated protein 13C (inferred by orthology to a human protein)	5	Anisakis simplex	ASIM_LOCUS10009				3317	372.6	5.95
A0A0M3JU23	Vigilin (inferred by orthology to a human protein)	5	Anisakis simplex	ASIM_LOCUS11125			RNA binding	1297	144.1	6.44
Q17162	Vinculin	4	Brugia malayi			cytoplasm;cytoskeleton;membrane	protein binding	993	110.1	6.49
A0A0M3IYN1	Vitellogenin domain-containing protein	4	Anisakis simplex	ASIM_LOCUS264	transport		transporter activity	184	20.7	5.39
A0A0M3JVS3	V-type proton ATPase catalytic subunit A (inferred by orthology to a C. elegans protein)	5	Anisakis simplex	ASIM_LOCUS11802	metabolic process;transport		catalytic activity;nucleotide binding;transporter activity	628	69.6	5.45
A0A0M3JYS1	V-type proton ATPase subunit E (inferred by orthology to a D. melanogaster protein)	5	Anisakis simplex	ASIM_LOCUS13038	transport		catalytic activity;transporter activity	226	26	7.02
A0A0M3K2A9	WD_REPEATS_REGION domain-containing protein	5	Anisakis simplex	ASIM_LOCUS14451			protein binding	322	35.2	7.96

## Sheet: sample B
Accession	Description	# Larvae in which the protein was identified	Specie	Gene	Biological Process	Cellular Component	Molecular Function	# AAs	MW [kDa]	calc. pI
A0A1L5SM78	1,4-alpha-glucan branching enzyme	5	Anisakis simplex	GBE	metabolic process		catalytic activity	683	78.7	6.24
A0A0M3J0T6	14-3-3-like protein 2 (inferred by orthology to a C. elegans protein)	5	Anisakis simplex	ASIM_LOCUS1019			protein binding	308	34.9	4.98
A0A346RVR1	2,3-bisphosphoglycerate-independent phosphoglycerate mutase (Fragment)	4	Anisakis simplex	ipgm				436	48.6	6.8
G1FMP3	24 kDa protein	5	Anisakis simplex					212	23.5	8.69
Q9XTT9	26S proteasome regulatory subunit 8	4	Caenorhabditis elegans	rpt-6	metabolic process;regulation of biological process;response to stimulus	cytoplasm;proteasome	catalytic activity;nucleotide binding;protein binding	416	46.2	8.82
A0A0M3K3W5	40S ribosomal protein S14 (inferred by orthology to a C. elegans protein)	4	Anisakis simplex	ASIM_LOCUS15063	metabolic process	ribosome	structural molecule activity	151	16.3	10.45
A0A0M3KAV8	40S ribosomal protein S20 (inferred by orthology to a human protein)	4	Anisakis simplex	ASIM_LOCUS17507	metabolic process	ribosome	RNA binding;structural molecule activity	120	13.5	9.33
A0A0M3K8Q6	40S ribosomal protein S3 (inferred by orthology to a C. elegans protein)	4	Anisakis simplex	ASIM_LOCUS16754	metabolic process	ribosome	RNA binding;structural molecule activity	249	27.6	9.79
A0A0M3JXG1	40S ribosomal protein S8	5	Anisakis simplex	ASIM_LOCUS12502	metabolic process	ribosome	structural molecule activity	208	23.8	10.58
A0A0M3JAY1	40S ribosomal protein SA (inferred by orthology to a C. elegans protein)	4	Anisakis simplex	ASIM_LOCUS4566	metabolic process	ribosome	structural molecule activity	187	20.8	7.96
A0A0M3JRP9	60S acidic ribosomal protein P0	5	Anisakis simplex	ASIM_LOCUS10154		ribosome		326	35.7	5.86
A0A0M3JXI1	60S ribosomal protein L10 (inferred by orthology to a C. elegans protein)	5	Anisakis simplex	ASIM_LOCUS12526	metabolic process	ribosome	structural molecule activity	214	24.8	10.1
A0A0M3JU70	60S ribosomal protein L13 (inferred by orthology to a C. elegans protein)	4	Anisakis simplex	ASIM_LOCUS11176	metabolic process	ribosome	structural molecule activity	212	24.6	11.22
A0A0M3JRJ4	60S ribosomal protein L4 (inferred by orthology to a C. elegans protein)	5	Anisakis simplex	ASIM_LOCUS10089	metabolic process	ribosome	structural molecule activity	360	40.6	10.95
A0A0M3JWX6	60S ribosomal protein L7 (inferred by orthology to a C. elegans protein)	4	Anisakis simplex	ASIM_LOCUS12286				244	28.5	10.4
A0A0M3JVZ6	6-phosphogluconate dehydrogenase, decarboxylating	5	Anisakis simplex	ASIM_LOCUS11890	metabolic process		catalytic activity	528	58.4	8.31
A0A0M3K5H6	78 kDa glucose-regulated protein (inferred by orthology to a human protein)	5	Anisakis simplex	ASIM_LOCUS15624	cell organization and biogenesis		catalytic activity;nucleotide binding	679	75.4	5.21
A0A0M3KFB2	AAA domain-containing protein	5	Anisakis simplex	ASIM_LOCUS19060	metabolic process;response to stimulus		catalytic activity;nucleotide binding;RNA binding	384	42.5	5.19
A0A0M3JTM4	AB hydrolase-1 domain-containing protein	4	Anisakis simplex	ASIM_LOCUS10953		membrane	catalytic activity	379	44.1	6.58
A0A0M3KAB0	Acetyl-CoA acetyltransferase, mitochondrial (inferred by orthology to a human protein)	5	Anisakis simplex	ASIM_LOCUS17308	metabolic process		catalytic activity	411	43.2	8.13
A0A0M3J0Q8	Acetyl-CoA acetyltransferase, mitochondrial (inferred by orthology to a human protein)	4	Anisakis simplex	ASIM_LOCUS991	metabolic process		catalytic activity	332	35.7	7.68
A0A0M3K8Y5	AcetylCoA_hyd_C domain-containing protein	5	Anisakis simplex		metabolic process		catalytic activity	482	52.4	7.5
A0A0M3KBN6	AcetylCoA_hyd_C domain-containing protein	5	Anisakis simplex	ASIM_LOCUS17784				81	8.9	9.25
A0A3P6SU45	AcetylCoA_hyd_C domain-containing protein	4	Anisakis simplex	ASIM_LOCUS19999				149	16.2	8.16
A0A0M3JUQ3	Aconitate hydratase, mitochondrial	5	Anisakis simplex	ASIM_LOCUS11389	metabolic process	mitochondrion	catalytic activity;metal ion binding	784	85.5	7.87
A0A0B4SVM4	Actin 2	5	Anisakis simplex				nucleotide binding	376	42.2	5.49
A0A158PPJ9	Actin-interacting protein 1 (inferred by orthology to a D. melanogaster protein)	4	Anisakis simplex	ASIM_LOCUS14303			protein binding	668	73.6	6.95
A0A158PMX4	Adenylate kinase isoenzyme 1	5	Anisakis simplex	ASIM_LOCUS10106	metabolic process	cytoplasm	catalytic activity;nucleotide binding	216	24	8.88
A0A3P6P1P0	AdoHcyase_NAD domain-containing protein	4	Anisakis simplex	ASIM_LOCUS3964				245	26.5	6.29
A0A0M3KA33	Aldedh domain-containing protein	4	Anisakis simplex	ASIM_LOCUS17230	metabolic process		catalytic activity	500	55.4	5.88
A0A0M3JNJ2	Aldedh domain-containing protein	4	Anisakis simplex	ASIM_LOCUS8975	metabolic process		catalytic activity	137	15.3	5.53
A0A0M3JBK1	Aldedh domain-containing protein	4	Anisakis simplex		metabolic process		catalytic activity	150	15.7	8.25
A0A0M3JBD5	Aldedh domain-containing protein	4	Anisakis simplex		metabolic process		catalytic activity	56	6.2	8.54
A0A023W3Z5	Alpha-1,4 glucan phosphorylase	5	Anisakis simplex	GP	metabolic process		catalytic activity	863	99.4	6.29
A0A0M3J2C0	Aminomethyltransferase, mitochondrial (inferred by orthology to a human protein)	5	Anisakis simplex			membrane		252	27.5	9.03
A0A3P6PAA9	AMP-binding domain-containing protein (Fragment)	4	Anisakis simplex	ASIM_LOCUS7752				84	9.4	7.42
A0A0M3K3F2	AMPK1_CBM domain-containing protein	5	Anisakis simplex	ASIM_LOCUS14900	metabolic process		catalytic activity;protein binding	328	38.5	5.11
L7V1I9	Ani s 2 allergen	5	Anisakis simplex		metabolic process;regulation of biological process	cytoplasm;Golgi	catalytic activity;motor activity	869	100.4	5.3
A0A0M3JYB5	AO66 ankyrin (inferred by orthology to a C. elegans protein)	5	Anisakis simplex	ASIM_LOCUS12855	regulation of biological process;response to stimulus		protein binding	2387	261.4	6.44
A0A0M3IXZ4	Apolipophorins (inferred by orthology to a D. melanogaster protein)	5	Anisakis simplex	ASIM_LOCUS19	transport		transporter activity	3289	371.1	7.9
A0A0M3IYH2	Apolipophorins (inferred by orthology to a D. melanogaster protein)	4	Anisakis simplex	ASIM_LOCUS205	transport		transporter activity	1250	140.7	8.87
A0A0M3IZ21	Apolipoprotein B-100 (inferred by orthology to a human protein)	5	Anisakis simplex	ASIM_LOCUS404				720	82.4	9.48
A0A0M3KC58	Apolipoprotein lipid transfer particle (inferred by orthology to a D. melanogaster protein)	4	Anisakis simplex	ASIM_LOCUS17955				493	54.5	6.34
A0A0M3J064	Aspartate aminotransferase (inferred by orthology to a S. mansoni protein)	5	Anisakis simplex	ASIM_LOCUS797	metabolic process		catalytic activity	213	23.7	6.52
A0A0M3K505	Aspartate--tRNA ligase, cytoplasmic (inferred by orthology to a C. elegans protein)	4	Anisakis simplex	ASIM_LOCUS15453	metabolic process	cytoplasm	catalytic activity;nucleotide binding	523	59.1	6.62
A0A0M3JR36	AT02348p (inferred by orthology to a D. melanogaster protein)	4	Anisakis simplex	ASIM_LOCUS9902			catalytic activity;metal ion binding	412	43.7	6.84
A0A0M3K1X9	AT04676p (inferred by orthology to a D. melanogaster protein)	4	Anisakis simplex	ASIM_LOCUS14301	metabolic process		catalytic activity	359	40.4	8.1
A0A0M3JZQ3	ATP synthase F(0) complex subunit B1, mitochondrial (inferred by orthology to a human protein)	4	Anisakis simplex	ASIM_LOCUS13429	metabolic process;transport		transporter activity	291	34.3	8.84
A0A0M3JY91	ATP synthase subunit alpha	5	Anisakis simplex		metabolic process;transport		catalytic activity;nucleotide binding;transporter activity	547	59.5	7.97
A0A0M3K219	ATP synthase subunit beta	5	Anisakis simplex	ASIM_LOCUS14347	metabolic process;transport		catalytic activity;nucleotide binding;transporter activity	514	55	5.76
A0A158PMS3	ATP-dependent 6-phosphofructokinase	4	Anisakis simplex		metabolic process	cytoplasm	catalytic activity;metal ion binding;nucleotide binding	851	93.7	7.28
A0A0M3K8S1	B12-binding domain-containing protein	5	Anisakis simplex	ASIM_LOCUS16769	metabolic process	membrane	catalytic activity;metal ion binding	612	67.9	8.69
A0A0M3IZ89	Basement membrane proteoglycan (inferred by orthology to a C. elegans protein)	4	Anisakis simplex	ASIM_LOCUS472			protein binding	417	45.3	5.96
A0A0M3K6Z5	Basement membrane proteoglycan (inferred by orthology to a C. elegans protein)	4	Anisakis simplex	ASIM_LOCUS16143				657	72.3	6.44
A0A0M3KBD8	Bifunctional glyoxylate cycle protein (inferred by orthology to a C. elegans protein)	4	Anisakis simplex	ASIM_LOCUS17686	metabolic process		catalytic activity	418	47.7	6.15
A0A0M3IZU4	C-1-tetrahydrofolate synthase, cytoplasmic (inferred by orthology to a D. melanogaster protein)	5	Anisakis simplex		metabolic process		catalytic activity;nucleotide binding	580	62	6.54
A0A0M3K0Z0	Calcium-transporting ATPase	5	Anisakis simplex	Ca-P60A	transport	endoplasmic reticulum;membrane	catalytic activity;metal ion binding;nucleotide binding;transporter activity	1057	116.5	5.36
A0A0M3JTY4	Calcium-transporting ATPase	4	Anisakis simplex	ASIM_LOCUS11076	transport	membrane	catalytic activity;metal ion binding;nucleotide binding;transporter activity	1190	130.6	5.39
A0A3P6RQA4	Calsequestrin	4	Anisakis simplex	ASIM_LOCUS10992				495	56.6	4.39
A0A0M3K875	Cat eye syndrome critical region protein 5 (inferred by orthology to a human protein)	4	Anisakis simplex	ASIM_LOCUS16573				263	30.1	7.05
A0A0M3KD54	Cation_ATPase_C domain-containing protein	5	Anisakis simplex			membrane	metal ion binding;nucleotide binding	658	71.5	5.45
A0A0M3KAG0	CCR4-NOT transcription complex subunit 7 (inferred by orthology to a C. elegans protein)	4	Anisakis simplex	ASIM_LOCUS17360	metabolic process	nucleus;ribosome	structural molecule activity	337	37.4	7.71
A0A0M3K3S0	cGMP-dependent protein kinase	4	Anisakis simplex	ASIM_LOCUS15018	metabolic process;regulation of biological process		catalytic activity;nucleotide binding	693	77.7	7.02
A0A0M3K0Q9	Chaperonin homolog Hsp-60, mitochondrial (inferred by orthology to a C. elegans protein)	5	Anisakis simplex	ASIM_LOCUS13834	metabolic process	cytoplasm	nucleotide binding	479	50.6	5.07
A0A0M3K529	Citrate synthase	4	Anisakis simplex	ASIM_LOCUS15477	metabolic process		catalytic activity	387	43.1	6.68
A0A3P6NHU0	CoA carboxyltransferase C-terminal domain-containing protein	5	Anisakis simplex	ASIM_LOCUS3165				175	19.5	8.54
A0A0M3KAY8	Cofactor-independent phosphoglycerate mutase (inferred by orthology to a C. elegans protein)	4	Anisakis simplex	ASIM_LOCUS17536	metabolic process	cytoplasm	catalytic activity;metal ion binding	402	44.9	8.29
A0A0M3IZV9	Col_cuticle_N domain-containing protein	5	Anisakis simplex	ASIM_LOCUS692		membrane	structural molecule activity	301	30.4	5.08
A0A0M3JZM9	Col_cuticle_N domain-containing protein	5	Anisakis simplex	ASIM_LOCUS13402		membrane	structural molecule activity	300	29.4	4.94
A0A0M3JZS7	Col_cuticle_N domain-containing protein	4	Anisakis simplex	ASIM_LOCUS13458		membrane	structural molecule activity	323	33	8.06
A0A0M3JR55	Col_cuticle_N domain-containing protein	4	Anisakis simplex	ASIM_LOCUS9922		membrane	structural molecule activity	313	32.2	9.06
A0A0M3JZU3	Col_cuticle_N domain-containing protein	4	Anisakis simplex	ASIM_LOCUS13479		membrane	structural molecule activity	308	29.6	5.12
A0A0M3JVB9	Col_cuticle_N domain-containing protein	4	Anisakis simplex	ASIM_LOCUS11634		membrane	structural molecule activity	292	29.1	6.55
A0A0M3K555	Col_cuticle_N domain-containing protein	4	Anisakis simplex	ASIM_LOCUS15503			structural molecule activity	292	29.2	6.15
A0A0M3K252	Col_cuticle_N domain-containing protein	4	Anisakis simplex	ASIM_LOCUS14388		membrane	structural molecule activity	293	29.1	5.5
A0A158PPJ2	Collagen alpha-1(IV) chain (inferred by orthology to a C. elegans protein)	4	Anisakis simplex	ASIM_LOCUS14252		extracellular	structural molecule activity	1759	170.7	6.04
A0A158PN13	Collagen alpha-2(IV) chain (inferred by orthology to a C. elegans protein)	4	Anisakis simplex	ASIM_LOCUS10335		extracellular	structural molecule activity	1739	165.9	8.51
A0A0M3KCU8	Cystatin	5	Anisakis simplex	ASIM_LOCUS18196	regulation of biological process		enzyme regulator activity	116	13	5.5
A0A0M3K9W1	Cytochrome b-c1 complex subunit 1, mitochondrial (inferred by orthology to a C. elegans protein)	5	Anisakis simplex	ASIM_LOCUS17159			catalytic activity;metal ion binding	464	51.5	6.02
A0A0M3K7C5	Dehydrogenase/reductase SDR family member 1 (inferred by orthology to a human protein)	5	Anisakis simplex	ASIM_LOCUS16273	metabolic process	membrane	catalytic activity	369	40.4	7.88
A0A0M3K5Y3	Dihydrolipoamide acetyltransferase component of pyruvate dehydrogenase complex	5	Anisakis simplex	ASIM_LOCUS15781	metabolic process		catalytic activity	550	57.4	7.14
A0A2R4KRP1	Dihydrolipoyl dehydrogenase	5	Anisakis simplex	DLD				498	52.8	7.39
A0A0M3JRD7	Dimethylglycine dehydrogenase, mitochondrial (inferred by orthology to a human protein)	4	Anisakis simplex	ASIM_LOCUS10019	metabolic process		catalytic activity	850	95.4	8.29
A0A0M3JVM9	Disorganized muscle protein 1 (inferred by orthology to a C. elegans protein)	5	Anisakis simplex	ASIM_LOCUS11752		extracellular		325	36.3	5.5
A0A0M3K769	DUF148 domain-containing protein	5	Anisakis simplex	ASIM_LOCUS16217				179	19.9	5.68
Q9U600	Elongation factor 1-alpha	5	Anisakis simplex	iaa99-ASL3-14C	metabolic process	cytoplasm	catalytic activity;nucleotide binding;RNA binding	465	50.8	9.19
A0A0M3JYB9	Elongation factor 1-beta (inferred by orthology to a human protein)	4	Anisakis simplex	ASIM_LOCUS12859	metabolic process		RNA binding	224	24.9	4.82
A0A0M3K613	Elongation factor 2 (inferred by orthology to a C. elegans protein)	5	Anisakis simplex	ASIM_LOCUS15811			catalytic activity;nucleotide binding	840	93.5	6.64
A0A0M3JWQ2	Endoplasmin (inferred by orthology to a human protein)	5	Anisakis simplex	hsp90	metabolic process;response to stimulus		nucleotide binding;protein binding	718	82.9	5.03
A0A158PP77	Enolase (inferred by orthology to a C. elegans protein)	5	Anisakis simplex	ASIM_LOCUS13276	metabolic process		catalytic activity;metal ion binding	653	70.9	7.36
A0A0M3KHK3	Epidermal retinol dehydrogenase 2 (inferred by orthology to a human protein)	4	Anisakis simplex	ASIM_LOCUS19851				129	14	5.05
A0A0M3KBQ3	Estradiol 17-beta-dehydrogenase 8 (inferred by orthology to a human protein)	5	Anisakis simplex	ASIM_LOCUS17801				134	14.2	7.97
A0A0M3K5J0	Estradiol 17-beta-dehydrogenase 8 (inferred by orthology to a human protein)	4	Anisakis simplex	ASIM_LOCUS15638	metabolic process		catalytic activity	332	35.8	8.4
A0A0M3JT84	ETF domain-containing protein	4	Anisakis simplex	ASIM_LOCUS10785	metabolic process		nucleotide binding	334	35.4	9.39
A0A0M3JU93	Eukaryotic translation initiation factor 5A	4	Anisakis simplex	ASIM_LOCUS11200	metabolic process;regulation of biological process		RNA binding	175	19.4	6.09
A0A0M3JT59	Failed axon connections (inferred by orthology to a D. melanogaster protein)	5	Anisakis simplex	ASIM_LOCUS10753			protein binding	312	36	8.34
A0A0M3JY59	Ferritin	4	Anisakis simplex	ASIM_LOCUS12787	cellular homeostasis;metabolic process;transport		catalytic activity;metal ion binding	176	20.3	5.08
A0A158PPN0	Filamin-B (inferred by orthology to a human protein)	5	Anisakis simplex	ASIM_LOCUS14513			protein binding	844	90.4	6.54
A0A0M3JWX2	Fructose-1,6-bisphosphatase (inferred by orthology to a C. elegans protein)	5	Anisakis simplex	ASIM_LOCUS12282	metabolic process		catalytic activity	302	32.8	6.93
A0A0M3JYW9	Fructose-bisphosphate aldolase	5	Anisakis simplex	ASIM_LOCUS13091	metabolic process		catalytic activity	403	43.9	8.27
A0A0M3K444	Fructose-bisphosphate aldolase	5	Anisakis simplex	ASIM_LOCUS15142	metabolic process		catalytic activity	364	39.5	7.99
A0A0M3JJE8	Galectin	5	Anisakis simplex					84	9.6	9.11
A0A0M3J577	Galectin	5	Anisakis simplex					110	12.4	7.58
A0A3P6QT32	Gln-synt_C domain-containing protein	5	Anisakis simplex	ASIM_LOCUS13205				272	31.3	7.72
A0A0M3IZ99	Glucose-6-phosphate isomerase	5	Anisakis simplex	ASIM_LOCUS482	metabolic process		catalytic activity	551	62.2	7.25
A0A0M3K4H2	Glutamate dehydrogenase, mitochondrial (inferred by orthology to a D. melanogaster protein)	5	Anisakis simplex	ASIM_LOCUS15270	metabolic process		catalytic activity	551	60.9	8.18
A0A0M3IZC6	Glutamate dehydrogenase, mitochondrial (inferred by orthology to a D. melanogaster protein)	5	Anisakis simplex		metabolic process		catalytic activity	293	32.4	8.1
A0A0M3JH52	Glutamate dehydrogenase, mitochondrial (inferred by orthology to a D. melanogaster protein)	5	Anisakis simplex	ASIM_LOCUS6734	metabolic process		catalytic activity	112	12.5	7.46
A0A0M3IYQ5	Glutamate dehydrogenase, mitochondrial (inferred by orthology to a D. melanogaster protein)	5	Anisakis simplex	ASIM_LOCUS288				104	11.6	8.94
A0A0M3JVZ7	Glutamate dehydrogenase, mitochondrial (inferred by orthology to a D. melanogaster protein)	4	Anisakis simplex	ASIM_LOCUS11891	metabolic process		catalytic activity	551	61	8.56
A0A097IYH5	Glyceraldehyde-3-phosphate dehydrogenase	5	Anisakis simplex	GPDH	metabolic process		catalytic activity;nucleotide binding	340	36.1	7.83
A0A0M3KCG3	Glycerate kinase (inferred by orthology to a human protein)	4	Anisakis simplex					195	21.1	4.96
A0A0M3KAE7	Glycine cleavage system H protein	5	Anisakis simplex	ASIM_LOCUS17345	metabolic process	mitochondrion		164	18	4.75
A0A068FMJ2	Glycogen [starch] synthase	4	Anisakis simplex		metabolic process		catalytic activity	674	76.5	6.84
A0A0M3JVL9	Guanine nucleotide-binding protein subunit beta-1 (inferred by orthology to a C. elegans protein)	4	Anisakis simplex	ASIM_LOCUS11741	regulation of biological process;response to stimulus		protein binding	346	37.9	6.34
A0A0M3JM12	Heat shock 70 kDa protein F, mitochondrial (inferred by orthology to a C. elegans protein)	5	Anisakis simplex	ASIM_LOCUS8441				108	12	5.34
A0A0M3JUZ4	Hemicentin-1 (inferred by orthology to a human protein)	5	Anisakis simplex	ASIM_LOCUS11491			protein binding	4610	517.3	5.54
A0A0M3K9Z6	IF rod domain-containing protein	5	Anisakis simplex		regulation of biological process		catalytic activity;motor activity;structural molecule activity	360	41.9	5.06
A0A0M3J1S0	IF rod domain-containing protein	5	Anisakis simplex	ASIM_LOCUS1354	metabolic process;transport	extracellular	structural molecule activity	206	23.4	8.81
A0A0M3JKD1	IF rod domain-containing protein	5	Anisakis simplex	ASIM_LOCUS7870			structural molecule activity	149	17.8	4.83
A0A0M3JAI6	IF rod domain-containing protein	4	Anisakis simplex	ASIM_LOCUS4414			structural molecule activity	167	20.1	6.01
A0A3P6T875	IF rod domain-containing protein (Fragment)	4	Anisakis simplex	ASIM_LOCUS20273				233	27.9	5.29
A0A0M3JW99	Ig-like domain-containing protein	5	Anisakis simplex	ASIM_LOCUS12016				199	22.3	6.57
A0A0M3J9Q1	Ig-like domain-containing protein	4	Anisakis simplex				protein binding	111	12.1	4.74
P23731	Intermediate filament protein B	5	Ascaris suum		cell organization and biogenesis;metabolic process;transport	cytoplasm	catalytic activity;motor activity;structural molecule activity;transporter activity	589	67.7	5.96
A0A0M3IZR0	L-2-hydroxyglutarate dehydrogenase, mitochondrial (inferred by orthology to a human protein)	5	Anisakis simplex	ASIM_LOCUS643	metabolic process		catalytic activity	352	39.5	9.23
A0A0M3JSY5	Laminin subunit beta-1 (inferred by orthology to a D. melanogaster protein)	4	Anisakis simplex	ASIM_LOCUS10671	cell organization and biogenesis;metabolic process;regulation of biological process;response to stimulus;transport	cytoskeleton;extracellular;membrane	catalytic activity;motor activity;protein binding;signal transducer activity;transporter activity	1776	196.9	5.07
A0A0M3KAG2	Lipoyl-binding domain-containing protein	5	Anisakis simplex	ASIM_LOCUS17359				188	20.7	9.09
A0A0M3KCJ8	Lipoyl-binding domain-containing protein	4	Anisakis simplex		metabolic process		catalytic activity	363	38.3	6.73
A0A3P6Q9L7	LTD domain-containing protein	4	Anisakis simplex	ASIM_LOCUS6679				110	12.7	9.82
A0A0M3K9E5	M20_dimer domain-containing protein	5	Anisakis simplex	ASIM_LOCUS16994	metabolic process		catalytic activity	476	53.5	6.38
A0A0M3JV41	M20_dimer domain-containing protein	5	Anisakis simplex	ASIM_LOCUS11546	metabolic process		catalytic activity	474	53.4	6.65
A0A0M3JSE0	M20_dimer domain-containing protein	5	Anisakis simplex	ASIM_LOCUS10444	metabolic process		catalytic activity	481	54.1	6.61
A0A0M3KBA5	Malate dehydrogenase	5	Anisakis simplex	ASIM_LOCUS17653	metabolic process	membrane	catalytic activity	325	34.2	8.68
A0A0M3JNY8	Malate dehydrogenase (inferred by orthology to a C. elegans protein)	5	Anisakis simplex	ASIM_LOCUS9120	metabolic process		catalytic activity	78	8.4	7.46
A0A0M3KB82	MC domain-containing protein	5	Anisakis simplex	ASIM_LOCUS17628		membrane	catalytic activity;metal ion binding	338	38.6	6.13
A0A158PMT2	Methylmalonyl-CoA epimerase, mitochondrial (inferred by orthology to a human protein)	5	Anisakis simplex	ASIM_LOCUS9861				201	22.3	8.9
A0A3P6RE65	Myosin motor domain-containing protein	5	Anisakis simplex	ASIM_LOCUS14319				1839	211.2	5.8
A0A0M3KGH1	Myosin motor domain-containing protein	5	Anisakis simplex	ASIM_LOCUS19470	cell organization and biogenesis	cytoskeleton	catalytic activity;motor activity;nucleotide binding	551	63.7	7.03
A0A0M3K251	Myosin regulatory light chain 2 (inferred by orthology to a D. melanogaster protein)	5	Anisakis simplex	ASIM_LOCUS14387			metal ion binding	174	19.2	4.96
A0A3P6SLJ0	Myosin_tail_1 domain-containing protein	5	Anisakis simplex	ASIM_LOCUS19808				273	31.7	5.31
A0A0M3JBH8	Myosin_tail_1 domain-containing protein	4	Anisakis simplex	ASIM_LOCUS4761			catalytic activity;motor activity	154	17.6	5.69
A0A0M3K5C5	Myosin-3 (inferred by orthology to a C. elegans protein)	5	Anisakis simplex		cell organization and biogenesis;metabolic process;transport	cytoskeleton	catalytic activity;DNA binding;motor activity;nucleotide binding;transporter activity	1074	125.5	5.22
A0A0M3KB37	Myosin-3 (inferred by orthology to a C. elegans protein)	5	Anisakis simplex	ASIM_LOCUS17585			catalytic activity;motor activity;nucleotide binding	579	66.3	7.09
P02566	Myosin-4	4	Caenorhabditis elegans	unc-54	cell organization and biogenesis;metabolic process;regulation of biological process;response to stimulus;transport	cytoplasm;cytoskeleton;Golgi	catalytic activity;motor activity;nucleotide binding;protein binding;structural molecule activity;transporter activity	1963	224.6	5.74
A0A0M3J3F7	Neur_chan_LBD domain-containing protein	4	Anisakis simplex	ASIM_LOCUS1940	transport	membrane	transporter activity	169	19.6	6.33
A0A0M3K9I2	Nucleoside diphosphate kinase	5	Anisakis simplex	ASIM_LOCUS17030	metabolic process		catalytic activity;nucleotide binding	238	26.6	6.55
A0A158PP35	Paramyosin (inferred by orthology to a C. elegans protein)	5	Anisakis simplex	ASIM_LOCUS12986	metabolic process		catalytic activity;motor activity	880	101.6	5.45
A0A0M3K1G1	PB1 domain-containing protein	4	Anisakis simplex	ASIM_LOCUS14113			protein binding	354	39.9	8.32
A0A0M3K8N1	PDZ domain-containing protein	5	Anisakis simplex	ASIM_LOCUS16730			protein binding	434	47.4	8.98
A0A0M3KCB9	PEPCK_GTP domain-containing protein	5	Anisakis simplex	ASIM_LOCUS18018	metabolic process		catalytic activity;nucleotide binding	352	39.2	7.34
A0A3P6NH68	Peptidyl-prolyl cis-trans isomerase	5	Anisakis simplex	ASIM_LOCUS2997				114	12.6	8.88
A0A0M3JS34	Peptidylprolyl isomerase	4	Anisakis simplex	ASIM_LOCUS10318	metabolic process		catalytic activity	270	30.3	6.13
A0A0M3JXR9	Peripheral subunit-binding (PSBD) domain-containing protein	4	Anisakis simplex	ASIM_LOCUS12626	metabolic process		catalytic activity	377	40.3	9.58
A0A0M3K9Z9	Peroxiredoxin 1 (inferred by orthology to a D. melanogaster protein)	5	Anisakis simplex	ASIM_LOCUS17197	cellular homeostasis;metabolic process;regulation of biological process;response to stimulus		antioxidant activity;catalytic activity	195	21.7	7.02
A0A0M3JR99	Phosphate carrier protein, mitochondrial (inferred by orthology to a human protein)	4	Anisakis simplex	ASIM_LOCUS9973	transport	membrane		466	52.7	9.33
A0A0M3J1J1	Phosphatidylethanolamine-binding protein homolog (inferred by orthology to a C. elegans protein)	5	Anisakis simplex	ASIM_LOCUS1274				182	20.1	8.59
Q05893	Phosphoenolpyruvate carboxykinase [GTP]	5	Ascaris suum	PCK	metabolic process		catalytic activity;metal ion binding;nucleotide binding	643	72.2	6.8
A0A0M3IY31	Phosphoglucomutase (inferred by orthology to a D. melanogaster protein)	5	Anisakis simplex	PGM1	metabolic process		catalytic activity;metal ion binding	572	62.1	7.31
A0A346RVR5	Phosphoglucomutase-2	5	Anisakis simplex	PGM2				595	66.8	6.95
A0A0M3K3R5	Phosphoglycerate kinase	5	Anisakis simplex		metabolic process		catalytic activity;nucleotide binding	464	51.6	8.37
A0A3P6RU49	PPIase cyclophilin-type domain-containing protein	4	Anisakis simplex	ASIM_LOCUS11619				791	89.4	6.57
A0A0M3K405	Probable 26S proteasome regulatory subunit rpn-6.1 (inferred by orthology to a C. elegans protein)	4	Anisakis simplex	ASIM_LOCUS15103			protein binding	1468	160.6	6.51
A0A0M3K2Z8	Probable elongation factor 1-gamma (inferred by orthology to a C. elegans protein)	4	Anisakis simplex	ASIM_LOCUS14737	metabolic process		protein binding;RNA binding	387	43.8	6.67
A0A0M3K0N8	Probable fumarate hydratase, mitochondrial (inferred by orthology to a C. elegans protein)	4	Anisakis simplex	ASIM_LOCUS13809	metabolic process		catalytic activity	700	78.9	7.87
Q23381	Probable methylmalonyl-CoA mutase, mitochondrial	5	Caenorhabditis elegans	mmcm-1	metabolic process	mitochondrion;organelle lumen	catalytic activity;metal ion binding	744	81.6	6.46
A0A0M3J7K8	Probable methylmalonyl-CoA mutase, mitochondrial (inferred by orthology to a C. elegans protein)	5	Anisakis simplex	ASIM_LOCUS3393	metabolic process		catalytic activity	209	23.2	6.95
A0A0M3K232	Probable voltage-dependent anion-selective channel (inferred by orthology to a C. elegans protein)	5	Anisakis simplex	ASIM_LOCUS14363	regulation of biological process;transport	membrane;mitochondrion	transporter activity	249	27.3	8.9
A0A0M3JSK9	Prohibitin	5	Anisakis simplex	ASIM_LOCUS10525		membrane		268	29.4	6.81
A0A0M3K8I9	Properdin (inferred by orthology to a human protein)	4	Anisakis simplex	ASIM_LOCUS16687				610	64.1	6.89
A0A0M3J2Q2	Properdin (inferred by orthology to a human protein)	4	Anisakis simplex	ASIM_LOCUS1685				277	30.9	5.81
A0A0M3KGL2	Propionyl-CoA carboxylase beta chain, mitochondrial (inferred by orthology to a human protein)	5	Anisakis simplex	ASIM_LOCUS19510			catalytic activity	322	34.8	5.39
A0A097IYF9	Protein disulfide-isomerase	5	Anisakis simplex	PDI	cellular homeostasis;regulation of biological process	endoplasmic reticulum	catalytic activity	497	55.8	5
A0A0M3JX08	Protein lethal(2)essential for life (inferred by orthology to a D. melanogaster protein)	5	Anisakis simplex	ASIM_LOCUS12322				183	21	6.44
A0A0M3K080	Protein lethal(2)essential for life (inferred by orthology to a D. melanogaster protein)	5	Anisakis simplex	ASIM_LOCUS13636				351	41.1	8.22
A0A0M3K9M9	Protein lethal(2)essential for life (inferred by orthology to a D. melanogaster protein)	5	Anisakis simplex	ASIM_LOCUS17077				152	17.7	6.7
A0A0M3K6Q9	Putative adp,ATP carrier protein (inferred by orthology to a S. mansoni protein)	5	Anisakis simplex	ASIM_LOCUS16057	transport	membrane	transporter activity	305	33.8	9.52
A0A0M3J608	Putative alcohol dehydrogenase (inferred by orthology to a S. mansoni protein)	5	Anisakis simplex	ASIM_LOCUS2841	metabolic process		catalytic activity;metal ion binding	244	26.2	8.28
A0A0M3KIK6	Putative aminopeptidase (inferred by orthology to a C. elegans protein)	5	Anisakis simplex	ASIM_LOCUS20202	metabolic process	cytoplasm	catalytic activity;metal ion binding	212	23.3	7.11
A0A0M3JWG7	Putative deoxyribose-phosphate aldolase (inferred by orthology to a C. elegans protein)	4	Anisakis simplex	ASIM_LOCUS12088	metabolic process	cytoplasm	catalytic activity	291	32.3	7.74
A0A0M3J6B6	Putative laminin gamma-1 chain (inferred by orthology to a S. mansoni protein)	4	Anisakis simplex		cell organization and biogenesis			290	32.3	4.87
A0A0M3JQT9	Putative malate dehydrogenase (inferred by orthology to a S. mansoni protein)	4	Anisakis simplex	ASIM_LOCUS9779	metabolic process		catalytic activity	422	45.8	8.48
A0A0M3K059	Pyruvate carboxylase 1 (inferred by orthology to a C. elegans protein)	5	Anisakis simplex	ASIM_LOCUS13613	metabolic process		catalytic activity;metal ion binding;nucleotide binding	1242	137.8	7.42
A0A3P6QLW6	Pyruvate dehydrogenase E1 component subunit alpha	5	Anisakis simplex	ASIM_LOCUS13980				428	47.2	7.62
A0A0M3JXY6	Pyruvate dehydrogenase E1 component subunit beta	5	Anisakis simplex	ASIM_LOCUS12701	metabolic process		catalytic activity	364	39.4	6.33
A0A0M3JRA2	Pyruvate dehydrogenase E1 component subunit beta	5	Anisakis simplex	ASIM_LOCUS9976	metabolic process		catalytic activity	383	41.4	6.39
A0A0M3K776	Ribosomal protein L15	4	Anisakis simplex	ASIM_LOCUS16223	metabolic process	ribosome	structural molecule activity	204	24.1	11.75
A0A0M3K5M3	Serine hydroxymethyltransferase	5	Anisakis simplex	ASIM_LOCUS15671	metabolic process		catalytic activity	413	45.4	8.78
A0A0M3JUY6	Serine/threonine-protein phosphatase	4	Anisakis simplex	ASIM_LOCUS11483	metabolic process		catalytic activity	322	36.9	5.19
A0A3P6T8G2	SH3 domain-containing protein	4	Anisakis simplex	ASIM_LOCUS17927				708	81.6	5.2
A0A0M3JX55	SHSP domain-containing protein	5	Anisakis simplex	ASIM_LOCUS12375				206	23.7	6.71
A0A0M3J159	SHSP domain-containing protein	5	Anisakis simplex	ASIM_LOCUS1142				116	13.2	6.79
A0A0M3KEJ3	SHSP domain-containing protein	4	Anisakis simplex	ASIM_LOCUS18791				98	11.1	5.48
A0A0M3J7F1	Sorbitol dehydrogenase (inferred by orthology to a human protein)	5	Anisakis simplex	ASIM_LOCUS3333	metabolic process			206	22	6.34
A0A158PNC2	Spectrin-like nuclear envelope protein (inferred by orthology to a S. mansoni protein)	5	Anisakis simplex		cell organization and biogenesis;regulation of biological process		catalytic activity;motor activity;protein binding	3519	402.3	5.14
A0A0M3JT07	Staphylococcal nuclease domain-containing protein	4	Anisakis simplex	ASIM_LOCUS10696	regulation of biological process			912	101.7	7.15
Q09508	Succinate dehydrogenase [ubiquinone] flavoprotein subunit, mitochondrial	5	Caenorhabditis elegans	sdha-1	metabolic process;transport	membrane;mitochondrion	catalytic activity;nucleotide binding	646	70.4	6.86
A0A0M3JRB2	Succinate dehydrogenase [ubiquinone] iron-sulfur subunit, mitochondrial	4	Anisakis simplex	ASIM_LOCUS9988	metabolic process	membrane;mitochondrion	catalytic activity;metal ion binding	279	31.4	8.47
A0A0M3JX94	Succinate-semialdehyde dehydrogenase, mitochondrial (inferred by orthology to a human protein)	4	Anisakis simplex	ASIM_LOCUS12423	metabolic process		catalytic activity	509	55.2	7.83
A7M6T7	SXP/RAL-2 family protein 2 isoform 10	4	Anisakis simplex	Ani s 8-10				150	16.1	4.7
A0A0M3JTQ2	Synthase trehalose-6-phosphate	4	Anisakis simplex	ASIM_LOCUS10987	metabolic process		catalytic activity	1312	147.3	5.76
A0A0M3JG68	T-complex protein 1 subunit eta	4	Anisakis simplex	ASIM_LOCUS6399	metabolic process		nucleotide binding;protein binding	125	13.9	5.85
A0A0M3JGG9	T-complex protein 1 subunit eta	4	Anisakis simplex		metabolic process		nucleotide binding;protein binding	90	9.6	7.24
A0A0M3K120	T-complex protein 1 subunit theta (inferred by orthology to a C. elegans protein)	4	Anisakis simplex	ASIM_LOCUS13955	metabolic process	cytoplasm	nucleotide binding;protein binding	560	60.7	6.2
A0A158PPF5	TDP43_N domain-containing protein	5	Anisakis simplex	ASIM_LOCUS13880	metabolic process		catalytic activity;motor activity	639	73.6	5.05
A0A3P6NUD5	Thioredoxin domain-containing protein	5	Anisakis simplex	ASIM_LOCUS1746				221	24.5	7.39
A0A0M3JGA9	TIL domain-containing protein	5	Anisakis simplex	ASIM_LOCUS6442				105	11.3	8.1
A0A0M3JXS3	Transketolase	5	Anisakis simplex	ASIM_LOCUS12630	metabolic process		catalytic activity	618	66.5	6.71
A0A0M3JRP8	Translationally-controlled tumor protein homolog (inferred by orthology to a C. elegans protein)	5	Anisakis simplex	ASIM_LOCUS10153				193	22.3	5.01
G4XTD3	Tropomyosin	5	Anisakis simplex			membrane		284	33.1	4.73
A0A0M3JSS4	Troponin I (inferred by orthology to a D. melanogaster protein)	5	Anisakis simplex	ASIM_LOCUS10605				277	31.9	5.1
A0A0M3JU57	Troponin-like protein	4	Anisakis simplex				metal ion binding	169	19.4	4.28
A0A0M3K821	Tubulin alpha chain	5	Anisakis simplex		cell organization and biogenesis	cytoplasm;cytoskeleton	catalytic activity;nucleotide binding;structural molecule activity	428	47.8	4.93
A0A0M3KAH2	Tubulin alpha chain	5	Anisakis simplex	ASIM_LOCUS17370	cell organization and biogenesis	cytoplasm;cytoskeleton	catalytic activity;nucleotide binding;structural molecule activity	433	48.2	5.14
A0A0M3KDZ4	Tubulin beta chain	5	Anisakis simplex	ASIM_LOCUS18592	cell organization and biogenesis	cytoplasm;cytoskeleton	catalytic activity;nucleotide binding;structural molecule activity	327	36.1	5.5
A0A0M3IZK3	Tubulin beta chain	5	Anisakis simplex	ASIM_LOCUS586	cell organization and biogenesis		catalytic activity;nucleotide binding;structural molecule activity	438	49	4.81
A0A158PN23	Twitchin (inferred by orthology to a C. elegans protein)	5	Anisakis simplex	ASIM_LOCUS10411	metabolic process		catalytic activity;nucleotide binding;protein binding	7291	806.9	6.06
A0A0M3K1Y0	Uncharacterized protein	5	Anisakis simplex	ASIM_LOCUS14302	transport		transporter activity	1681	194.9	6.54
A0A0M3JWC5	Uncharacterized protein	5	Anisakis simplex	ASIM_LOCUS12043	metabolic process		catalytic activity;nucleotide binding;protein binding	7148	795.9	5.15
A0A0M3K659	Uncharacterized protein	5	Anisakis simplex	ASIM_LOCUS15857	cell organization and biogenesis;metabolic process;regulation of biological process;transport	cytoplasm;cytoskeleton;Golgi	catalytic activity;motor activity;nucleotide binding;protein binding;structural molecule activity	1557	178.9	6.06
A0A3P6QV39	Uncharacterized protein	5	Anisakis simplex	ASIM_LOCUS12492				3925	440.2	7.14
A0A0M3IZU8	Uncharacterized protein	5	Anisakis simplex	ASIM_LOCUS681	metabolic process		catalytic activity;nucleotide binding	678	75.8	8.24
A0A0M3K7G7	Uncharacterized protein	5	Anisakis simplex	ASIM_LOCUS16315			catalytic activity;metal ion binding;nucleotide binding	373	41.3	6.61
A0A0M3IZF7	Uncharacterized protein	5	Anisakis simplex	ASIM_LOCUS540	metabolic process		catalytic activity;nucleotide binding	621	69.8	6.73
A0A0M3JUY0	Uncharacterized protein	5	Anisakis simplex	ASIM_LOCUS11476				357	39.8	8.85
A0A0M3K916	Uncharacterized protein	5	Anisakis simplex	ASIM_LOCUS16864			protein binding	670	77.8	6.73
A0A3P6RNZ1	Uncharacterized protein	5	Anisakis simplex	ASIM_LOCUS15639				1620	189.1	5.15
A0A3P6RAH4	Uncharacterized protein	5	Anisakis simplex	ASIM_LOCUS15747				899	97.5	5.33
A0A0M3JU20	Uncharacterized protein	5	Anisakis simplex	ASIM_LOCUS11121				375	41.7	7.62
A0A158PPI4	Uncharacterized protein	5	Anisakis simplex	ASIM_LOCUS14168		membrane	catalytic activity;structural molecule activity	956	95.8	8.56
A0A0M3K221	Uncharacterized protein	5	Anisakis simplex					684	76.8	7.99
A0A0M3KD67	Uncharacterized protein	5	Anisakis simplex	ASIM_LOCUS18314	metabolic process			341	39.5	7.85
A0A158PN91	Uncharacterized protein	5	Anisakis simplex	ASIM_LOCUS10888				1378	155.1	6.73
A0A0M3JTS5	Uncharacterized protein	5	Anisakis simplex	ASIM_LOCUS11010				403	46.1	6.92
A0A3P6RPM0	Uncharacterized protein	5	Anisakis simplex	ASIM_LOCUS16031				144	16.4	4.93
A0A0M3J2S6	Uncharacterized protein	5	Anisakis simplex					465	54.6	4.87
A0A0M3JSC0	Uncharacterized protein	5	Anisakis simplex	ASIM_LOCUS10417		membrane		1621	180.9	5.36
A0A0M3J3L5	Uncharacterized protein	5	Anisakis simplex	ASIM_LOCUS1998			catalytic activity;motor activity	329	38	4.96
A0A3P6QS93	Uncharacterized protein	5	Anisakis simplex	ASIM_LOCUS12097				839	93.6	7.14
A0A0M3K732	Uncharacterized protein	5	Anisakis simplex					366	40.4	9.63
A0A3P6S1K1	Uncharacterized protein	5	Anisakis simplex	ASIM_LOCUS17747				387	45.4	5.83
A0A0M3KBE3	Uncharacterized protein	5	Anisakis simplex	ASIM_LOCUS17691			catalytic activity;motor activity;structural molecule activity	421	48.3	6.23
A0A0M3KCD2	Uncharacterized protein	5	Anisakis simplex	ASIM_LOCUS18030	metabolic process		catalytic activity	354	38.8	8.82
A0A0M3J6C9	Uncharacterized protein	5	Anisakis simplex	ASIM_LOCUS2962	metabolic process		catalytic activity;motor activity	233	26.7	8.06
A0A0M3J6I4	Uncharacterized protein	5	Anisakis simplex	ASIM_LOCUS3016			catalytic activity;metal ion binding;nucleotide binding	213	24.2	6.68
A0A0M3K2L4	Uncharacterized protein	5	Anisakis simplex	ASIM_LOCUS14576				496	56.3	5.47
A0A3P6PG32	Uncharacterized protein	5	Anisakis simplex	ASIM_LOCUS2265				205	23.9	8.76
A0A0M3K7Q0	Uncharacterized protein	5	Anisakis simplex				metal ion binding;protein binding	287	33	5.34
A0A0M3K8L6	Uncharacterized protein	5	Anisakis simplex	ASIM_LOCUS16714		membrane		364	42.3	7.5
A0A0M3K4G1	Uncharacterized protein	5	Anisakis simplex	ASIM_LOCUS15259	metabolic process	cytoplasm	nucleotide binding	405	43.6	7.24
A0A0M3KGS5	Uncharacterized protein	5	Anisakis simplex	ASIM_LOCUS19572	metabolic process;regulation of biological process	cytoplasm	protein binding	176	20.8	6.3
A0A0M3KD66	Uncharacterized protein	5	Anisakis simplex	ASIM_LOCUS18313				93	9.9	4.84
A0A0M3KB56	Uncharacterized protein	5	Anisakis simplex	ASIM_LOCUS17604	metabolic process			432	50.8	7.08
A0A0M3J6F1	Uncharacterized protein	5	Anisakis simplex	ASIM_LOCUS2983	metabolic process			285	32.3	5.6
A0A0M3K6U5	Uncharacterized protein	5	Anisakis simplex	ASIM_LOCUS16093			protein binding	483	54.1	6
A0A0M3JZV3	Uncharacterized protein	5	Anisakis simplex	ASIM_LOCUS13491	metabolic process;regulation of biological process;response to stimulus;transport	membrane	catalytic activity;nucleotide binding;receptor activity;signal transducer activity;transporter activity	1284	144.6	6.11
A0A0M3J8T0	Uncharacterized protein	5	Anisakis simplex	ASIM_LOCUS3811				125	14.9	6.58
A0A3P6S6N1	Uncharacterized protein	5	Anisakis simplex	ASIM_LOCUS19146				228	26.7	8.97
A0A0M3JY41	Uncharacterized protein	5	Anisakis simplex	ASIM_LOCUS12767	metabolic process		catalytic activity;nucleotide binding	375	40.8	7.96
A0A0M3JGV0	Uncharacterized protein	5	Anisakis simplex		cell organization and biogenesis;metabolic process		catalytic activity;motor activity	120	13.8	4.74
A0A0M3J183	Uncharacterized protein	5	Anisakis simplex	ASIM_LOCUS1166	transport		transporter activity	206	24.4	5.3
A0A0M3KCE7	Uncharacterized protein	5	Anisakis simplex	ASIM_LOCUS18045				583	65.5	4.84
A0A0M3J779	Uncharacterized protein	5	Anisakis simplex	ASIM_LOCUS3262				164	17.4	6.51
A0A3P6PC18	Uncharacterized protein	5	Anisakis simplex	ASIM_LOCUS8759				129	14	8.43
A0A0M3JJ69	Uncharacterized protein	5	Anisakis simplex	ASIM_LOCUS7454				68	7.3	9.82
A0A0M3KDI3	Uncharacterized protein	5	Anisakis simplex	ASIM_LOCUS18433				307	35.4	6.18
A0A0M3JB53	Uncharacterized protein	5	Anisakis simplex	ASIM_LOCUS4636				85	9.9	9
A0A0M3JK03	Uncharacterized protein	5	Anisakis simplex	ASIM_LOCUS7737	metabolic process			183	21.6	4.96
A0A158PNR2	Uncharacterized protein	5	Anisakis simplex	ASIM_LOCUS12135				312	33.8	6.76
A0A3P6UTR4	Uncharacterized protein	5	Anisakis simplex	ASIM_LOCUS20958				45	5	4.94
A0A0M3K7H9	Uncharacterized protein	5	Anisakis simplex	ASIM_LOCUS16327				103	11.3	9.89
A0A0M3KG28	Uncharacterized protein	5	Anisakis simplex	ASIM_LOCUS19326	metabolic process		catalytic activity	261	28.6	8.15
A0A0M3K1E8	Uncharacterized protein	5	Anisakis simplex	ASIM_LOCUS14097	metabolic process		catalytic activity;nucleotide binding	107	12.1	7.56
A0A0M3IZE1	Uncharacterized protein	5	Anisakis simplex			membrane		234	25.9	4.93
A0A3P6P1H6	Uncharacterized protein	5	Anisakis simplex	ASIM_LOCUS6558				126	14.5	9.11
A0A3P6S5J2	Uncharacterized protein	5	Anisakis simplex	ASIM_LOCUS19632				131	15.5	6.8
A0A158PP53	Uncharacterized protein	4	Anisakis simplex	ASIM_LOCUS13133			protein binding	3800	436.9	6.67
A0A158PMT6	Uncharacterized protein	4	Anisakis simplex	ASIM_LOCUS9870		cytoskeleton	protein binding	3635	413.1	5.88
A0A0M3JWX3	Uncharacterized protein	4	Anisakis simplex	ASIM_LOCUS12283	cell organization and biogenesis	cytoskeleton	protein binding;structural molecule activity	2532	276.1	6.34
A0A0M3KD65	Uncharacterized protein	4	Anisakis simplex	ASIM_LOCUS18315			protein binding	449	48.6	4.93
A0A0M3JYQ0	Uncharacterized protein	4	Anisakis simplex	ASIM_LOCUS13013			protein binding	7110	801.2	5.12
A0A0M3JU27	Uncharacterized protein	4	Anisakis simplex	ASIM_LOCUS11129				403	45.8	5.4
A0A0M3K2N9	Uncharacterized protein	4	Anisakis simplex	ASIM_LOCUS14604	metabolic process		catalytic activity;nucleotide binding	616	67.1	6.13
A0A0M3KDM2	Uncharacterized protein	4	Anisakis simplex				protein binding	431	46.1	4.79
A0A0M3K0Z8	Uncharacterized protein	4	Anisakis simplex	ASIM_LOCUS13931			catalytic activity;motor activity;nucleotide binding;protein binding	157	18	7.24
A0A0M3KBF7	Uncharacterized protein	4	Anisakis simplex	ASIM_LOCUS17705				152	15.4	5.77
A0A0M3K745	Uncharacterized protein	4	Anisakis simplex	ASIM_LOCUS16193				580	61.8	7.85
A0A0M3JDM2	Uncharacterized protein	4	Anisakis simplex	ASIM_LOCUS5503			protein binding	235	25.9	6.43
A0A0M3K5W1	Uncharacterized protein	4	Anisakis simplex	ASIM_LOCUS15759				165	18.8	8.13
A0A0M3J1U3	Uncharacterized protein	4	Anisakis simplex	ASIM_LOCUS1376			protein binding	232	25.6	4.61
A0A0M3K705	Uncharacterized protein	4	Anisakis simplex	ASIM_LOCUS16153		membrane	catalytic activity	523	57.9	7.91
A0A0M3KED1	Uncharacterized protein	4	Anisakis simplex				protein binding	372	41.2	4.28
A0A158PP56	Uncharacterized protein	4	Anisakis simplex	ASIM_LOCUS13155	metabolic process		catalytic activity	500	53.6	6.89
A0A0M3JSY8	Uncharacterized protein	4	Anisakis simplex	ASIM_LOCUS10674	metabolic process;transport		transporter activity	205	23.7	7.64
A0A0M3KDA9	Uncharacterized protein	4	Anisakis simplex	ASIM_LOCUS18358				184	21.7	5.03
A0A0M3JZD5	Uncharacterized protein	4	Anisakis simplex	ASIM_LOCUS13286				220	27.9	9.45
A0A0M3JFS7	Uncharacterized protein	4	Anisakis simplex	ASIM_LOCUS6263				100	11.7	9.42
A0A0M3KIF9	Uncharacterized protein	4	Anisakis simplex	ASIM_LOCUS20157				67	6.5	8.02
A0A3P6NDY7	Uncharacterized protein	4	Anisakis simplex	ASIM_LOCUS4643				161	18.9	5.12
A0A0M3K5J4	Uncharacterized protein	4	Anisakis simplex	ASIM_LOCUS15642				134	13	4.54
A0A3P6PJC7	Uncharacterized protein	4	Anisakis simplex	ASIM_LOCUS2956				185	20.7	6.28
A0A3P6PX58	Uncharacterized protein	4	Anisakis simplex	ASIM_LOCUS4789				141	14.9	5.34
A0A0M3K064	Uncharacterized protein	4	Anisakis simplex	ASIM_LOCUS13618		membrane		164	17.7	8.38
A0A0M3JUZ9	Uncharacterized protein	4	Anisakis simplex	ASIM_LOCUS11496	regulation of biological process		enzyme regulator activity	434	48	8.84
A0A0M3J2A8	Uncharacterized protein	4	Anisakis simplex	ASIM_LOCUS1541	metabolic process		catalytic activity	296	32.1	6.9
A0A0M3K9T9	Uncharacterized protein	4	Anisakis simplex	ASIM_LOCUS17137	metabolic process		catalytic activity	332	35.8	7.23
A0A0M3KF25	Uncharacterized protein	4	Anisakis simplex		metabolic process			441	48	8.44
A0A0M3JA13	Uncharacterized protein	4	Anisakis simplex	ASIM_LOCUS4245			protein binding	229	26.3	5.73
A0A0M3JIN2	Uncharacterized protein	4	Anisakis simplex	ASIM_LOCUS7261				68	7.6	8.03
A0A0M3JFL2	Uncharacterized protein	4	Anisakis simplex				protein binding	126	14.3	5.05
A0A0M3JL17	Uncharacterized protein	4	Anisakis simplex		transport	endoplasmic reticulum		137	15.9	5.07
A0A0M3JSP5	Uncharacterized protein	4	Anisakis simplex	ASIM_LOCUS10571	metabolic process		catalytic activity;metal ion binding	236	26.1	8.44
A0A0M3JA46	Uncharacterized protein	4	Anisakis simplex	ASIM_LOCUS4279				130	15.5	9.09
A0A0M3KCZ5	Uncharacterized protein	4	Anisakis simplex	ASIM_LOCUS18243				160	19	9.63
A0A0M3J766	Uncharacterized protein	4	Anisakis simplex	ASIM_LOCUS3249	metabolic process;transport		transporter activity	115	13.5	6.06
A0A0M3J4H0	Uncharacterized protein	4	Anisakis simplex	ASIM_LOCUS2303				88	10.4	9.26
A0A0M3JGN4	Uncharacterized protein	4	Anisakis simplex	ASIM_LOCUS6567				123	14.3	4.91
A0A0M3JSD5	Uncharacterized protein	4	Anisakis simplex	ASIM_LOCUS10439	metabolic process		catalytic activity;nucleotide binding	410	46.6	8.22
A0A0M3JF85	Uncharacterized protein	4	Anisakis simplex	ASIM_LOCUS6073			catalytic activity	143	16.2	9.5
A0A1L5SM68	UTP--glucose-1-phosphate uridylyltransferase	4	Anisakis simplex	UGP2	metabolic process		catalytic activity	455	51.8	7.84
A0A0M3JVS3	V-type proton ATPase catalytic subunit A (inferred by orthology to a C. elegans protein)	5	Anisakis simplex	ASIM_LOCUS11802	metabolic process;transport		catalytic activity;nucleotide binding;transporter activity	628	69.6	5.45
A0A0M3JYS1	V-type proton ATPase subunit E (inferred by orthology to a D. melanogaster protein)	4	Anisakis simplex	ASIM_LOCUS13038	transport		catalytic activity;transporter activity	226	26	7.02
A0A0M3K2A9	WD_REPEATS_REGION domain-containing protein	5	Anisakis simplex	ASIM_LOCUS14451			protein binding	322	35.2	7.96

## Sheet: A+B different proteins species 
Accession	Description	Specie	Gene	Biological Process	Cellular Component	Molecular Function	# AAs	MW [kDa]	calc. pI
A0A0M3K491	1,2-dihydroxy-3-keto-5-methylthiopentene dioxygenase	Anisakis simplex	ASIM_LOCUS15189	metabolic process;regulation of biological process	cytoplasm;nucleus	catalytic activity;metal ion binding	210	24.4	7.52
A0A1L5SM78	1,4-alpha-glucan branching enzyme	Anisakis simplex	GBE	metabolic process		catalytic activity	683	78.7	6.24
A0A0M3JY22	10 kDa heat shock protein, mitochondrial (inferred by orthology to a human protein)	Anisakis simplex	ASIM_LOCUS12745	metabolic process	cytoplasm	nucleotide binding	129	14.3	9.61
A0A3P6PY96	14_3_3 domain-containing protein	Anisakis simplex	ASIM_LOCUS4462				130	14.7	4.65
A0A0M3J0T6	14-3-3-like protein 2 (inferred by orthology to a C. elegans protein)	Anisakis simplex	ASIM_LOCUS1019			protein binding	308	34.9	4.98
A0A346RVR1	2,3-bisphosphoglycerate-independent phosphoglycerate mutase (Fragment)	Anisakis simplex	ipgm				436	48.6	6.8
O61308	227 kDa spindle- and centromere-associated protein	Parascaris univalens	PUMA1	cell division;metabolic process;transport	chromosome;cytoplasm;cytoskeleton	catalytic activity;motor activity;protein binding;transporter activity	1955	227.1	5.6
G1FMP3	24 kDa protein	Anisakis simplex					212	23.5	8.69
A0A0M3J8R5	26S protease regulatory subunit 8 (inferred by orthology to a human protein)	Anisakis simplex	ASIM_LOCUS3798	metabolic process;regulation of biological process;response to stimulus		catalytic activity;nucleotide binding;protein binding;RNA binding	196	21.5	5.16
A0A0M3K8Y8	26S proteasome non-ATPase regulatory subunit 1	Anisakis simplex	ASIM_LOCUS16835	regulation of biological process	proteasome	enzyme regulator activity	835	91.8	5.92
A0A0M3K7M4	26S proteasome non-ATPase regulatory subunit 1 (inferred by orthology to a human protein)	Anisakis simplex	ASIM_LOCUS16372	regulation of biological process		enzyme regulator activity;protein binding	324	36.2	7.94
A0A0M3K087	26S proteasome non-ATPase regulatory subunit 14 (inferred by orthology to a C. elegans protein)	Anisakis simplex	ASIM_LOCUS13643			catalytic activity;protein binding	354	39.5	6.46
A0A0M3IYS0	26S proteasome non-ATPase regulatory subunit 2	Anisakis simplex	ASIM_LOCUS303	regulation of biological process	proteasome	enzyme regulator activity	963	106.7	5.8
A0A0M3JRT3	26S proteasome non-ATPase regulatory subunit 6	Anisakis simplex	ASIM_LOCUS10192	regulation of biological process		enzyme regulator activity;protein binding	411	47.1	7.96
Q9XTT9	26S proteasome regulatory subunit 8	Caenorhabditis elegans	rpt-6	metabolic process;regulation of biological process;response to stimulus	cytoplasm;proteasome	catalytic activity;nucleotide binding;protein binding	416	46.2	8.82
A0A0M3J3P1	2-oxoisovalerate dehydrogenase subunit alpha	Anisakis simplex		metabolic process		catalytic activity	229	26.1	6.54
A0A0M3J648	2-oxoisovalerate dehydrogenase subunit alpha	Anisakis simplex	ASIM_LOCUS2880	metabolic process		catalytic activity	219	25.1	7.24
A0A0M3K0W1	3-ketoacyl-CoA thiolase, mitochondrial (inferred by orthology to a human protein)	Anisakis simplex	ASIM_LOCUS13890	metabolic process	membrane	catalytic activity	497	54.4	7.24
A0A0M3JXS5	40S ribosomal protein S11 (inferred by orthology to a human protein)	Anisakis simplex	ASIM_LOCUS12632	metabolic process	ribosome	structural molecule activity	161	18.7	10.86
A0A0M3IYX4	40S ribosomal protein S12	Anisakis simplex	ASIM_LOCUS357	metabolic process	ribosome	structural molecule activity	141	15.7	7.15
A0A0M3J0T2	40S ribosomal protein S13 (inferred by orthology to a C. elegans protein)	Anisakis simplex	ASIM_LOCUS1015	metabolic process	ribosome	structural molecule activity	151	17.4	10.8
A0A0M3K3W5	40S ribosomal protein S14 (inferred by orthology to a C. elegans protein)	Anisakis simplex	ASIM_LOCUS15063	metabolic process	ribosome	structural molecule activity	151	16.3	10.45
A0A0M3JH90	40S ribosomal protein S15 (inferred by orthology to a C. elegans protein)	Anisakis simplex		metabolic process	ribosome	RNA binding;structural molecule activity	100	11.2	10.37
A0A0M3IYN3	40S ribosomal protein S17 (inferred by orthology to a C. elegans protein)	Anisakis simplex	ASIM_LOCUS266	metabolic process	ribosome	structural molecule activity	137	16.1	9.14
A0A0M3J236	40S ribosomal protein S18 (inferred by orthology to a human protein)	Anisakis simplex	ASIM_LOCUS1469	metabolic process	ribosome	RNA binding;structural molecule activity	154	17.8	10.46
A0A0M3JVI3	40S ribosomal protein S19 (inferred by orthology to a C. elegans protein)	Anisakis simplex	ASIM_LOCUS11704	metabolic process	ribosome	structural molecule activity	150	16.8	10.32
A0A0M3JZH0	40S ribosomal protein S2 (inferred by orthology to a C. elegans protein)	Anisakis simplex	ASIM_LOCUS13330	metabolic process	ribosome	catalytic activity;RNA binding;structural molecule activity	444	47.6	10.02
A0A0M3KAV8	40S ribosomal protein S20 (inferred by orthology to a human protein)	Anisakis simplex	ASIM_LOCUS17507	metabolic process	ribosome	RNA binding;structural molecule activity	120	13.5	9.33
A0A0M3JUP2	40S ribosomal protein S21	Anisakis simplex	ASIM_LOCUS11378	metabolic process	ribosome	structural molecule activity	95	10.4	5.45
A0A0M3K269	40S ribosomal protein S24	Anisakis simplex	ASIM_LOCUS14407	metabolic process	ribosome	structural molecule activity	131	15.2	10.87
A0A0M3K8Q6	40S ribosomal protein S3 (inferred by orthology to a C. elegans protein)	Anisakis simplex	ASIM_LOCUS16754	metabolic process	ribosome	RNA binding;structural molecule activity	249	27.6	9.79
A0A0M3K2P7	40S ribosomal protein S3a	Anisakis simplex	ASIM_LOCUS14614	metabolic process	cytoplasm;ribosome	structural molecule activity	257	29.4	9.64
A0A0M3K1X3	40S ribosomal protein S6	Anisakis simplex	ASIM_LOCUS14295	metabolic process	ribosome	structural molecule activity	248	28.5	10.61
A0A0M3JS06	40S ribosomal protein S7	Anisakis simplex	ASIM_LOCUS10286	metabolic process	ribosome	structural molecule activity	235	26.5	9.94
A0A0M3JXG1	40S ribosomal protein S8	Anisakis simplex	ASIM_LOCUS12502	metabolic process	ribosome	structural molecule activity	208	23.8	10.58
A0A0M3JZW6	40S ribosomal protein S9 (inferred by orthology to a C. elegans protein)	Anisakis simplex	ASIM_LOCUS13508	metabolic process	ribosome	RNA binding;structural molecule activity	194	22.5	10.86
A0A0M3JAY1	40S ribosomal protein SA (inferred by orthology to a C. elegans protein)	Anisakis simplex	ASIM_LOCUS4566	metabolic process	ribosome	structural molecule activity	187	20.8	7.96
A0A0M3K7F9	4D656 (inferred by orthology to a C. elegans protein)	Anisakis simplex	ASIM_LOCUS16307	transport	endoplasmic reticulum;membrane		209	23.9	6.81
A0A0M3K1N9	4F2 cell-surface antigen heavy chain (inferred by orthology to a human protein)	Anisakis simplex	ASIM_LOCUS14201	metabolic process	membrane	catalytic activity	775	86	6.14
A0A0M3JRP9	60S acidic ribosomal protein P0	Anisakis simplex	ASIM_LOCUS10154		ribosome		326	35.7	5.86
A0A0M3JXI1	60S ribosomal protein L10 (inferred by orthology to a C. elegans protein)	Anisakis simplex	ASIM_LOCUS12526	metabolic process	ribosome	structural molecule activity	214	24.8	10.1
A0A0M3JU70	60S ribosomal protein L13 (inferred by orthology to a C. elegans protein)	Anisakis simplex	ASIM_LOCUS11176	metabolic process	ribosome	structural molecule activity	212	24.6	11.22
A0A0M3KFV9	60S ribosomal protein L14 (inferred by orthology to a human protein)	Anisakis simplex	ASIM_LOCUS19256	metabolic process	ribosome	structural molecule activity	137	15.8	10.74
A0A0M3IYV2	60S ribosomal protein L17 (inferred by orthology to a C. elegans protein)	Anisakis simplex	ASIM_LOCUS335	metabolic process	ribosome	structural molecule activity	196	22.6	9.95
A0A0M3K5D8	60S ribosomal protein L18 (inferred by orthology to a C. elegans protein)	Anisakis simplex	ASIM_LOCUS15586	metabolic process	ribosome	structural molecule activity	188	21.5	11.5
A0A0M3KIJ0	60S ribosomal protein L21 (inferred by orthology to a C. elegans protein)	Anisakis simplex	ASIM_LOCUS20188	metabolic process	ribosome	structural molecule activity	160	18.7	11.34
A0A0M3JXJ4	60S ribosomal protein L23a (inferred by orthology to a human protein)	Anisakis simplex	ASIM_LOCUS12540	metabolic process	ribosome	structural molecule activity	127	14.6	9.89
A0A0M3JRR0	60S ribosomal protein L24 (inferred by orthology to a C. elegans protein)	Anisakis simplex	ASIM_LOCUS10167				146	16.9	10.64
A0A0M3K1E5	60S ribosomal protein L27	Anisakis simplex		metabolic process	ribosome	nucleotide binding;structural molecule activity	581	65.3	9.51
A0A0M3JSL0	60S ribosomal protein L27a (inferred by orthology to a human protein)	Anisakis simplex	ASIM_LOCUS10526	metabolic process	ribosome	structural molecule activity	154	17.2	10.52
A0A0M3JT28	60S ribosomal protein L30 (inferred by orthology to a human protein)	Anisakis simplex	ASIM_LOCUS10719	metabolic process	ribosome	structural molecule activity	112	12.3	9.76
A0A0M3K4R1	60S ribosomal protein L31 (inferred by orthology to a C. elegans protein)	Anisakis simplex	ASIM_LOCUS15359	metabolic process	ribosome	structural molecule activity	127	14.8	10.37
A0A0M3JRJ4	60S ribosomal protein L4 (inferred by orthology to a C. elegans protein)	Anisakis simplex	ASIM_LOCUS10089	metabolic process	ribosome	structural molecule activity	360	40.6	10.95
A0A0M3JBZ5	60S ribosomal protein L5 (inferred by orthology to a C. elegans protein)	Anisakis simplex	ASIM_LOCUS4936	metabolic process	ribosome	RNA binding;structural molecule activity	171	19.4	9.82
A0A0M3K5J2	60S ribosomal protein L6 (inferred by orthology to a C. elegans protein)	Anisakis simplex	ASIM_LOCUS15640	metabolic process	ribosome	structural molecule activity	253	28.5	11.25
A0A0M3JWX6	60S ribosomal protein L7 (inferred by orthology to a C. elegans protein)	Anisakis simplex	ASIM_LOCUS12286				244	28.5	10.4
A0A0M3K2I1	60S ribosomal protein L7a (inferred by orthology to a human protein)	Anisakis simplex	ASIM_LOCUS14536				240	27.8	10.73
A0A0M3K2K1	60S ribosomal protein L8 (inferred by orthology to a C. elegans protein)	Anisakis simplex	ASIM_LOCUS14562	metabolic process	ribosome	RNA binding;structural molecule activity	260	28.3	10.8
A0A0M3KAA6	60S ribosomal protein L9 (inferred by orthology to a C. elegans protein)	Anisakis simplex	ASIM_LOCUS17304	metabolic process	ribosome	RNA binding;structural molecule activity	188	21.6	10.15
A0A0M3JVZ6	6-phosphogluconate dehydrogenase, decarboxylating	Anisakis simplex	ASIM_LOCUS11890	metabolic process		catalytic activity	528	58.4	8.31
A0A0M3K5H6	78 kDa glucose-regulated protein (inferred by orthology to a human protein)	Anisakis simplex	ASIM_LOCUS15624	cell organization and biogenesis		catalytic activity;nucleotide binding	679	75.4	5.21
A0A0M3JXP0	A2M_N_2 domain-containing protein	Anisakis simplex	ASIM_LOCUS12593	regulation of biological process		enzyme regulator activity	750	83.1	6.55
A0A0M3KFB2	AAA domain-containing protein	Anisakis simplex	ASIM_LOCUS19060	metabolic process;response to stimulus		catalytic activity;nucleotide binding;RNA binding	384	42.5	5.19
A0A0M3JTM4	AB hydrolase-1 domain-containing protein	Anisakis simplex	ASIM_LOCUS10953		membrane	catalytic activity	379	44.1	6.58
A0A0M3KAB0	Acetyl-CoA acetyltransferase, mitochondrial (inferred by orthology to a human protein)	Anisakis simplex	ASIM_LOCUS17308	metabolic process		catalytic activity	411	43.2	8.13
A0A0M3J0Q8	Acetyl-CoA acetyltransferase, mitochondrial (inferred by orthology to a human protein)	Anisakis simplex	ASIM_LOCUS991	metabolic process		catalytic activity	332	35.7	7.68
A0A0M3K8Y5	AcetylCoA_hyd_C domain-containing protein	Anisakis simplex		metabolic process		catalytic activity	482	52.4	7.5
A0A0M3KBN6	AcetylCoA_hyd_C domain-containing protein	Anisakis simplex	ASIM_LOCUS17784				81	8.9	9.25
A0A3P6SU45	AcetylCoA_hyd_C domain-containing protein	Anisakis simplex	ASIM_LOCUS19999				149	16.2	8.16
A0A0M3JUQ3	Aconitate hydratase, mitochondrial	Anisakis simplex	ASIM_LOCUS11389	metabolic process	mitochondrion	catalytic activity;metal ion binding	784	85.5	7.87
A0A0B4SV59	Actin	Anisakis simplex				nucleotide binding	376	41.8	5.48
A0A0B4SVM4	Actin 2	Anisakis simplex				nucleotide binding	376	42.2	5.49
A0A158PPJ9	Actin-interacting protein 1 (inferred by orthology to a D. melanogaster protein)	Anisakis simplex	ASIM_LOCUS14303			protein binding	668	73.6	6.95
A0A0M3K762	Acyl-CoA_dh_1 domain-containing protein	Anisakis simplex		metabolic process		catalytic activity	143	15.9	7.24
A0A0M3JYL8	Acyl-CoA-binding protein homolog 1 (inferred by orthology to a C. elegans protein)	Anisakis simplex	ASIM_LOCUS12976				85	9.7	9.41
A0A158PMX4	Adenylate kinase isoenzyme 1	Anisakis simplex	ASIM_LOCUS10106	metabolic process	cytoplasm	catalytic activity;nucleotide binding	216	24	8.88
A0A0M3K035	Adenylosuccinate lyase (inferred by orthology to a C. elegans protein)	Anisakis simplex	ASIM_LOCUS13587			catalytic activity	350	39.2	5.52
A0A0M3JYU1	Adenylyl cyclase-associated protein	Anisakis simplex	ASIM_LOCUS13060	cell organization and biogenesis		protein binding	1225	133.9	8.69
A0A0M3KBR2	ADF-H domain-containing protein	Anisakis simplex	ASIM_LOCUS17810	cell organization and biogenesis	cytoskeleton	protein binding	164	18.2	6.64
A0A0M3KIJ2	ADH_zinc_N domain-containing protein	Anisakis simplex	ASIM_LOCUS20189	metabolic process			175	19.8	6.2
A0A3P6P1P0	AdoHcyase_NAD domain-containing protein	Anisakis simplex	ASIM_LOCUS3964				245	26.5	6.29
A0A0M3JVA0	ADP-ribosylation factor 1-like 2 (inferred by orthology to a C. elegans protein)	Anisakis simplex	ASIM_LOCUS11613	regulation of biological process;response to stimulus		catalytic activity;nucleotide binding;protein binding;signal transducer activity	181	20.6	6.58
A0A0M3K4H6	ADP-ribosylation factor related (inferred by orthology to a C. elegans protein)	Anisakis simplex	ASIM_LOCUS15274	regulation of biological process;response to stimulus		catalytic activity;nucleotide binding;protein binding;signal transducer activity	180	20.5	6.8
A0A0M3JVL0	AFG3-like protein 2 (inferred by orthology to a human protein)	Anisakis simplex	ASIM_LOCUS11732	metabolic process;response to stimulus	membrane	catalytic activity;metal ion binding;nucleotide binding	757	83	7.27
A0A0M3JBD5	Aldedh domain-containing protein	Anisakis simplex		metabolic process		catalytic activity	56	6.2	8.54
A0A0M3JBK1	Aldedh domain-containing protein	Anisakis simplex		metabolic process		catalytic activity	150	15.7	8.25
A0A0M3JNJ2	Aldedh domain-containing protein	Anisakis simplex	ASIM_LOCUS8975	metabolic process		catalytic activity	137	15.3	5.53
A0A0M3JRD3	Aldedh domain-containing protein	Anisakis simplex	ASIM_LOCUS10013	metabolic process	membrane	catalytic activity	1125	124.4	6.9
A0A0M3KA33	Aldedh domain-containing protein	Anisakis simplex	ASIM_LOCUS17230	metabolic process		catalytic activity	500	55.4	5.88
A0A0M3K2T2	Aldehyde dehydrogenase	Anisakis simplex	ASIM_LOCUS14657	metabolic process	membrane	catalytic activity	519	58.6	6.67
A0A0M3K6M6	Aldo_ket_red domain-containing protein	Anisakis simplex	ASIM_LOCUS16024	metabolic process		catalytic activity	324	36.6	6.68
A0A023W3Z5	Alpha-1,4 glucan phosphorylase	Anisakis simplex	GP	metabolic process		catalytic activity	863	99.4	6.29
A0A0M3K5S1	Alpha-galactosidase	Anisakis simplex	ASIM_LOCUS15719	metabolic process		catalytic activity	388	45	7.66
A0A0M3J2C0	Aminomethyltransferase, mitochondrial (inferred by orthology to a human protein)	Anisakis simplex			membrane		252	27.5	9.03
A0A3P6RXW3	AMOP domain-containing protein	Anisakis simplex	ASIM_LOCUS17708				597	68	6.77
A0A0M3KG31	AMP-binding domain-containing protein	Anisakis simplex	ASIM_LOCUS19331	metabolic process		catalytic activity	229	25.4	8.59
A0A0M3JRM3	AMP-binding domain-containing protein	Anisakis simplex	ASIM_LOCUS10123	metabolic process	membrane	catalytic activity	691	77	6.33
A0A0M3KB74	AMP-binding domain-containing protein	Anisakis simplex	ASIM_LOCUS17622	metabolic process	membrane	catalytic activity	410	46.1	8.12
A0A3P6PI95	AMP-binding domain-containing protein	Anisakis simplex	ASIM_LOCUS1869				249	27.3	6.06
A0A3P6PAA9	AMP-binding domain-containing protein (Fragment)	Anisakis simplex	ASIM_LOCUS7752				84	9.4	7.42
A0A0M3K3F2	AMPK1_CBM domain-containing protein	Anisakis simplex	ASIM_LOCUS14900	metabolic process		catalytic activity;protein binding	328	38.5	5.11
L7V1I9	Ani s 2 allergen	Anisakis simplex		metabolic process;regulation of biological process	cytoplasm;Golgi	catalytic activity;motor activity	869	100.4	5.3
Q14QT4	Ani s 4 allergen	Anisakis simplex	anis4	regulation of biological process		enzyme regulator activity	115	12.7	5.86
A0A0M3J250	Annexin	Anisakis simplex	ASIM_LOCUS1483			metal ion binding	152	17.6	6.8
A0A0M3JY25	Annexin	Anisakis simplex	ASIM_LOCUS12749			metal ion binding	339	38.5	5.72
A0A0M3K609	Annexin	Anisakis simplex	ASIM_LOCUS15807			metal ion binding	178	20.5	4.82
A0A0M3K7C2	Annexin	Anisakis simplex	ASIM_LOCUS16271			metal ion binding	320	35.7	5.3
A0A0M3KDV4	Annexin	Anisakis simplex				metal ion binding	183	20.6	4.63
A0A3P6QHA8	Annexin	Anisakis simplex	ASIM_LOCUS12750				350	39.8	6.6
A0A0M3JYB5	AO66 ankyrin (inferred by orthology to a C. elegans protein)	Anisakis simplex	ASIM_LOCUS12855	regulation of biological process;response to stimulus		protein binding	2387	261.4	6.44
A0A0M3IXZ4	Apolipophorins (inferred by orthology to a D. melanogaster protein)	Anisakis simplex	ASIM_LOCUS19	transport		transporter activity	3289	371.1	7.9
A0A0M3IYH2	Apolipophorins (inferred by orthology to a D. melanogaster protein)	Anisakis simplex	ASIM_LOCUS205	transport		transporter activity	1250	140.7	8.87
A0A0M3IZ21	Apolipoprotein B-100 (inferred by orthology to a human protein)	Anisakis simplex	ASIM_LOCUS404				720	82.4	9.48
A0A0M3KC58	Apolipoprotein lipid transfer particle (inferred by orthology to a D. melanogaster protein)	Anisakis simplex	ASIM_LOCUS17955				493	54.5	6.34
A0A0M3JW62	Apoptosis-linked gene 2-interacting protein X 1 (inferred by orthology to a C. elegans protein)	Anisakis simplex	ASIM_LOCUS11972			protein binding	908	100.4	7.93
A0A0M3K1G9	Arrestin_C domain-containing protein	Anisakis simplex	ASIM_LOCUS14121				407	44.8	6.57
A0A0M3J064	Aspartate aminotransferase (inferred by orthology to a S. mansoni protein)	Anisakis simplex	ASIM_LOCUS797	metabolic process		catalytic activity	213	23.7	6.52
A0A0M3K505	Aspartate--tRNA ligase, cytoplasmic (inferred by orthology to a C. elegans protein)	Anisakis simplex	ASIM_LOCUS15453	metabolic process	cytoplasm	catalytic activity;nucleotide binding	523	59.1	6.62
A0A0M3JR36	AT02348p (inferred by orthology to a D. melanogaster protein)	Anisakis simplex	ASIM_LOCUS9902			catalytic activity;metal ion binding	412	43.7	6.84
A0A0M3K1X9	AT04676p (inferred by orthology to a D. melanogaster protein)	Anisakis simplex	ASIM_LOCUS14301	metabolic process		catalytic activity	359	40.4	8.1
A0A0M3JZQ3	ATP synthase F(0) complex subunit B1, mitochondrial (inferred by orthology to a human protein)	Anisakis simplex	ASIM_LOCUS13429	metabolic process;transport		transporter activity	291	34.3	8.84
A0A0M3JY91	ATP synthase subunit alpha	Anisakis simplex		metabolic process;transport		catalytic activity;nucleotide binding;transporter activity	547	59.5	7.97
A0A0M3K219	ATP synthase subunit beta	Anisakis simplex	ASIM_LOCUS14347	metabolic process;transport		catalytic activity;nucleotide binding;transporter activity	514	55	5.76
A0A0M3JZ51	ATP synthase subunit delta, mitochondrial (inferred by orthology to a C. elegans protein)	Anisakis simplex	ASIM_LOCUS13186	metabolic process;transport		catalytic activity;transporter activity	211	22.5	6.54
A0A0M3K9C0	ATP synthase subunit gamma, mitochondrial (inferred by orthology to a human protein)	Anisakis simplex	ASIM_LOCUS16968	metabolic process;transport		catalytic activity;transporter activity	293	32.2	9.1
A0A0M3J315	ATP synthase subunit O, mitochondrial (inferred by orthology to a human protein)	Anisakis simplex	ASIM_LOCUS1798	metabolic process;transport		catalytic activity;transporter activity	126	14.3	9.85
A0A0M3J201	ATP synthase subunit O, mitochondrial (inferred by orthology to a human protein)	Anisakis simplex	ASIM_LOCUS1434	metabolic process;transport	membrane	catalytic activity;transporter activity	114	12.5	9.48
A0A158PN62	ATP-binding cassette sub-family B member 9 (inferred by orthology to a human protein)	Anisakis simplex	ASIM_LOCUS10655	transport	membrane	catalytic activity;nucleotide binding;transporter activity	809	90.4	6.32
A0A158PMS3	ATP-dependent 6-phosphofructokinase	Anisakis simplex		metabolic process	cytoplasm	catalytic activity;metal ion binding;nucleotide binding	851	93.7	7.28
A0A0M3K8S1	B12-binding domain-containing protein	Anisakis simplex	ASIM_LOCUS16769	metabolic process	membrane	catalytic activity;metal ion binding	612	67.9	8.69
A0A0M3KBW3	BAG family molecular chaperone regulator 2 (inferred by orthology to a human protein)	Anisakis simplex	ASIM_LOCUS17861				191	21.7	6.58
A0A0M3IZ89	Basement membrane proteoglycan (inferred by orthology to a C. elegans protein)	Anisakis simplex	ASIM_LOCUS472			protein binding	417	45.3	5.96
A0A0M3K6Z5	Basement membrane proteoglycan (inferred by orthology to a C. elegans protein)	Anisakis simplex	ASIM_LOCUS16143				657	72.3	6.44
A0A0M3KBD8	Bifunctional glyoxylate cycle protein (inferred by orthology to a C. elegans protein)	Anisakis simplex	ASIM_LOCUS17686	metabolic process		catalytic activity	418	47.7	6.15
A0A0M3KJW8	BPTI/Kunitz inhibitor domain-containing protein	Anisakis simplex	ASIM_LOCUS20665	regulation of biological process		enzyme regulator activity	251	29.8	6.4
A0A0M3IZU4	C-1-tetrahydrofolate synthase, cytoplasmic (inferred by orthology to a D. melanogaster protein)	Anisakis simplex		metabolic process		catalytic activity;nucleotide binding	580	62	6.54
A0A0M3JTY4	Calcium-transporting ATPase	Anisakis simplex	ASIM_LOCUS11076	transport	membrane	catalytic activity;metal ion binding;nucleotide binding;transporter activity	1190	130.6	5.39
A0A0M3K0Z0	Calcium-transporting ATPase	Anisakis simplex	Ca-P60A	transport	endoplasmic reticulum;membrane	catalytic activity;metal ion binding;nucleotide binding;transporter activity	1057	116.5	5.36
O16305	Calmodulin	Caenorhabditis elegans	cmd-1	cell organization and biogenesis;cellular component movement;regulation of biological process;reproduction;transport	membrane	metal ion binding;protein binding	149	16.8	4.22
A0A0M3K865	Calnexin (inferred by orthology to a C. elegans protein)	Anisakis simplex	ASIM_LOCUS16563	metabolic process	endoplasmic reticulum;membrane	metal ion binding;protein binding	602	67.9	5.08
A0A0M3JVB3	Calpain clp-1 (inferred by orthology to a C. elegans protein)	Anisakis simplex	ASIM_LOCUS11628	metabolic process		catalytic activity	889	98.9	6.06
A0A0M3JJT3	calpain_III domain-containing protein	Anisakis simplex	ASIM_LOCUS7665	metabolic process		catalytic activity;metal ion binding	121	13.5	4.84
A0A346RVJ6	Calreticulin	Anisakis simplex	crt				424	49.4	4.74
A0A3P6RQA4	Calsequestrin	Anisakis simplex	ASIM_LOCUS10992				495	56.6	4.39
A0A0M3JU79	Calumenin-like protein (inferred by orthology to a C. elegans protein)	Anisakis simplex	ASIM_LOCUS11185			metal ion binding	287	33.6	4.63
A0A0M3K3R7	cAMP-dependent protein kinase regulatory subunit (inferred by orthology to a C. elegans protein)	Anisakis simplex	ASIM_LOCUS15017	regulation of biological process		enzyme regulator activity;nucleotide binding	451	49.8	5.31
A0A0M3K9X8	Carboxylic ester hydrolase	Anisakis simplex	ASIM_LOCUS17176	metabolic process		catalytic activity	570	64.3	5.49
A0A158PN74	Carboxypeptidase	Anisakis simplex	ASIM_LOCUS10774	metabolic process		catalytic activity	1652	185.7	6.1
A0A0M3K875	Cat eye syndrome critical region protein 5 (inferred by orthology to a human protein)	Anisakis simplex	ASIM_LOCUS16573				263	30.1	7.05
A0A0M3IYR0	Cathepsin B-like cysteine proteinase 6 (inferred by orthology to a C. elegans protein)	Anisakis simplex	ASIM_LOCUS293	metabolic process;regulation of biological process		catalytic activity	335	38	5.9
A0A0M3JTD3	Cathepsin L (inferred by orthology to a D. melanogaster protein)	Anisakis simplex	ASIM_LOCUS10841	metabolic process		catalytic activity	325	37.3	6.52
A0A0M3K214	Cathepsin Z (inferred by orthology to a human protein)	Anisakis simplex	ASIM_LOCUS14341	metabolic process		catalytic activity	305	34.6	7.37
A0A0M3KD54	Cation_ATPase_C domain-containing protein	Anisakis simplex			membrane	metal ion binding;nucleotide binding	658	71.5	5.45
A0A0M3KAG0	CCR4-NOT transcription complex subunit 7 (inferred by orthology to a C. elegans protein)	Anisakis simplex	ASIM_LOCUS17360	metabolic process	nucleus;ribosome	structural molecule activity	337	37.4	7.71
A0A0M3JVG6	Ceramide kinase 1 (inferred by orthology to a C. elegans protein)	Anisakis simplex	ASIM_LOCUS11687	metabolic process		catalytic activity	556	62	8.6
A0A0M3K3S0	cGMP-dependent protein kinase	Anisakis simplex	ASIM_LOCUS15018	metabolic process;regulation of biological process		catalytic activity;nucleotide binding	693	77.7	7.02
A0A0M3K0Q9	Chaperonin homolog Hsp-60, mitochondrial (inferred by orthology to a C. elegans protein)	Anisakis simplex	ASIM_LOCUS13834	metabolic process	cytoplasm	nucleotide binding	479	50.6	5.07
A0A0M3K9P2	Chloride intracellular channel exc-4 (inferred by orthology to a C. elegans protein)	Anisakis simplex	ASIM_LOCUS17089				292	34.2	6.47
A0A0M3JWP9	Citrate lyase subunit beta-like protein, mitochondrial (inferred by orthology to a human protein)	Anisakis simplex	ASIM_LOCUS12189			catalytic activity;metal ion binding	350	39.2	8.46
A0A0M3K529	Citrate synthase	Anisakis simplex	ASIM_LOCUS15477	metabolic process		catalytic activity	387	43.1	6.68
A0A0M3KI13	CN hydrolase domain-containing protein	Anisakis simplex	ASIM_LOCUS20011	metabolic process		catalytic activity	136	15.2	8.44
A0A3P6NHU0	CoA carboxyltransferase C-terminal domain-containing protein	Anisakis simplex	ASIM_LOCUS3165				175	19.5	8.54
A0A0M3JQT2	Coatomer subunit beta' (inferred by orthology to a human protein)	Anisakis simplex	ASIM_LOCUS9771	transport		protein binding;structural molecule activity	1207	133.8	5.25
A0A0M3J9H2	Coatomer subunit epsilon (inferred by orthology to a C. elegans protein)	Anisakis simplex	ASIM_LOCUS4050	transport		protein binding;structural molecule activity	177	20.1	5.06
A0A0M3KAY8	Cofactor-independent phosphoglycerate mutase (inferred by orthology to a C. elegans protein)	Anisakis simplex	ASIM_LOCUS17536	metabolic process	cytoplasm	catalytic activity;metal ion binding	402	44.9	8.29
A0A0M3IZV9	Col_cuticle_N domain-containing protein	Anisakis simplex	ASIM_LOCUS692		membrane	structural molecule activity	301	30.4	5.08
A0A0M3JZM9	Col_cuticle_N domain-containing protein	Anisakis simplex	ASIM_LOCUS13402		membrane	structural molecule activity	300	29.4	4.94
A0A0M3JZS7	Col_cuticle_N domain-containing protein	Anisakis simplex	ASIM_LOCUS13458		membrane	structural molecule activity	323	33	8.06
A0A0M3JR55	Col_cuticle_N domain-containing protein	Anisakis simplex	ASIM_LOCUS9922		membrane	structural molecule activity	313	32.2	9.06
A0A0M3JZU3	Col_cuticle_N domain-containing protein	Anisakis simplex	ASIM_LOCUS13479		membrane	structural molecule activity	308	29.6	5.12
A0A0M3JVB9	Col_cuticle_N domain-containing protein	Anisakis simplex	ASIM_LOCUS11634		membrane	structural molecule activity	292	29.1	6.55
A0A0M3K555	Col_cuticle_N domain-containing protein	Anisakis simplex	ASIM_LOCUS15503			structural molecule activity	292	29.2	6.15
A0A0M3K252	Col_cuticle_N domain-containing protein	Anisakis simplex	ASIM_LOCUS14388		membrane	structural molecule activity	293	29.1	5.5
A0A158PPJ2	Collagen alpha-1(IV) chain (inferred by orthology to a C. elegans protein)	Anisakis simplex	ASIM_LOCUS14252		extracellular	structural molecule activity	1759	170.7	6.04
A0A158PN13	Collagen alpha-2(IV) chain (inferred by orthology to a C. elegans protein)	Anisakis simplex	ASIM_LOCUS10335		extracellular	structural molecule activity	1739	165.9	8.51
A0A0M3JUG1	Complex1_30kDa domain-containing protein	Anisakis simplex	ASIM_LOCUS11280	metabolic process		catalytic activity	244	28.6	6.71
A0A0M3JT63	C-terminal-binding protein (inferred by orthology to a D. melanogaster protein)	Anisakis simplex	ASIM_LOCUS10757	metabolic process		nucleotide binding	259	28.6	6.37
A0A0M3KCU8	Cystatin	Anisakis simplex	ASIM_LOCUS18196	regulation of biological process		enzyme regulator activity	116	13	5.5
A0A0M3J1Y7	Cytochrome b5 heme-binding domain-containing protein	Anisakis simplex	ASIM_LOCUS1420		membrane		159	18.1	4.89
A0A0M3K9W1	Cytochrome b-c1 complex subunit 1, mitochondrial (inferred by orthology to a C. elegans protein)	Anisakis simplex	ASIM_LOCUS17159			catalytic activity;metal ion binding	464	51.5	6.02
A0A0M3J633	Cytochrome c oxidase assembly factor 7 homolog (inferred by orthology to a C. elegans protein)	Anisakis simplex	ASIM_LOCUS2867				248	28.5	5.67
A0A0M3J208	Cytochrome c oxidase subunit VIb (inferred by orthology to a D. melanogaster protein)	Anisakis simplex	ASIM_LOCUS1440	metabolic process	membrane;mitochondrion	catalytic activity;transporter activity	258	31	8.05
A0A0M3JT94	Cytochrome c1, heme protein, mitochondrial (inferred by orthology to a human protein)	Anisakis simplex	ASIM_LOCUS10796	metabolic process	membrane	metal ion binding	282	31.2	8.21
A0A0M3K4N1	Cytochrome-c oxidase (inferred by orthology to a S. mansoni protein)	Anisakis simplex	ASIM_LOCUS15329	metabolic process;transport		catalytic activity;transporter activity	194	22.6	9
A0A0M3K6V7	Dehydrogenase/reductase SDR family member 1 (inferred by orthology to a human protein)	Anisakis simplex	ASIM_LOCUS16105	metabolic process		catalytic activity	390	42.5	7.28
A0A0M3K7C5	Dehydrogenase/reductase SDR family member 1 (inferred by orthology to a human protein)	Anisakis simplex	ASIM_LOCUS16273	metabolic process	membrane	catalytic activity	369	40.4	7.88
A0A0M3K7J3	Dehydrogenase/reductase SDR family member 13 (inferred by orthology to a human protein)	Anisakis simplex	ASIM_LOCUS16341		membrane	catalytic activity	329	37	9.42
A0A0M3JV03	Dihydrolipoamide acetyltransferase component of pyruvate dehydrogenase complex	Anisakis simplex	ASIM_LOCUS11501	metabolic process		catalytic activity	453	49.7	7.25
A0A0M3K5Y3	Dihydrolipoamide acetyltransferase component of pyruvate dehydrogenase complex	Anisakis simplex	ASIM_LOCUS15781	metabolic process		catalytic activity	550	57.4	7.14
A0A2R4KRP1	Dihydrolipoyl dehydrogenase	Anisakis simplex	DLD				498	52.8	7.39
A0A0M3K8M6	Dihydroorotate dehydrogenase (quinone), mitochondrial (inferred by orthology to a human protein)	Anisakis simplex	ASIM_LOCUS16724	metabolic process	cytoplasm;membrane	catalytic activity	527	59.2	8.22
A0A0M3JRD7	Dimethylglycine dehydrogenase, mitochondrial (inferred by orthology to a human protein)	Anisakis simplex	ASIM_LOCUS10019	metabolic process		catalytic activity	850	95.4	8.29
A0A0M3K810	Dipeptidase C (inferred by orthology to a D. melanogaster protein)	Anisakis simplex	ASIM_LOCUS16508	metabolic process		catalytic activity;metal ion binding	429	48.6	6.34
A0A0M3JVM9	Disorganized muscle protein 1 (inferred by orthology to a C. elegans protein)	Anisakis simplex	ASIM_LOCUS11752		extracellular		325	36.3	5.5
A0A0M3KCW4	DnaJ homolog dnj-20 (inferred by orthology to a C. elegans protein)	Anisakis simplex	ASIM_LOCUS18212	metabolic process		protein binding	332	37.4	7.91
A0A0M3J613	DnaJ_C domain-containing protein	Anisakis simplex	ASIM_LOCUS2848	metabolic process		protein binding	170	19.1	6.1
A0A0M3JT87	Dolichyl-diphosphooligosaccharide--protein glycosyltransferase 48 kDa subunit	Anisakis simplex	ASIM_LOCUS10788	metabolic process	endoplasmic reticulum;membrane	catalytic activity	438	48.6	7.08
A0A0M3K0N6	Dolichyl-diphosphooligosaccharide--protein glycosyltransferase subunit 1	Anisakis simplex	ASIM_LOCUS13807	metabolic process	endoplasmic reticulum;membrane	catalytic activity	595	67	8.7
A0A0M3K9Y6	Dolichyl-diphosphooligosaccharide--protein glycosyltransferase subunit 2	Anisakis simplex		metabolic process	membrane		254	28.7	9.52
A0A0M3JGY9	Dosage compensation protein dpy-30 (inferred by orthology to a C. elegans protein)	Anisakis simplex	ASIM_LOCUS6671				147	15.7	4.44
A0A0M3K769	DUF148 domain-containing protein	Anisakis simplex	ASIM_LOCUS16217				179	19.9	5.68
A0A3P6R855	DUF1768 domain-containing protein	Anisakis simplex	ASIM_LOCUS16774				366	42.4	9.44
A0A0M3KGN6	DUF4139 domain-containing protein	Anisakis simplex	ASIM_LOCUS19534				202	22.4	6.11
Q9U600	Elongation factor 1-alpha	Anisakis simplex	iaa99-ASL3-14C	metabolic process	cytoplasm	catalytic activity;nucleotide binding;RNA binding	465	50.8	9.19
A0A0M3JYB9	Elongation factor 1-beta (inferred by orthology to a human protein)	Anisakis simplex	ASIM_LOCUS12859	metabolic process		RNA binding	224	24.9	4.82
A0A0M3K613	Elongation factor 2 (inferred by orthology to a C. elegans protein)	Anisakis simplex	ASIM_LOCUS15811			catalytic activity;nucleotide binding	840	93.5	6.64
A0A0M3K5W7	Endoplasmic reticulum lectin 1 (inferred by orthology to a human protein)	Anisakis simplex	ASIM_LOCUS15765				564	64.5	5.43
A0A0M3K1E1	Endoplasmic reticulum resident protein 44 (inferred by orthology to a human protein)	Anisakis simplex	ASIM_LOCUS14091	cellular homeostasis;regulation of biological process		metal ion binding	415	47.7	5.1
A0A0M3JWQ2	Endoplasmin (inferred by orthology to a human protein)	Anisakis simplex	hsp90	metabolic process;response to stimulus		nucleotide binding;protein binding	718	82.9	5.03
A0A3P6SPC9	Endostatin domain-containing protein	Anisakis simplex	ASIM_LOCUS19744				123	13.9	6.15
A0A158PP77	Enolase (inferred by orthology to a C. elegans protein)	Anisakis simplex	ASIM_LOCUS13276	metabolic process		catalytic activity;metal ion binding	653	70.9	7.36
A0A0M3KHK3	Epidermal retinol dehydrogenase 2 (inferred by orthology to a human protein)	Anisakis simplex	ASIM_LOCUS19851				129	14	5.05
A0A0M3KGN1	Epidermal retinol dehydrogenase 2 (inferred by orthology to a human protein)	Anisakis simplex	ASIM_LOCUS19529				108	12.4	4.79
A0A0M3IZ64	ER membrane protein complex subunit 1 (inferred by orthology to a human protein)	Anisakis simplex			membrane	protein binding	762	85.7	7.52
A0A0M3K5J0	Estradiol 17-beta-dehydrogenase 8 (inferred by orthology to a human protein)	Anisakis simplex	ASIM_LOCUS15638	metabolic process		catalytic activity	332	35.8	8.4
A0A0M3KBQ3	Estradiol 17-beta-dehydrogenase 8 (inferred by orthology to a human protein)	Anisakis simplex	ASIM_LOCUS17801				134	14.2	7.97
A0A0M3KJT7	Estradiol 17-beta-dehydrogenase 8 (inferred by orthology to a human protein)	Anisakis simplex	ASIM_LOCUS20635				156	16.7	5.53
A0A0M3JT84	ETF domain-containing protein	Anisakis simplex	ASIM_LOCUS10785	metabolic process		nucleotide binding	334	35.4	9.39
A0A0M3JSK8	Eukaryotic translation initiation factor 2 subunit 1 (inferred by orthology to a human protein)	Anisakis simplex	ASIM_LOCUS10524	metabolic process		RNA binding	337	38.4	5.12
A0A0M3JWT3	Eukaryotic translation initiation factor 3 subunit A	Anisakis simplex	ASIM_LOCUS12232	cell organization and biogenesis;metabolic process;regulation of biological process	cytoplasm	protein binding;RNA binding	1112	128.4	9.03
A0A0M3JYU4	Eukaryotic translation initiation factor 3 subunit B	Anisakis simplex	ASIM_LOCUS13063	cell organization and biogenesis;metabolic process;regulation of biological process	cytoplasm	protein binding;RNA binding	725	82.8	6.14
A0A3P6Q861	Eukaryotic translation initiation factor 3 subunit D	Anisakis simplex	ASIM_LOCUS12601				585	66.5	7.93
A0A0M3K2C4	Eukaryotic translation initiation factor 3 subunit E	Anisakis simplex	ASIM_LOCUS14469	cell organization and biogenesis;metabolic process;regulation of biological process	cytoplasm	protein binding;RNA binding	462	54.2	6.42
A0A0M3JS04	Eukaryotic translation initiation factor 3 subunit I	Anisakis simplex	ASIM_LOCUS10284	cell organization and biogenesis;metabolic process;regulation of biological process	cytoplasm	protein binding;RNA binding	326	36.3	6.07
A0A0M3JUR2	Eukaryotic translation initiation factor 3 subunit K	Anisakis simplex	ASIM_LOCUS11399	cell organization and biogenesis;metabolic process;regulation of biological process	cytoplasm	RNA binding	236	27.4	5.81
A0A158PN31	Eukaryotic translation initiation factor 3 subunit L	Anisakis simplex	ASIM_LOCUS10454	cell organization and biogenesis;metabolic process;regulation of biological process	cytoplasm	protein binding;RNA binding	554	64.6	5.35
A0A0M3JU93	Eukaryotic translation initiation factor 5A	Anisakis simplex	ASIM_LOCUS11200	metabolic process;regulation of biological process		RNA binding	175	19.4	6.09
P26914	Extracellular globin	Pseudoterranova decipiens		transport	extracellular	metal ion binding;transporter activity	333	39.4	6.61
A0A0M3K947	F-actin-capping protein subunit alpha	Anisakis simplex	ASIM_LOCUS16895	cell organization and biogenesis;regulation of biological process		protein binding	286	33	6.11
A0A0M3JT59	Failed axon connections (inferred by orthology to a D. melanogaster protein)	Anisakis simplex	ASIM_LOCUS10753			protein binding	312	36	8.34
A0A158PN34	Family S33 non-peptidase homologue (inferred by orthology to a S. mansoni protein)	Anisakis simplex	ASIM_LOCUS10468				317	34.9	8.28
A0A0M3J6W1	Fatty acid-binding protein homolog 9 (inferred by orthology to a C. elegans protein)	Anisakis simplex	ASIM_LOCUS3144	transport		transporter activity	128	14.6	5.6
A0A0M3JY59	Ferritin	Anisakis simplex	ASIM_LOCUS12787	cellular homeostasis;metabolic process;transport		catalytic activity;metal ion binding	176	20.3	5.08
A0A0M3IYC8	Fibulin-1	Anisakis simplex	ASIM_LOCUS161	cell organization and biogenesis;regulation of biological process	extracellular	enzyme regulator activity;metal ion binding	694	76.7	5.15
A0A158PPN0	Filamin-B (inferred by orthology to a human protein)	Anisakis simplex	ASIM_LOCUS14513			protein binding	844	90.4	6.54
A0A0M3KCG9	Filamin-related (inferred by orthology to a S. mansoni protein)	Anisakis simplex	ASIM_LOCUS18067			protein binding	250	28.5	5.63
A0A0M3JWX2	Fructose-1,6-bisphosphatase (inferred by orthology to a C. elegans protein)	Anisakis simplex	ASIM_LOCUS12282	metabolic process		catalytic activity	302	32.8	6.93
A0A0M3JYW9	Fructose-bisphosphate aldolase	Anisakis simplex	ASIM_LOCUS13091	metabolic process		catalytic activity	403	43.9	8.27
A0A0M3K444	Fructose-bisphosphate aldolase	Anisakis simplex	ASIM_LOCUS15142	metabolic process		catalytic activity	364	39.5	7.99
A0A0M3J577	Galectin	Anisakis simplex					110	12.4	7.58
A0A0M3J7F3	Galectin	Anisakis simplex	ASIM_LOCUS3338				105	12.3	7.52
A0A0M3JJE8	Galectin	Anisakis simplex					84	9.6	9.11
A0A0M3KAU7	Galectin	Anisakis simplex					141	16.4	4.54
A0A0M3KI67	Galectin	Anisakis simplex	ASIM_LOCUS20065		membrane		192	22.7	9.33
A0A0M3JA06	Galectin	Anisakis simplex	ASIM_LOCUS4238		membrane		103	12.3	7.56
A0A0M3KBB5	Gelsolin-like protein 1 (inferred by orthology to a C. elegans protein)	Anisakis simplex	ASIM_LOCUS17663	cell organization and biogenesis;regulation of biological process		metal ion binding;protein binding	200	22.8	5.45
A0A0M3JV05	GH13992p (inferred by orthology to a D. melanogaster protein)	Anisakis simplex	ASIM_LOCUS11503	transport			226	24.9	4.78
A0A3P6QT32	Gln-synt_C domain-containing protein	Anisakis simplex	ASIM_LOCUS13205				272	31.3	7.72
A0A0M3K1N2	GLOBIN domain-containing protein	Anisakis simplex	ASIM_LOCUS14194	transport		metal ion binding;transporter activity	143	16.6	5.77
A0A0M3IZ99	Glucose-6-phosphate isomerase	Anisakis simplex	ASIM_LOCUS482	metabolic process		catalytic activity	551	62.2	7.25
A0A0M3IYQ5	Glutamate dehydrogenase, mitochondrial (inferred by orthology to a D. melanogaster protein)	Anisakis simplex	ASIM_LOCUS288				104	11.6	8.94
A0A0M3IZC6	Glutamate dehydrogenase, mitochondrial (inferred by orthology to a D. melanogaster protein)	Anisakis simplex		metabolic process		catalytic activity	293	32.4	8.1
A0A0M3JH52	Glutamate dehydrogenase, mitochondrial (inferred by orthology to a D. melanogaster protein)	Anisakis simplex	ASIM_LOCUS6734	metabolic process		catalytic activity	112	12.5	7.46
A0A0M3JVZ7	Glutamate dehydrogenase, mitochondrial (inferred by orthology to a D. melanogaster protein)	Anisakis simplex	ASIM_LOCUS11891	metabolic process		catalytic activity	551	61	8.56
A0A0M3K4H2	Glutamate dehydrogenase, mitochondrial (inferred by orthology to a D. melanogaster protein)	Anisakis simplex	ASIM_LOCUS15270	metabolic process		catalytic activity	551	60.9	8.18
A0A0M3JUE7	Glutathione peroxidase	Anisakis simplex	ASIM_LOCUS11264	metabolic process;response to stimulus		antioxidant activity;catalytic activity	176	19.5	7.02
A0A0M3K3M8	Glutathione peroxidase	Anisakis simplex	ASIM_LOCUS14976	metabolic process;response to stimulus		antioxidant activity;catalytic activity	175	19.9	8.1
A0A097IYH5	Glyceraldehyde-3-phosphate dehydrogenase	Anisakis simplex	GPDH	metabolic process		catalytic activity;nucleotide binding	340	36.1	7.83
A0A0M3KCG3	Glycerate kinase (inferred by orthology to a human protein)	Anisakis simplex					195	21.1	4.96
A0A0M3KAE7	Glycine cleavage system H protein	Anisakis simplex	ASIM_LOCUS17345	metabolic process	mitochondrion		164	18	4.75
A0A068FMJ2	Glycogen [starch] synthase	Anisakis simplex		metabolic process		catalytic activity	674	76.5	6.84
A0A158PN69	Glycogen debranching enzyme (inferred by orthology to a human protein)	Anisakis simplex	ASIM_LOCUS10730	metabolic process		catalytic activity	1488	168.5	6.38
A0A1L5SM67	Glycogen-debranching enzyme	Anisakis simplex	AGL	metabolic process		catalytic activity	1480	167.5	6.43
A0A346RVL8	Glycogenin-2	Anisakis simplex	gyg2				440	48.8	5.52
A0A0M3JQY7	Golgi apparatus protein 1 homolog (inferred by orthology to a C. elegans protein)	Anisakis simplex	ASIM_LOCUS9838		membrane		1196	136.6	6.09
A0A0M3KCF5	GrpE protein homolog, mitochondrial (inferred by orthology to a C. elegans protein)	Anisakis simplex	ASIM_LOCUS18053	metabolic process;regulation of biological process		enzyme regulator activity;nucleotide binding;protein binding	251	27.7	7.05
A0A0M3JVL9	Guanine nucleotide-binding protein subunit beta-1 (inferred by orthology to a C. elegans protein)	Anisakis simplex	ASIM_LOCUS11741	regulation of biological process;response to stimulus		protein binding	346	37.9	6.34
A0A0M3JM12	Heat shock 70 kDa protein F, mitochondrial (inferred by orthology to a C. elegans protein)	Anisakis simplex	ASIM_LOCUS8441				108	12	5.34
A0A0R5QAG5	Heat shock protein 70	Anisakis pegreffii	hsp70	cell organization and biogenesis		nucleotide binding	649	70.6	5.64
A0A0M3JUZ4	Hemicentin-1 (inferred by orthology to a human protein)	Anisakis simplex	ASIM_LOCUS11491			protein binding	4610	517.3	5.54
A0A221C790	Hemoglobin	Anisakis simplex					332	39	6.44
A0A0M3K0J7	Histone acetyltransferase	Anisakis simplex	ASIM_LOCUS13763	cell organization and biogenesis;metabolic process;regulation of biological process	nucleus	catalytic activity;DNA binding;metal ion binding	723	82.3	8.34
A0A0M3K7C8	Histone H2B	Anisakis simplex	ASIM_LOCUS16276		chromosome;nucleus	DNA binding;protein binding	141	15.7	10.62
A0A346RVP8	Hsc70-interacting protein	Anisakis simplex	hsc70				253	28.7	4.88
A0A0M3JRX0	Hypoxia up-regulated protein 1 (inferred by orthology to a human protein)	Anisakis simplex	ASIM_LOCUS10236			nucleotide binding	934	105.5	5.63
A0A0M3J1S0	IF rod domain-containing protein	Anisakis simplex	ASIM_LOCUS1354	metabolic process;transport	extracellular	structural molecule activity	206	23.4	8.81
A0A0M3JAI6	IF rod domain-containing protein	Anisakis simplex	ASIM_LOCUS4414			structural molecule activity	167	20.1	6.01
A0A0M3JKD1	IF rod domain-containing protein	Anisakis simplex	ASIM_LOCUS7870			structural molecule activity	149	17.8	4.83
A0A0M3K9Z6	IF rod domain-containing protein	Anisakis simplex		regulation of biological process		catalytic activity;motor activity;structural molecule activity	360	41.9	5.06
A0A3P6T875	IF rod domain-containing protein (Fragment)	Anisakis simplex	ASIM_LOCUS20273				233	27.9	5.29
A0A0M3JW99	Ig-like domain-containing protein	Anisakis simplex	ASIM_LOCUS12016				199	22.3	6.57
A0A0M3J081	Ig-like domain-containing protein	Anisakis simplex	ASIM_LOCUS17818				107	12.1	8.43
A0A0M3J9Q1	Ig-like domain-containing protein	Anisakis simplex				protein binding	111	12.1	4.74
A0A0M3JS37	Importin subunit alpha	Anisakis simplex	ASIM_LOCUS10322	transport	cytoplasm;nucleus	protein binding;transporter activity	517	56.7	4.96
A0A0M3JTD5	Inositol-1-monophosphatase	Anisakis simplex	ASIM_LOCUS10843	metabolic process		catalytic activity;metal ion binding	354	38.4	6.47
A0A0M3K4F6	Integrin alpha pat-2 (inferred by orthology to a C. elegans protein)	Anisakis simplex	ASIM_LOCUS15254	regulation of biological process;response to stimulus	membrane		987	110.3	5.96
A0A0M3IZQ1	Integrin beta	Anisakis simplex	ASIM_LOCUS634				242	27.7	5.4
A0A0M3KFZ8	Integrin beta	Anisakis simplex		regulation of biological process;response to stimulus	membrane		306	33.5	6.58
A0A0M3JW12	Integrin-linked protein kinase (inferred by orthology to a human protein)	Anisakis simplex	ASIM_LOCUS11912	metabolic process		catalytic activity;nucleotide binding;protein binding	467	52.6	6.58
P23731	Intermediate filament protein B	Ascaris suum		cell organization and biogenesis;metabolic process;transport	cytoplasm	catalytic activity;motor activity;structural molecule activity;transporter activity	589	67.7	5.96
A0A158PNG4	Isochorismatase domain-containing protein	Anisakis simplex	ASIM_LOCUS11401	metabolic process		catalytic activity	200	22	8.07
A0A0M3K1M6	KH_9 domain-containing protein	Anisakis simplex	ASIM_LOCUS14186			RNA binding	527	58.1	8.65
A0A0M3IZR0	L-2-hydroxyglutarate dehydrogenase, mitochondrial (inferred by orthology to a human protein)	Anisakis simplex	ASIM_LOCUS643	metabolic process		catalytic activity	352	39.5	9.23
A0A0M3K0L5	Lamin-1 (inferred by orthology to a C. elegans protein)	Anisakis simplex	ASIM_LOCUS13782		membrane	catalytic activity;motor activity;structural molecule activity	660	75.1	6.4
A0A0M3JSY5	Laminin subunit beta-1 (inferred by orthology to a D. melanogaster protein)	Anisakis simplex	ASIM_LOCUS10671	cell organization and biogenesis;metabolic process;regulation of biological process;response to stimulus;transport	cytoskeleton;extracellular;membrane	catalytic activity;motor activity;protein binding;signal transducer activity;transporter activity	1776	196.9	5.07
A0A0M3JWZ2	LAMP family protein lmp-1 (inferred by orthology to a C. elegans protein)	Anisakis simplex	ASIM_LOCUS12303		membrane		158	17.7	5.52
A0A0M3K0G7	La-related protein 1 (inferred by orthology to a C. elegans protein)	Anisakis simplex	ASIM_LOCUS13732			RNA binding	1434	155.5	9.17
A0A0M3JZE2	LD35640p (inferred by orthology to a D. melanogaster protein)	Anisakis simplex	ASIM_LOCUS13295	regulation of biological process		RNA binding	643	67.2	6.28
A0A0M3JXM1	LD36273p (inferred by orthology to a D. melanogaster protein)	Anisakis simplex	ASIM_LOCUS12572				278	29.9	9.07
A0A158PP38	Lethal (2) 01289 (inferred by orthology to a D. melanogaster protein)	Anisakis simplex	ASIM_LOCUS12998		membrane		388	43.8	5.5
A0A0M3K332	Leucine aminopeptidase 1 (inferred by orthology to a C. elegans protein)	Anisakis simplex	ASIM_LOCUS14774	metabolic process	cytoplasm	catalytic activity;metal ion binding	440	47.1	7.46
A0A0M3JSC1	LIM zinc-binding domain-containing protein	Anisakis simplex	ASIM_LOCUS10420			metal ion binding	290	33.1	6.93
A0A0M3KJ01	LIM zinc-binding domain-containing protein	Anisakis simplex	ASIM_LOCUS20347			metal ion binding	161	18.3	5.62
A0A0M3J0C8	Lipase_3 domain-containing protein	Anisakis simplex	ASIM_LOCUS861	metabolic process	membrane	catalytic activity	197	22.1	7.21
A0A0M3KAG2	Lipoyl-binding domain-containing protein	Anisakis simplex	ASIM_LOCUS17359				188	20.7	9.09
A0A0M3KCJ8	Lipoyl-binding domain-containing protein	Anisakis simplex		metabolic process		catalytic activity	363	38.3	6.73
A0A3P6Q9L7	LTD domain-containing protein	Anisakis simplex	ASIM_LOCUS6679				110	12.7	9.82
A0A0M3JS59	L-type lectin-like domain-containing protein	Anisakis simplex	ASIM_LOCUS10346		membrane		354	39.9	6.93
A0A0M3JSE0	M20_dimer domain-containing protein	Anisakis simplex	ASIM_LOCUS10444	metabolic process		catalytic activity	481	54.1	6.61
A0A0M3JV41	M20_dimer domain-containing protein	Anisakis simplex	ASIM_LOCUS11546	metabolic process		catalytic activity	474	53.4	6.65
A0A0M3K9E5	M20_dimer domain-containing protein	Anisakis simplex	ASIM_LOCUS16994	metabolic process		catalytic activity	476	53.5	6.38
A0A0M3KBA5	Malate dehydrogenase	Anisakis simplex	ASIM_LOCUS17653	metabolic process	membrane	catalytic activity	325	34.2	8.68
A0A0M3J5G4	Malate dehydrogenase (inferred by orthology to a C. elegans protein)	Anisakis simplex	ASIM_LOCUS2649	metabolic process		catalytic activity	179	19.7	8.79
A0A0M3JNY8	Malate dehydrogenase (inferred by orthology to a C. elegans protein)	Anisakis simplex	ASIM_LOCUS9120	metabolic process		catalytic activity	78	8.4	7.46
A0A0M3K093	Maleylacetoacetate isomerase (inferred by orthology to a human protein)	Anisakis simplex	ASIM_LOCUS13649				138	15.2	8.38
A0A0M3KB82	MC domain-containing protein	Anisakis simplex	ASIM_LOCUS17628		membrane	catalytic activity;metal ion binding	338	38.6	6.13
A0A3G5BC99	Metalloendopeptidase	Anisakis simplex	nas-13				287	32.3	8.15
A0A0M3JD61	Methylmalonyl-CoA epimerase, mitochondrial (inferred by orthology to a human protein)	Anisakis simplex	ASIM_LOCUS3889				118	13.1	8.05
A0A0M3KGB4	Methylmalonyl-CoA epimerase, mitochondrial (inferred by orthology to a human protein)	Anisakis simplex	ASIM_LOCUS19412				183	20.3	6.95
A0A158PMT2	Methylmalonyl-CoA epimerase, mitochondrial (inferred by orthology to a human protein)	Anisakis simplex	ASIM_LOCUS9861				201	22.3	8.9
A0A0M3K4B4	MFS domain-containing protein	Anisakis simplex	ASIM_LOCUS15212	transport	membrane	transporter activity	532	59.6	6.98
A0A0M3IY35	MIC complex subunit MIC10	Anisakis simplex	ASIM_LOCUS64		membrane;mitochondrion		230	26	7.24
A0A0M3JTM9	MIC complex subunit MIC60	Anisakis simplex	ASIM_LOCUS10959		membrane;mitochondrion		685	77.7	6.64
A0A0M3J329	Microtubule-associated protein futsch (inferred by orthology to a D. melanogaster protein)	Anisakis simplex	ASIM_LOCUS1812				348	37.2	5.21
A0A0M3J3Y3	Microtubule-associated protein futsch (inferred by orthology to a D. melanogaster protein)	Anisakis simplex	ASIM_LOCUS2116	cell organization and biogenesis		protein binding	170	18.9	6.52
A0A0M3J921	Microtubule-associated protein futsch (inferred by orthology to a D. melanogaster protein)	Anisakis simplex	ASIM_LOCUS3904				193	20.3	9.99
P90992	Mitochondrial 2-oxoglutarate/malate carrier protein	Caenorhabditis elegans	misc-1	cell death;regulation of biological process;transport	membrane;mitochondrion	transporter activity	306	33.3	9.76
A0A0M3K9H9	Mitochondrial import inner membrane translocase subunit TIM50	Anisakis simplex	ASIM_LOCUS17027	transport	membrane		429	49.9	9.11
A0A0M3JRB7	Mitochondrial import receptor subunit TOM40 homolog (inferred by orthology to a C. elegans protein)	Anisakis simplex	ASIM_LOCUS9993	transport	membrane		327	35	6.87
A0A0M3JX96	ML domain-containing protein	Anisakis simplex	ASIM_LOCUS12425				138	15.4	6.61
A0A0M3K1X5	Moesin/ezrin/radixin homolog 1 (inferred by orthology to a D. melanogaster protein)	Anisakis simplex			cytoplasm;cytoskeleton	protein binding	618	72.7	6.3
A0A0M3JXA3	MPN domain-containing protein	Anisakis simplex	ASIM_LOCUS12432	metabolic process	cytoplasm	protein binding;RNA binding	347	38.9	5
A0A0M3J0A0	MPN domain-containing protein	Anisakis simplex	ASIM_LOCUS833			protein binding	364	40.9	5.54
A0A0M3K4U8	Muscle M-line assembly protein unc-89 (inferred by orthology to a C. elegans protein)	Anisakis simplex	ASIM_LOCUS15396	regulation of biological process		protein binding	295	34.4	6.92
A0A0M3KGH1	Myosin motor domain-containing protein	Anisakis simplex	ASIM_LOCUS19470	cell organization and biogenesis	cytoskeleton	catalytic activity;motor activity;nucleotide binding	551	63.7	7.03
A0A3P6RE65	Myosin motor domain-containing protein	Anisakis simplex	ASIM_LOCUS14319				1839	211.2	5.8
A0A0M3JFX7	Myosin motor domain-containing protein	Anisakis simplex	ASIM_LOCUS6304			catalytic activity;motor activity;nucleotide binding	238	27.3	8.06
A0A0M3JTQ4	Myosin regulatory light chain 2 (inferred by orthology to a D. melanogaster protein)	Anisakis simplex	ASIM_LOCUS10989			metal ion binding	170	18.7	5.2
A0A0M3K251	Myosin regulatory light chain 2 (inferred by orthology to a D. melanogaster protein)	Anisakis simplex	ASIM_LOCUS14387			metal ion binding	174	19.2	4.96
A0A0M3JBH8	Myosin_tail_1 domain-containing protein	Anisakis simplex	ASIM_LOCUS4761			catalytic activity;motor activity	154	17.6	5.69
A0A3P6SLJ0	Myosin_tail_1 domain-containing protein	Anisakis simplex	ASIM_LOCUS19808				273	31.7	5.31
A0A0M3K0W5	Myosin-2 essential light chain (inferred by orthology to a D. melanogaster protein)	Anisakis simplex	ASIM_LOCUS13894			metal ion binding	148	16.6	4.72
A0A0M3K5C5	Myosin-3 (inferred by orthology to a C. elegans protein)	Anisakis simplex		cell organization and biogenesis;metabolic process;transport	cytoskeleton	catalytic activity;DNA binding;motor activity;nucleotide binding;transporter activity	1074	125.5	5.22
A0A0M3KB37	Myosin-3 (inferred by orthology to a C. elegans protein)	Anisakis simplex	ASIM_LOCUS17585			catalytic activity;motor activity;nucleotide binding	579	66.3	7.09
P02566	Myosin-4	Caenorhabditis elegans	unc-54	cell organization and biogenesis;metabolic process;regulation of biological process;response to stimulus;transport	cytoplasm;cytoskeleton;Golgi	catalytic activity;motor activity;nucleotide binding;protein binding;structural molecule activity;transporter activity	1963	224.6	5.74
A0A0M3IYV1	NAC-A/B domain-containing protein	Anisakis simplex	ASIM_LOCUS334				195	21.1	4.97
A0A0M3JTX4	NAD(P)-bd_dom domain-containing protein	Anisakis simplex	ASIM_LOCUS11065	metabolic process		catalytic activity	441	49.3	9.22
A0A0M3J3F7	Neur_chan_LBD domain-containing protein	Anisakis simplex	ASIM_LOCUS1940	transport	membrane	transporter activity	169	19.6	6.33
A0A0M3JT14	Neuroglian (inferred by orthology to a D. melanogaster protein)	Anisakis simplex	ASIM_LOCUS10703		membrane	protein binding	1136	127.5	5.55
P36609	Neuronal calcium sensor 2	Caenorhabditis elegans	ncs-2			metal ion binding	190	22	5.19
A0A3P6PEM0	NIDO domain-containing protein	Anisakis simplex	ASIM_LOCUS1312				355	40.1	7.58
A0A0M3KFX5	Nose resistant to fluoxetine protein 5 (inferred by orthology to a C. elegans protein)	Anisakis simplex	ASIM_LOCUS19272				321	36.2	6.55
A0A0M3JYQ4	Nucleoredoxin-like protein 2 (inferred by orthology to a human protein)	Anisakis simplex	ASIM_LOCUS13017	cellular homeostasis;regulation of biological process		catalytic activity	143	16.2	5.11
A0A0M3K9I2	Nucleoside diphosphate kinase	Anisakis simplex	ASIM_LOCUS17030	metabolic process		catalytic activity;nucleotide binding	238	26.6	6.55
A0A158PN86	Obg-like ATPase 1	Anisakis simplex	ASIM_LOCUS10852		cytoplasm	catalytic activity;nucleotide binding	424	47.6	6.8
A0A158PNX7	Oxidored_FMN domain-containing protein	Anisakis simplex	ASIM_LOCUS12571	metabolic process		catalytic activity;nucleotide binding	1620	180.1	4.68
A0A0M3JYW1	Oxoglutarate/malate carrier protein (inferred by orthology to a C. elegans protein)	Anisakis simplex	ASIM_LOCUS13082	transport	membrane		297	33	9.72
A0A0M3J505	Papilin (inferred by orthology to a C. elegans protein)	Anisakis simplex	ASIM_LOCUS2488				293	30.2	4.68
A0A0M3KE06	Papilin (inferred by orthology to a C. elegans protein)	Anisakis simplex	ASIM_LOCUS18603	metabolic process		catalytic activity;metal ion binding	500	55.7	4.91
A0A0M3KKP7	Papilin (inferred by orthology to a C. elegans protein)	Anisakis simplex	ASIM_LOCUS20947	regulation of biological process		enzyme regulator activity	129	15.1	4.75
A0A0M3J3U0	Paralyzed arrest at two-fold protein 6 (inferred by orthology to a C. elegans protein)	Anisakis simplex	ASIM_LOCUS2073	cell organization and biogenesis		protein binding	287	33.4	5.9
A0A158PP35	Paramyosin (inferred by orthology to a C. elegans protein)	Anisakis simplex	ASIM_LOCUS12986	metabolic process		catalytic activity;motor activity	880	101.6	5.45
A0A0M3K1G1	PB1 domain-containing protein	Anisakis simplex	ASIM_LOCUS14113			protein binding	354	39.9	8.32
A0A0M3JSE8	PCI domain-containing protein	Anisakis simplex	ASIM_LOCUS10452			protein binding	512	58.9	6.65
A0A158PNG9	PCM1_C domain-containing protein	Anisakis simplex	ASIM_LOCUS11440				937	105.9	5.39
A0A0M3K8N1	PDZ domain-containing protein	Anisakis simplex	ASIM_LOCUS16730			protein binding	434	47.4	8.98
A0A0M3J539	PDZ domain-containing protein	Anisakis simplex	ASIM_LOCUS2520			protein binding	181	20	9.73
A0A0M3KCB9	PEPCK_GTP domain-containing protein	Anisakis simplex	ASIM_LOCUS18018	metabolic process		catalytic activity;nucleotide binding	352	39.2	7.34
A0A0M3K9C1	Pepsin-I3 domain-containing protein	Anisakis simplex	ASIM_LOCUS16970				183	20.8	7.9
A0A0M3KBL7	Pepsin-I3 domain-containing protein	Anisakis simplex	ASIM_LOCUS17765				108	12.6	6.93
A0A3P6NCX5	Pepsin-I3 domain-containing protein (Fragment)	Anisakis simplex	ASIM_LOCUS4402				139	15.8	5.06
A0A0M3JTF7	Peptidase A1 domain-containing protein	Anisakis simplex		metabolic process	vacuole	catalytic activity	264	28.8	4.86
A0A0M3KBV1	Peptidase_M23 domain-containing protein	Anisakis simplex	ASIM_LOCUS17849				253	28.3	6.34
A0A0M3K6G9	Peptidase_M28 domain-containing protein	Anisakis simplex	ASIM_LOCUS15965	metabolic process		catalytic activity	418	46.7	6.7
A0A0M3JT42	Peptidyl-prolyl cis-trans isomerase	Anisakis simplex	ASIM_LOCUS10736	metabolic process		catalytic activity	205	22.1	7.42
A0A3P6NH68	Peptidyl-prolyl cis-trans isomerase	Anisakis simplex	ASIM_LOCUS2997				114	12.6	8.88
A0A0M3JS34	Peptidylprolyl isomerase	Anisakis simplex	ASIM_LOCUS10318	metabolic process		catalytic activity	270	30.3	6.13
A0A0M3JXR9	Peripheral subunit-binding (PSBD) domain-containing protein	Anisakis simplex	ASIM_LOCUS12626	metabolic process		catalytic activity	377	40.3	9.58
A0A0M3K9Z9	Peroxiredoxin 1 (inferred by orthology to a D. melanogaster protein)	Anisakis simplex	ASIM_LOCUS17197	cellular homeostasis;metabolic process;regulation of biological process;response to stimulus		antioxidant activity;catalytic activity	195	21.7	7.02
A0A0M3K7S7	PHB domain-containing protein	Anisakis simplex	ASIM_LOCUS16425				433	47	5.07
A0A0M3JR99	Phosphate carrier protein, mitochondrial (inferred by orthology to a human protein)	Anisakis simplex	ASIM_LOCUS9973	transport	membrane		466	52.7	9.33
A0A0M3J1J1	Phosphatidylethanolamine-binding protein homolog (inferred by orthology to a C. elegans protein)	Anisakis simplex	ASIM_LOCUS1274				182	20.1	8.59
Q05893	Phosphoenolpyruvate carboxykinase [GTP]	Ascaris suum	PCK	metabolic process		catalytic activity;metal ion binding;nucleotide binding	643	72.2	6.8
A0A0M3IY31	Phosphoglucomutase (inferred by orthology to a D. melanogaster protein)	Anisakis simplex	PGM1	metabolic process		catalytic activity;metal ion binding	572	62.1	7.31
A0A346RVR5	Phosphoglucomutase-2	Anisakis simplex	PGM2				595	66.8	6.95
A0A0M3K3R5	Phosphoglycerate kinase	Anisakis simplex		metabolic process		catalytic activity;nucleotide binding	464	51.6	8.37
A0A0M3IY29	Phosphotransferase	Anisakis simplex	ASIM_LOCUS57	cellular homeostasis;metabolic process		catalytic activity;enzyme regulator activity;nucleotide binding	594	65.9	5.36
A0A0M3KBJ8	PKS_ER domain-containing protein	Anisakis simplex	ASIM_LOCUS17746	metabolic process		catalytic activity	374	41.8	9.47
A0A0M3JYC6	PKS_ER domain-containing protein	Anisakis simplex	ASIM_LOCUS12866	metabolic process		catalytic activity	350	39	8.95
A0A3P6RU49	PPIase cyclophilin-type domain-containing protein	Anisakis simplex	ASIM_LOCUS11619				791	89.4	6.57
A0A0M3JS83	Probable 26S protease regulatory subunit 4 (inferred by orthology to a C. elegans protein)	Anisakis simplex	ASIM_LOCUS10373	regulation of biological process		catalytic activity;nucleotide binding;RNA binding	407	45.5	6.76
A0A0M3K405	Probable 26S proteasome regulatory subunit rpn-6.1 (inferred by orthology to a C. elegans protein)	Anisakis simplex	ASIM_LOCUS15103			protein binding	1468	160.6	6.51
A0A0M3JRZ5	Probable ADP-dependent glucokinase (inferred by orthology to a C. elegans protein)	Anisakis simplex		metabolic process	membrane	catalytic activity	568	64.7	8.65
A0A0M3KGA6	Probable arginine kinase (inferred by orthology to a C. elegans protein)	Anisakis simplex	ASIM_LOCUS19404	metabolic process		catalytic activity;nucleotide binding	152	17	5.9
A0A0M3KE66	Probable elongation factor 1-beta/1-delta 2 (inferred by orthology to a C. elegans protein)	Anisakis simplex		metabolic process		RNA binding	576	66.4	6.16
A0A0M3K2Z8	Probable elongation factor 1-gamma (inferred by orthology to a C. elegans protein)	Anisakis simplex	ASIM_LOCUS14737	metabolic process		protein binding;RNA binding	387	43.8	6.67
A0A0M3K2M8	Probable enoyl-CoA hydratase, mitochondrial (inferred by orthology to a C. elegans protein)	Anisakis simplex	ASIM_LOCUS14592	metabolic process		catalytic activity	289	31.4	8.66
A0A0M3JL06	Probable fumarate hydratase, mitochondrial (inferred by orthology to a C. elegans protein)	Anisakis simplex	ASIM_LOCUS8088	metabolic process		catalytic activity	137	14.3	6.52
A0A0M3K0N8	Probable fumarate hydratase, mitochondrial (inferred by orthology to a C. elegans protein)	Anisakis simplex	ASIM_LOCUS13809	metabolic process		catalytic activity	700	78.9	7.87
A0A0M3J0G5	Probable fumarate hydratase, mitochondrial (inferred by orthology to a C. elegans protein)	Anisakis simplex	ASIM_LOCUS898	metabolic process		catalytic activity	147	16.2	8.84
A0A0M3J2N5	Probable imidazolonepropionase (inferred by orthology to a human protein)	Anisakis simplex	ASIM_LOCUS1669	metabolic process	cytoplasm	catalytic activity	307	33.4	6.07
A0A0M3K3X7	Probable inorganic pyrophosphatase 1 (inferred by orthology to a C. elegans protein)	Anisakis simplex	ASIM_LOCUS15075	metabolic process	cytoplasm	catalytic activity;metal ion binding	306	34.6	6.54
Q23381	Probable methylmalonyl-CoA mutase, mitochondrial	Caenorhabditis elegans	mmcm-1	metabolic process	mitochondrion;organelle lumen	catalytic activity;metal ion binding	744	81.6	6.46
A0A0M3J7K8	Probable methylmalonyl-CoA mutase, mitochondrial (inferred by orthology to a C. elegans protein)	Anisakis simplex	ASIM_LOCUS3393	metabolic process		catalytic activity	209	23.2	6.95
A0A0M3K184	Probable ornithine aminotransferase, mitochondrial (inferred by orthology to a C. elegans protein)	Anisakis simplex	ASIM_LOCUS14029			catalytic activity	303	33.5	7.71
A0A0M3KDQ8	Probable prefoldin subunit 3 (inferred by orthology to a C. elegans protein)	Anisakis simplex	ASIM_LOCUS18506	metabolic process			154	17.5	5.68
A0A0M3JX51	Probable selenide, water dikinase (inferred by orthology to a C. elegans protein)	Anisakis simplex	ASIM_LOCUS12371	metabolic process		catalytic activity;nucleotide binding	377	40.8	5.99
A0A0M3K232	Probable voltage-dependent anion-selective channel (inferred by orthology to a C. elegans protein)	Anisakis simplex	ASIM_LOCUS14363	regulation of biological process;transport	membrane;mitochondrion	transporter activity	249	27.3	8.9
A0A0M3J225	Procollagen lysyl hydroxylase (inferred by orthology to a D. melanogaster protein)	Anisakis simplex	ASIM_LOCUS1458				251	29.5	5.01
A0A0M3K7K9	Profilin	Anisakis simplex	ASIM_LOCUS16357			protein binding	130	14.2	5.29
A0A0M3JSK9	Prohibitin	Anisakis simplex	ASIM_LOCUS10525		membrane		268	29.4	6.81
A0A0M3JYV7	Prohibitin	Anisakis simplex	ASIM_LOCUS13078		membrane		297	32.8	9.77
A0A158PMS6	Proline dehydrogenase	Anisakis simplex	ASIM_LOCUS9835	metabolic process		catalytic activity;metal ion binding	506	58	7.11
A0A0M3J2Q2	Properdin (inferred by orthology to a human protein)	Anisakis simplex	ASIM_LOCUS1685				277	30.9	5.81
A0A0M3K8I9	Properdin (inferred by orthology to a human protein)	Anisakis simplex	ASIM_LOCUS16687				610	64.1	6.89
A0A0M3KGL2	Propionyl-CoA carboxylase beta chain, mitochondrial (inferred by orthology to a human protein)	Anisakis simplex	ASIM_LOCUS19510			catalytic activity	322	34.8	5.39
A0A0M3JSH7	Proteasome endopeptidase complex	Anisakis simplex	ASIM_LOCUS10493	metabolic process	cytoplasm;nucleus;proteasome	catalytic activity	259	28.8	5.31
A0A0M3JT99	Proteasome subunit alpha type	Anisakis simplex	ASIM_LOCUS10803	metabolic process	cytoplasm;nucleus;proteasome	catalytic activity	292	32.5	6.55
A0A0M3JYT8	Proteasome subunit alpha type	Anisakis simplex	ASIM_LOCUS13057	metabolic process	cytoplasm;nucleus;proteasome	catalytic activity	259	28.5	6.6
A0A3P6QLX8	Proteasome subunit alpha type	Anisakis simplex	ASIM_LOCUS13984				253	27.8	5.19
A0A0M3K635	Proteasome subunit alpha type	Anisakis simplex	ASIM_LOCUS15833	metabolic process	cytoplasm;nucleus;proteasome	catalytic activity	250	28.3	6.64
A0A0M3K6C4	Proteasome subunit beta type	Anisakis simplex	ASIM_LOCUS15922	metabolic process		catalytic activity	273	29.7	7.99
A0A0M3JZK2	Proteasome subunit beta type-8 (inferred by orthology to a human protein)	Anisakis simplex	ASIM_LOCUS13368	metabolic process		catalytic activity	175	19.5	8.22
A0A0M3JU72	Protein 4.1 homolog (inferred by orthology to a D. melanogaster protein)	Anisakis simplex	ASIM_LOCUS11178		cytoskeleton	protein binding;structural molecule activity	4528	505.4	6.1
A0A097IYF9	Protein disulfide-isomerase	Anisakis simplex	PDI	cellular homeostasis;regulation of biological process	endoplasmic reticulum	catalytic activity	497	55.8	5
A0A0M3K8Z5	Protein disulfide-isomerase A3 (inferred by orthology to a human protein)	Anisakis simplex	ASIM_LOCUS16843	cellular homeostasis;regulation of biological process			246	28.2	8.97
A0A0M3K655	Protein disulfide-isomerase TMX3 (inferred by orthology to a human protein)	Anisakis simplex	ASIM_LOCUS15853	cellular homeostasis;regulation of biological process	membrane		447	50.3	5.43
A0A0M3JT02	Protein ERGIC-53-like (inferred by orthology to a human protein)	Anisakis simplex	ASIM_LOCUS10690	transport	cytoplasm;membrane	protein binding	502	56	6.64
A0A0M3KDJ8	Protein FAM136A (inferred by orthology to a human protein)	Anisakis simplex	ASIM_LOCUS18446				139	15.8	6.18
A0A0M3JX08	Protein lethal(2)essential for life (inferred by orthology to a D. melanogaster protein)	Anisakis simplex	ASIM_LOCUS12322				183	21	6.44
A0A0M3K080	Protein lethal(2)essential for life (inferred by orthology to a D. melanogaster protein)	Anisakis simplex	ASIM_LOCUS13636				351	41.1	8.22
A0A0M3K9M9	Protein lethal(2)essential for life (inferred by orthology to a D. melanogaster protein)	Anisakis simplex	ASIM_LOCUS17077				152	17.7	6.7
A0A0M3JXA1	Protein phosphatase	Anisakis simplex	ASIM_LOCUS12430			catalytic activity	317	34.1	5.26
A0A158PNI3	Protein transport protein SEC23	Anisakis simplex	ASIM_LOCUS11565	transport	cytoplasm	metal ion binding	821	90.7	7.01
A0A0M3JUU4	Protein-serine/threonine phosphatase	Anisakis simplex	ASIM_LOCUS11436	metabolic process		catalytic activity;metal ion binding	289	32.6	6.67
A0A0M3K0E8	P-type domain-containing protein	Anisakis simplex	ASIM_LOCUS13709	metabolic process		catalytic activity	1044	117.7	6.21
A0A0M3K5X6	Purine nucleoside phosphorylase (inferred by orthology to a human protein)	Anisakis simplex	ASIM_LOCUS15774	metabolic process		catalytic activity	364	40.2	7.39
A0A0M3K6Q9	Putative adp,ATP carrier protein (inferred by orthology to a S. mansoni protein)	Anisakis simplex	ASIM_LOCUS16057	transport	membrane	transporter activity	305	33.8	9.52
A0A0M3J608	Putative alcohol dehydrogenase (inferred by orthology to a S. mansoni protein)	Anisakis simplex	ASIM_LOCUS2841	metabolic process		catalytic activity;metal ion binding	244	26.2	8.28
A0A0M3KIK6	Putative aminopeptidase (inferred by orthology to a C. elegans protein)	Anisakis simplex	ASIM_LOCUS20202	metabolic process	cytoplasm	catalytic activity;metal ion binding	212	23.3	7.11
A0A0M3KDK6	Putative aminopeptidase (inferred by orthology to a C. elegans protein)	Anisakis simplex	ASIM_LOCUS18454	metabolic process	cytoplasm	catalytic activity;metal ion binding	309	33.7	8.28
A0A0M3JRB4	Putative ATP synthase subunit f, mitochondrial (inferred by orthology to a C. elegans protein)	Anisakis simplex	ASIM_LOCUS9990				164	19.2	9.8
A0A0M3JQX7	Putative cop-coated vesicle membrane protein P24 (inferred by orthology to a S. mansoni protein)	Anisakis simplex	ASIM_LOCUS9826	transport	membrane		200	22.7	5.9
A0A0M3JWG7	Putative deoxyribose-phosphate aldolase (inferred by orthology to a C. elegans protein)	Anisakis simplex	ASIM_LOCUS12088	metabolic process	cytoplasm	catalytic activity	291	32.3	7.74
A0A0M3J6B6	Putative laminin gamma-1 chain (inferred by orthology to a S. mansoni protein)	Anisakis simplex		cell organization and biogenesis			290	32.3	4.87
A0A0M3KB73	Putative laminin gamma-1 chain (inferred by orthology to a S. mansoni protein)	Anisakis simplex	ASIM_LOCUS17620	cell organization and biogenesis			487	53.8	5.01
A0A0M3JQT9	Putative malate dehydrogenase (inferred by orthology to a S. mansoni protein)	Anisakis simplex	ASIM_LOCUS9779	metabolic process		catalytic activity	422	45.8	8.48
Q9U602	Putative nucleosome binding protein	Anisakis simplex		cell organization and biogenesis	nucleus		321	37.2	4.6
A0A0M3JRF7	Putative thiosulfate sulfurtransferase (inferred by orthology to a C. elegans protein)	Anisakis simplex	ASIM_LOCUS10043				319	36.1	7.74
A0A0M3K9G7	Putative UDP-glucuronosyltransferase ugt-58 (inferred by orthology to a C. elegans protein)	Anisakis simplex	ASIM_LOCUS17016	metabolic process	membrane	catalytic activity	433	49.7	8.68
A0A0M3JYQ5	PX domain-containing protein	Anisakis simplex		transport	cytosol		438	50.3	6.24
A0A3P6Q6B0	Pyr_redox_2 domain-containing protein	Anisakis simplex	ASIM_LOCUS11542				423	47.1	8.7
A0A3P6S270	Pyr_redox_2 domain-containing protein	Anisakis simplex	ASIM_LOCUS18032				434	48.2	6.9
A0A0M3K937	Pyrroline-5-carboxylate reductase (inferred by orthology to a S. mansoni protein)	Anisakis simplex	ASIM_LOCUS16885	metabolic process		catalytic activity	272	28.5	6.95
A0A0M3K059	Pyruvate carboxylase 1 (inferred by orthology to a C. elegans protein)	Anisakis simplex	ASIM_LOCUS13613	metabolic process		catalytic activity;metal ion binding;nucleotide binding	1242	137.8	7.42
A0A3P6QLW6	Pyruvate dehydrogenase E1 component subunit alpha	Anisakis simplex	ASIM_LOCUS13980				428	47.2	7.62
P26267	Pyruvate dehydrogenase E1 component subunit alpha type I, mitochondrial	Ascaris suum		metabolic process	mitochondrion;organelle lumen	catalytic activity	396	43.7	7.87
A0A0M3JRA2	Pyruvate dehydrogenase E1 component subunit beta	Anisakis simplex	ASIM_LOCUS9976	metabolic process		catalytic activity	383	41.4	6.39
A0A0M3JXY6	Pyruvate dehydrogenase E1 component subunit beta	Anisakis simplex	ASIM_LOCUS12701	metabolic process		catalytic activity	364	39.4	6.33
A0A0M3JXT3	Pyruvate kinase	Anisakis simplex	ASIM_LOCUS12640	metabolic process		catalytic activity;metal ion binding	575	62.6	7.03
A0A0M3JZR1	Rab GDP dissociation inhibitor	Anisakis simplex	ASIM_LOCUS13439	metabolic process;regulation of biological process;response to stimulus;transport	cytoplasm	catalytic activity;enzyme regulator activity	444	50	5.55
A0A0M3JWX5	Ras-related protein Rab-11B	Anisakis simplex	rab-11b	regulation of biological process;response to stimulus		catalytic activity;nucleotide binding	215	23.9	6.4
A0A0M3JZN2	Ras-related protein Rab-17 (inferred by orthology to a human protein)	Anisakis simplex	ASIM_LOCUS13405	regulation of biological process;response to stimulus		catalytic activity;nucleotide binding	217	23.3	7.77
A0A346RVJ4	Ras-related protein rab-1a	Anisakis simplex	rab-1a				202	22.5	5.72
A0A0M3K8M3	Ras-related protein Rab-7a (inferred by orthology to a human protein)	Anisakis simplex	ASIM_LOCUS16721	regulation of biological process;response to stimulus		catalytic activity;nucleotide binding	216	24.5	7.18
A0A0M3JZ90	Redox-regulatory protein FAM213A (inferred by orthology to a human protein)	Anisakis simplex	ASIM_LOCUS13234	metabolic process			193	21.5	8.79
A0A0M3JY66	Regulator of microtubule dynamics protein 1 (inferred by orthology to a human protein)	Anisakis simplex	ASIM_LOCUS12795			protein binding	289	32.9	9.39
A0A0M3K5A6	Reticulon-like protein	Anisakis simplex	ASIM_LOCUS15554		membrane		138	15.7	8.35
A0A0M3K6M8	Ribosomal protein	Anisakis simplex	ASIM_LOCUS16026	metabolic process	ribosome	RNA binding;structural molecule activity	201	22.6	9.63
A0A0M3K776	Ribosomal protein L15	Anisakis simplex	ASIM_LOCUS16223	metabolic process	ribosome	structural molecule activity	204	24.1	11.75
A0A0M3JQT5	RIIa domain-containing protein	Anisakis simplex	ASIM_LOCUS9775			protein binding	320	35.9	6.23
A0A158PMW0	rRNA 2'-O-methyltransferase fibrillarin (inferred by orthology to a C. elegans protein)	Anisakis simplex	ASIM_LOCUS10028	metabolic process		catalytic activity;RNA binding	358	37.4	10.15
A0A0M3JQZ3	S10_plectin domain-containing protein	Anisakis simplex	ASIM_LOCUS9846				151	17.2	9.58
A0A158PMW3	Sacchrp_dh_NADP domain-containing protein	Anisakis simplex	ASIM_LOCUS10045	metabolic process		catalytic activity	289	32.1	9.03
A0A0M3JRE8	SCP domain-containing protein	Anisakis simplex	ASIM_LOCUS10032				299	33.4	8.56
A0A0M3K458	SCP domain-containing protein	Anisakis simplex	ASIM_LOCUS15156				211	23.7	4.92
A0A0M3K5M3	Serine hydroxymethyltransferase	Anisakis simplex	ASIM_LOCUS15671	metabolic process		catalytic activity	413	45.4	8.78
A0A346RVL5	Serine threonine-protein phosphatase 2a 65 kDa regulatory subunit a beta isoform	Anisakis simplex	pp2a				657	73.7	5.52
A0A0M3K0T4	Serine/threonine-protein phosphatase	Anisakis simplex	ASIM_LOCUS13862	cellular homeostasis;metabolic process;regulation of biological process		catalytic activity	394	44.5	4.84
A0A0M3JUY6	Serine/threonine-protein phosphatase	Anisakis simplex	ASIM_LOCUS11483	metabolic process		catalytic activity	322	36.9	5.19
A0A3P6T8G2	SH3 domain-containing protein	Anisakis simplex	ASIM_LOCUS17927				708	81.6	5.2
A0A0M3J159	SHSP domain-containing protein	Anisakis simplex	ASIM_LOCUS1142				116	13.2	6.79
A0A0M3JX55	SHSP domain-containing protein	Anisakis simplex	ASIM_LOCUS12375				206	23.7	6.71
A0A0M3K6Z2	SHSP domain-containing protein	Anisakis simplex	ASIM_LOCUS16140				85	9.4	5.03
A0A0M3KEJ3	SHSP domain-containing protein	Anisakis simplex	ASIM_LOCUS18791				98	11.1	5.48
A0A0M3JRM0	Single-stranded DNA-binding protein, mitochondrial (inferred by orthology to a C. elegans protein)	Anisakis simplex	ASIM_LOCUS10120	metabolic process		DNA binding	190	21.6	9.35
A0A0M3J7F1	Sorbitol dehydrogenase (inferred by orthology to a human protein)	Anisakis simplex	ASIM_LOCUS3333	metabolic process			206	22	6.34
A0A158PNC2	Spectrin-like nuclear envelope protein (inferred by orthology to a S. mansoni protein)	Anisakis simplex		cell organization and biogenesis;regulation of biological process		catalytic activity;motor activity;protein binding	3519	402.3	5.14
A0A0M3JT07	Staphylococcal nuclease domain-containing protein	Anisakis simplex	ASIM_LOCUS10696	regulation of biological process			912	101.7	7.15
A0A0M3IY22	Stomatin-like protein 2, mitochondrial (inferred by orthology to a human protein)	Anisakis simplex	ASIM_LOCUS50		membrane		366	40.4	8.59
A0A0M3JXH9	Stress-induced-phosphoprotein 1 (inferred by orthology to a C. elegans protein)	Anisakis simplex	ASIM_LOCUS12523			protein binding	320	36.5	7.72
Q09508	Succinate dehydrogenase [ubiquinone] flavoprotein subunit, mitochondrial	Caenorhabditis elegans	sdha-1	metabolic process;transport	membrane;mitochondrion	catalytic activity;nucleotide binding	646	70.4	6.86
A0A0M3JRB2	Succinate dehydrogenase [ubiquinone] iron-sulfur subunit, mitochondrial	Anisakis simplex	ASIM_LOCUS9988	metabolic process	membrane;mitochondrion	catalytic activity;metal ion binding	279	31.4	8.47
A0A0M3JX94	Succinate-semialdehyde dehydrogenase, mitochondrial (inferred by orthology to a human protein)	Anisakis simplex	ASIM_LOCUS12423	metabolic process		catalytic activity	509	55.2	7.83
A0A0M3KD77	Sulfhydryl oxidase (inferred by orthology to a C. elegans protein)	Anisakis simplex	ASIM_LOCUS18325				278	31.7	8.94
A0A346RVQ4	Superoxide dismutase Cu-Zn (Fragment)	Anisakis simplex	sod Cu-Zn				140	14.4	6.43
A0A0M3JRT2	Suppressor of presenilin-2 (inferred by orthology to a C. elegans protein)	Anisakis simplex	ASIM_LOCUS10191	cell organization and biogenesis	nucleus		262	29.8	4.3
A0A0M3K4P0	Suppressor/enhancer of lin-12 protein 9 (inferred by orthology to a C. elegans protein)	Anisakis simplex	ASIM_LOCUS15338	transport	membrane		203	23.1	5.17
A7M6T7	SXP/RAL-2 family protein 2 isoform 10	Anisakis simplex	Ani s 8-10				150	16.1	4.7
A7M6S9	SXP/RAL-2 family protein 2 isoform 2	Anisakis simplex	Ani s 8-2				150	16.2	4.75
A1IKL2	SXP/RAL-2 family protein Ani s 5	Anisakis simplex					152	16.6	5.06
A0A0M3JTQ2	Synthase trehalose-6-phosphate	Anisakis simplex	ASIM_LOCUS10987	metabolic process		catalytic activity	1312	147.3	5.76
A0A0M3KFP5	T-complex protein 1 subunit alpha (inferred by orthology to a C. elegans protein)	Anisakis simplex	ASIM_LOCUS19193	metabolic process		nucleotide binding;protein binding	227	23.9	5.41
A0A0M3JT78	T-complex protein 1 subunit delta	Anisakis simplex	ASIM_LOCUS10777	metabolic process	cytoplasm	nucleotide binding;protein binding	550	59.4	7.71
A0A0M3J5E3	T-complex protein 1 subunit eta	Anisakis simplex	ASIM_LOCUS2626	metabolic process		nucleotide binding;protein binding	232	25.3	5.34
A0A0M3JG68	T-complex protein 1 subunit eta	Anisakis simplex	ASIM_LOCUS6399	metabolic process		nucleotide binding;protein binding	125	13.9	5.85
A0A0M3JGG9	T-complex protein 1 subunit eta	Anisakis simplex		metabolic process		nucleotide binding;protein binding	90	9.6	7.24
A0A158PMR9	T-complex protein 1 subunit gamma	Anisakis simplex	ASIM_LOCUS9795	metabolic process	cytoplasm	nucleotide binding;protein binding	543	60	7.25
A0A0M3K120	T-complex protein 1 subunit theta (inferred by orthology to a C. elegans protein)	Anisakis simplex	ASIM_LOCUS13955	metabolic process	cytoplasm	nucleotide binding;protein binding	560	60.7	6.2
A0A158PPF5	TDP43_N domain-containing protein	Anisakis simplex	ASIM_LOCUS13880	metabolic process		catalytic activity;motor activity	639	73.6	5.05
A0A0M3JTR7	Tetraspanin	Anisakis simplex	ASIM_LOCUS11002		membrane		234	25.4	6.35
A0A0M3JRA5	Thioredoxin domain-containing protein	Anisakis simplex	ASIM_LOCUS9980	cellular homeostasis;regulation of biological process			361	41.4	4.79
A0A0M3JRE6	Thioredoxin domain-containing protein	Anisakis simplex	ASIM_LOCUS10030	cellular homeostasis;regulation of biological process	membrane		249	28.4	7.77
A0A3P6NUD5	Thioredoxin domain-containing protein	Anisakis simplex	ASIM_LOCUS1746				221	24.5	7.39
A0A3P6NBS7	Thioredoxin domain-containing protein	Anisakis simplex	ASIM_LOCUS2330				115	12.6	7.05
A0A0M3JGA9	TIL domain-containing protein	Anisakis simplex	ASIM_LOCUS6442				105	11.3	8.1
A0A0M3JWY1	Toll-interacting protein (inferred by orthology to a human protein)	Anisakis simplex	ASIM_LOCUS12291			protein binding	287	31.9	5.02
A0A0M3IY14	TPR_REGION domain-containing protein	Anisakis simplex	ASIM_LOCUS42	metabolic process		catalytic activity;protein binding	300	35.1	4.84
A0A0M3JQZ1	TPR_REGION domain-containing protein	Anisakis simplex	ASIM_LOCUS9843			protein binding	369	39.6	4.64
A0A0M3KAE3	Transaldolase	Anisakis simplex	ASIM_LOCUS17341	metabolic process	cytoplasm	catalytic activity	320	36	6.65
A0A0M3JXS3	Transketolase	Anisakis simplex	ASIM_LOCUS12630	metabolic process		catalytic activity	618	66.5	6.71
A0A0M3JRP8	Translationally-controlled tumor protein homolog (inferred by orthology to a C. elegans protein)	Anisakis simplex	ASIM_LOCUS10153				193	22.3	5.01
A0A0M3JS60	Translocon-associated protein subunit beta	Anisakis simplex	ASIM_LOCUS10347		endoplasmic reticulum;membrane		196	22.3	9.23
A0A0M3K9W7	Transmembrane protein 245 (inferred by orthology to a human protein)	Anisakis simplex	ASIM_LOCUS17167		membrane		279	30.6	5.39
A0A0M3JT69	Trifunctional enzyme subunit beta, mitochondrial (inferred by orthology to a human protein)	Anisakis simplex	ASIM_LOCUS10764	metabolic process		catalytic activity	513	55.4	9.36
G4XTD3	Tropomyosin	Anisakis simplex			membrane		284	33.1	4.73
A0A0M3KCE6	Tropomyosin (inferred by orthology to a C. elegans protein)	Anisakis simplex	ASIM_LOCUS18044				118	13.7	4.55
Q27249	Tropomyosin isoforms c/e	Caenorhabditis elegans		cell organization and biogenesis;regulation of biological process;reproduction;response to stimulus	cytoplasm	protein binding;structural molecule activity	256	29.6	4.75
A0A0M3JSS4	Troponin I (inferred by orthology to a D. melanogaster protein)	Anisakis simplex	ASIM_LOCUS10605				277	31.9	5.1
A0A0M3K7W7	Troponin T, skeletal muscle (inferred by orthology to a D. melanogaster protein)	Anisakis simplex		regulation of biological process			628	73.5	5.81
A0A0M3KDQ4	Troponin T, skeletal muscle (inferred by orthology to a D. melanogaster protein)	Anisakis simplex	ASIM_LOCUS18502	regulation of biological process			265	32	7.09
A0A0M3JU57	Troponin-like protein	Anisakis simplex				metal ion binding	169	19.4	4.28
A0A0M3KAB1	TROVE domain-containing protein	Anisakis simplex	ASIM_LOCUS17309			RNA binding	124	13.9	4.54
A0A0M3K821	Tubulin alpha chain	Anisakis simplex		cell organization and biogenesis	cytoplasm;cytoskeleton	catalytic activity;nucleotide binding;structural molecule activity	428	47.8	4.93
A0A0M3KAH2	Tubulin alpha chain	Anisakis simplex	ASIM_LOCUS17370	cell organization and biogenesis	cytoplasm;cytoskeleton	catalytic activity;nucleotide binding;structural molecule activity	433	48.2	5.14
A0A0M3IZK3	Tubulin beta chain	Anisakis simplex	ASIM_LOCUS586	cell organization and biogenesis		catalytic activity;nucleotide binding;structural molecule activity	438	49	4.81
A0A0M3KDZ4	Tubulin beta chain	Anisakis simplex	ASIM_LOCUS18592	cell organization and biogenesis	cytoplasm;cytoskeleton	catalytic activity;nucleotide binding;structural molecule activity	327	36.1	5.5
A0A0G2YNB9	Tubulin beta chain	Anisakis simplex	ASIM_LOCUS11220	cell organization and biogenesis	cytoplasm;cytoskeleton	catalytic activity;nucleotide binding;structural molecule activity	450	50.3	4.87
A0A158PN23	Twitchin (inferred by orthology to a C. elegans protein)	Anisakis simplex	ASIM_LOCUS10411	metabolic process		catalytic activity;nucleotide binding;protein binding	7291	806.9	6.06
A0A0M3J0N5	UBA_e1_C domain-containing protein	Anisakis simplex	ASIM_LOCUS968	metabolic process		catalytic activity;nucleotide binding	722	81.9	6.39
A0A0M3K210	Ubiquitin-like domain-containing protein	Anisakis simplex	ASIM_LOCUS14335			protein binding	1553	169.3	5.82
A0A0M3J7M0	UCR_TM domain-containing protein	Anisakis simplex	ASIM_LOCUS3403	metabolic process;transport		catalytic activity;transporter activity	114	12.6	7.05
A0A0M3K010	UDP-glucuronosyltransferase	Anisakis simplex	ASIM_LOCUS13557	metabolic process	membrane	catalytic activity	531	59.7	9.31
A0A0M3JRL3	Uncharacterized integrin beta-like protein (inferred by orthology to a C. elegans protein)	Anisakis simplex	ASIM_LOCUS10112				419	45.9	4.75
A0A0M3IYD0	Uncharacterized protein	Anisakis simplex	ASIM_LOCUS163	metabolic process	mitochondrion	catalytic activity	221	26.3	7.05
A0A0M3IYJ8	Uncharacterized protein	Anisakis simplex	ASIM_LOCUS231			catalytic activity	3090	325.8	4.67
A0A0M3IZE0	Uncharacterized protein	Anisakis simplex	ASIM_LOCUS523			protein binding	201	22.6	4.56
A0A0M3IZE1	Uncharacterized protein	Anisakis simplex			membrane		234	25.9	4.93
A0A0M3IZF7	Uncharacterized protein	Anisakis simplex	ASIM_LOCUS540	metabolic process		catalytic activity;nucleotide binding	621	69.8	6.73
A0A0M3IZP0	Uncharacterized protein	Anisakis simplex	ASIM_LOCUS623				153	17.2	6.19
A0A0M3IZU8	Uncharacterized protein	Anisakis simplex	ASIM_LOCUS681	metabolic process		catalytic activity;nucleotide binding	678	75.8	8.24
A0A0M3IZX7	Uncharacterized protein	Anisakis simplex	ASIM_LOCUS710				363	41.8	9.1
A0A0M3J172	Uncharacterized protein	Anisakis simplex					172	19.3	9.52
A0A0M3J183	Uncharacterized protein	Anisakis simplex	ASIM_LOCUS1166	transport		transporter activity	206	24.4	5.3
A0A0M3J1F4	Uncharacterized protein	Anisakis simplex	ASIM_LOCUS1236				321	37.2	7.8
A0A0M3J1J6	Uncharacterized protein	Anisakis simplex	ASIM_LOCUS1281		membrane		212	21.5	6.55
A0A0M3J2S6	Uncharacterized protein	Anisakis simplex					465	54.6	4.87
A0A0M3J3L5	Uncharacterized protein	Anisakis simplex	ASIM_LOCUS1998			catalytic activity;motor activity	329	38	4.96
A0A0M3J4H0	Uncharacterized protein	Anisakis simplex	ASIM_LOCUS2303				88	10.4	9.26
A0A0M3J4T4	Uncharacterized protein	Anisakis simplex		cell organization and biogenesis;metabolic process	membrane	catalytic activity	142	16.5	4.86
A0A0M3J5H0	Uncharacterized protein	Anisakis simplex	ASIM_LOCUS2653				134	15.2	5.19
A0A0M3J5J0	Uncharacterized protein	Anisakis simplex	ASIM_LOCUS2674			protein binding	213	24.6	7.55
A0A0M3J6B4	Uncharacterized protein	Anisakis simplex	ASIM_LOCUS2947				151	17.4	4.67
A0A0M3J6C9	Uncharacterized protein	Anisakis simplex	ASIM_LOCUS2962	metabolic process		catalytic activity;motor activity	233	26.7	8.06
A0A0M3J6F1	Uncharacterized protein	Anisakis simplex	ASIM_LOCUS2983	metabolic process			285	32.3	5.6
A0A0M3J6I4	Uncharacterized protein	Anisakis simplex	ASIM_LOCUS3016			catalytic activity;metal ion binding;nucleotide binding	213	24.2	6.68
A0A0M3J6V4	Uncharacterized protein	Anisakis simplex	ASIM_LOCUS3137				180	20.3	9.82
A0A0M3J888	Uncharacterized protein	Anisakis simplex	ASIM_LOCUS3619				42	5	4.89
A0A0M3J8K4	Uncharacterized protein	Anisakis simplex	ASIM_LOCUS3737				252	27.8	5.44
A0A0M3J8T0	Uncharacterized protein	Anisakis simplex	ASIM_LOCUS3811				125	14.9	6.58
A0A0M3J9P3	Uncharacterized protein	Anisakis simplex	ASIM_LOCUS4129				99	11.3	9.83
A0A0M3JA13	Uncharacterized protein	Anisakis simplex	ASIM_LOCUS4245			protein binding	229	26.3	5.73
A0A0M3JA46	Uncharacterized protein	Anisakis simplex	ASIM_LOCUS4279				130	15.5	9.09
A0A0M3JAJ1	Uncharacterized protein	Anisakis simplex	ASIM_LOCUS4422				113	12.8	7.53
A0A0M3JB53	Uncharacterized protein	Anisakis simplex	ASIM_LOCUS4636				85	9.9	9
A0A0M3JDJ0	Uncharacterized protein	Anisakis simplex	ASIM_LOCUS5473				183	21.4	5.15
A0A0M3JDM2	Uncharacterized protein	Anisakis simplex	ASIM_LOCUS5503			protein binding	235	25.9	6.43
A0A0M3JDM9	Uncharacterized protein	Anisakis simplex	ASIM_LOCUS5509				113	13.4	5.38
A0A0M3JEG0	Uncharacterized protein	Anisakis simplex	ASIM_LOCUS5797		membrane		169	18.2	4.6
A0A0M3JEM2	Uncharacterized protein	Anisakis simplex	ASIM_LOCUS5852	metabolic process		catalytic activity	239	25.3	7.87
A0A0M3JF85	Uncharacterized protein	Anisakis simplex	ASIM_LOCUS6073			catalytic activity	143	16.2	9.5
A0A0M3JFL2	Uncharacterized protein	Anisakis simplex				protein binding	126	14.3	5.05
A0A0M3JFS7	Uncharacterized protein	Anisakis simplex	ASIM_LOCUS6263				100	11.7	9.42
A0A0M3JGV0	Uncharacterized protein	Anisakis simplex		cell organization and biogenesis;metabolic process		catalytic activity;motor activity	120	13.8	4.74
A0A0M3JHY6	Uncharacterized protein	Anisakis simplex				metal ion binding	130	15	4.83
A0A0M3JJ69	Uncharacterized protein	Anisakis simplex	ASIM_LOCUS7454				68	7.3	9.82
A0A0M3JJL9	Uncharacterized protein	Anisakis simplex	ASIM_LOCUS7604			protein binding	152	17.6	6.34
A0A0M3JK03	Uncharacterized protein	Anisakis simplex	ASIM_LOCUS7737	metabolic process			183	21.6	4.96
A0A0M3JLT0	Uncharacterized protein	Anisakis simplex	ASIM_LOCUS8361				92	10.5	7.43
A0A0M3JLV2	Uncharacterized protein	Anisakis simplex		metabolic process;response to stimulus		nucleotide binding;protein binding	199	23.1	4.88
A0A0M3JR90	Uncharacterized protein	Anisakis simplex	ASIM_LOCUS9960			protein binding	252	27.6	8.91
A0A0M3JRK1	Uncharacterized protein	Anisakis simplex	ASIM_LOCUS10097	metabolic process		catalytic activity;nucleotide binding	513	58.3	7.09
A0A0M3JRW5	Uncharacterized protein	Anisakis simplex	ASIM_LOCUS10230				204	23.4	7.37
A0A0M3JRY9	Uncharacterized protein	Anisakis simplex	ASIM_LOCUS10262			catalytic activity;motor activity	1823	214.2	6.4
A0A0M3JS84	Uncharacterized protein	Anisakis simplex	ASIM_LOCUS10374				266	32.5	6.38
A0A0M3JSC0	Uncharacterized protein	Anisakis simplex	ASIM_LOCUS10417		membrane		1621	180.9	5.36
A0A0M3JSD5	Uncharacterized protein	Anisakis simplex	ASIM_LOCUS10439	metabolic process		catalytic activity;nucleotide binding	410	46.6	8.22
A0A0M3JSH5	Uncharacterized protein	Anisakis simplex	ASIM_LOCUS10491		membrane		589	65.6	5.67
A0A0M3JSP5	Uncharacterized protein	Anisakis simplex	ASIM_LOCUS10571	metabolic process		catalytic activity;metal ion binding	236	26.1	8.44
A0A0M3JSY8	Uncharacterized protein	Anisakis simplex	ASIM_LOCUS10674	metabolic process;transport		transporter activity	205	23.7	7.64
A0A0M3JT20	Uncharacterized protein	Anisakis simplex	ASIM_LOCUS10709				218	26.6	9.44
A0A0M3JTG0	Uncharacterized protein	Anisakis simplex	ASIM_LOCUS10871		membrane		169	19.9	9.44
A0A0M3JTS5	Uncharacterized protein	Anisakis simplex	ASIM_LOCUS11010				403	46.1	6.92
A0A0M3JU20	Uncharacterized protein	Anisakis simplex	ASIM_LOCUS11121				375	41.7	7.62
A0A0M3JU26	Uncharacterized protein	Anisakis simplex	ASIM_LOCUS11128				399	43.9	4.18
A0A0M3JU27	Uncharacterized protein	Anisakis simplex	ASIM_LOCUS11129				403	45.8	5.4
A0A0M3JU76	Uncharacterized protein	Anisakis simplex			membrane		372	42	8.68
A0A0M3JUD5	Uncharacterized protein	Anisakis simplex	ASIM_LOCUS11250				427	48.1	6.8
A0A0M3JUI0	Uncharacterized protein	Anisakis simplex				catalytic activity	338	38.2	6.8
A0A0M3JUR6	Uncharacterized protein	Anisakis simplex	ASIM_LOCUS11404	regulation of biological process		enzyme regulator activity	451	50.4	7.56
A0A0M3JUY0	Uncharacterized protein	Anisakis simplex	ASIM_LOCUS11476				357	39.8	8.85
A0A0M3JUZ9	Uncharacterized protein	Anisakis simplex	ASIM_LOCUS11496	regulation of biological process		enzyme regulator activity	434	48	8.84
A0A0M3JVI9	Uncharacterized protein	Anisakis simplex	ASIM_LOCUS11710				231	26	5.27
A0A0M3JVN6	Uncharacterized protein	Anisakis simplex	ASIM_LOCUS11760				546	58.8	5.21
A0A0M3JW02	Uncharacterized protein	Anisakis simplex	ASIM_LOCUS11897				206	18.8	12.1
A0A0M3JWC5	Uncharacterized protein	Anisakis simplex	ASIM_LOCUS12043	metabolic process		catalytic activity;nucleotide binding;protein binding	7148	795.9	5.15
A0A0M3JWX3	Uncharacterized protein	Anisakis simplex	ASIM_LOCUS12283	cell organization and biogenesis	cytoskeleton	protein binding;structural molecule activity	2532	276.1	6.34
A0A0M3JWX4	Uncharacterized protein	Anisakis simplex	ASIM_LOCUS12284		membrane		137	15.7	8.09
A0A0M3JX83	Uncharacterized protein	Anisakis simplex	ASIM_LOCUS12407		membrane		488	53.9	5.92
A0A0M3JXH5	Uncharacterized protein	Anisakis simplex	ASIM_LOCUS12518				824	91.2	6.73
A0A0M3JY08	Uncharacterized protein	Anisakis simplex	ASIM_LOCUS12727			protein binding	485	54.3	5.54
A0A0M3JY41	Uncharacterized protein	Anisakis simplex	ASIM_LOCUS12767	metabolic process		catalytic activity;nucleotide binding	375	40.8	7.96
A0A0M3JYP9	Uncharacterized protein	Anisakis simplex	ASIM_LOCUS13012				858	95.1	4.44
A0A0M3JYQ0	Uncharacterized protein	Anisakis simplex	ASIM_LOCUS13013			protein binding	7110	801.2	5.12
A0A0M3JYS8	Uncharacterized protein	Anisakis simplex	ASIM_LOCUS13045				230	25.5	6.79
A0A0M3JZD0	Uncharacterized protein	Anisakis simplex	ASIM_LOCUS13281	metabolic process		catalytic activity;nucleotide binding	849	95.9	5.96
A0A0M3JZD5	Uncharacterized protein	Anisakis simplex	ASIM_LOCUS13286				220	27.9	9.45
A0A0M3JZE7	Uncharacterized protein	Anisakis simplex	ASIM_LOCUS13300	metabolic process		catalytic activity;nucleotide binding	419	46.4	6.99
A0A0M3JZQ6	Uncharacterized protein	Anisakis simplex	ASIM_LOCUS13432			protein binding	993	113.4	5.41
A0A0M3JZT4	Uncharacterized protein	Anisakis simplex					624	68.8	4.68
A0A0M3JZV1	Uncharacterized protein	Anisakis simplex	ASIM_LOCUS13489				79	8.1	8.57
A0A0M3JZV3	Uncharacterized protein	Anisakis simplex	ASIM_LOCUS13491	metabolic process;regulation of biological process;response to stimulus;transport	membrane	catalytic activity;nucleotide binding;receptor activity;signal transducer activity;transporter activity	1284	144.6	6.11
A0A0M3K064	Uncharacterized protein	Anisakis simplex	ASIM_LOCUS13618		membrane		164	17.7	8.38
A0A0M3K0A5	Uncharacterized protein	Anisakis simplex	ASIM_LOCUS13662	metabolic process;transport	membrane	transporter activity	132	15.6	9.85
A0A0M3K1Y0	Uncharacterized protein	Anisakis simplex	ASIM_LOCUS14302	transport		transporter activity	1681	194.9	6.54
A0A0M3K208	Uncharacterized protein	Anisakis simplex	ASIM_LOCUS14333				212	23.5	5.39
A0A0M3K221	Uncharacterized protein	Anisakis simplex					684	76.8	7.99
A0A0M3K2L4	Uncharacterized protein	Anisakis simplex	ASIM_LOCUS14576				496	56.3	5.47
A0A0M3K2N9	Uncharacterized protein	Anisakis simplex	ASIM_LOCUS14604	metabolic process		catalytic activity;nucleotide binding	616	67.1	6.13
A0A0M3K2P0	Uncharacterized protein	Anisakis simplex	ASIM_LOCUS14606			RNA binding	671	73.4	7.24
A0A0M3K3J2	Uncharacterized protein	Anisakis simplex	ASIM_LOCUS14940	metabolic process;regulation of biological process;response to stimulus		catalytic activity;motor activity;protein binding;structural molecule activity	971	111.4	6.09
A0A0M3K4G1	Uncharacterized protein	Anisakis simplex	ASIM_LOCUS15259	metabolic process	cytoplasm	nucleotide binding	405	43.6	7.24
A0A0M3K4K4	Uncharacterized protein	Anisakis simplex	ASIM_LOCUS15302				151	16.6	5.35
A0A0M3K5W1	Uncharacterized protein	Anisakis simplex	ASIM_LOCUS15759				165	18.8	8.13
A0A0M3K659	Uncharacterized protein	Anisakis simplex	ASIM_LOCUS15857	cell organization and biogenesis;metabolic process;regulation of biological process;transport	cytoplasm;cytoskeleton;Golgi	catalytic activity;motor activity;nucleotide binding;protein binding;structural molecule activity	1557	178.9	6.06
A0A0M3K6U5	Uncharacterized protein	Anisakis simplex	ASIM_LOCUS16093			protein binding	483	54.1	6
A0A0M3K705	Uncharacterized protein	Anisakis simplex	ASIM_LOCUS16153		membrane	catalytic activity	523	57.9	7.91
A0A0M3K732	Uncharacterized protein	Anisakis simplex					366	40.4	9.63
A0A0M3K745	Uncharacterized protein	Anisakis simplex	ASIM_LOCUS16193				580	61.8	7.85
A0A0M3K7G7	Uncharacterized protein	Anisakis simplex	ASIM_LOCUS16315			catalytic activity;metal ion binding;nucleotide binding	373	41.3	6.61
A0A0M3K7H9	Uncharacterized protein	Anisakis simplex	ASIM_LOCUS16327				103	11.3	9.89
A0A0M3K7Q0	Uncharacterized protein	Anisakis simplex				metal ion binding;protein binding	287	33	5.34
A0A0M3K809	Uncharacterized protein	Anisakis simplex	ASIM_LOCUS16507				193	22.1	9.42
A0A0M3K8A1	Uncharacterized protein	Anisakis simplex	ASIM_LOCUS16599				538	59.5	6.11
A0A0M3K8K5	Uncharacterized protein	Anisakis simplex	ASIM_LOCUS16703	metabolic process	cytoplasm;membrane	RNA binding	236	27	5.71
A0A0M3K8L6	Uncharacterized protein	Anisakis simplex	ASIM_LOCUS16714		membrane		364	42.3	7.5
A0A0M3K8Z2	Uncharacterized protein	Anisakis simplex	ASIM_LOCUS16840			protein binding	489	53.2	6.39
A0A0M3K910	Uncharacterized protein	Anisakis simplex	ASIM_LOCUS16858				277	31.9	8.07
A0A0M3K916	Uncharacterized protein	Anisakis simplex	ASIM_LOCUS16864			protein binding	670	77.8	6.73
A0A0M3K9Z0	Uncharacterized protein	Anisakis simplex	ASIM_LOCUS17188				246	29	8.05
A0A0M3KAL6	Uncharacterized protein	Anisakis simplex	ASIM_LOCUS17414	metabolic process		catalytic activity;protein binding	209	24.4	7.18
A0A0M3KB56	Uncharacterized protein	Anisakis simplex	ASIM_LOCUS17604	metabolic process			432	50.8	7.08
A0A0M3KBE3	Uncharacterized protein	Anisakis simplex	ASIM_LOCUS17691			catalytic activity;motor activity;structural molecule activity	421	48.3	6.23
A0A0M3KBF7	Uncharacterized protein	Anisakis simplex	ASIM_LOCUS17705				152	15.4	5.77
A0A0M3KBS6	Uncharacterized protein	Anisakis simplex	ASIM_LOCUS17825	regulation of biological process;response to stimulus		catalytic activity;nucleotide binding	211	23.5	7.02
A0A0M3KBV3	Uncharacterized protein	Anisakis simplex	ASIM_LOCUS17851	metabolic process		protein binding	289	32.8	5.27
A0A0M3KCD2	Uncharacterized protein	Anisakis simplex	ASIM_LOCUS18030	metabolic process		catalytic activity	354	38.8	8.82
A0A0M3KCE7	Uncharacterized protein	Anisakis simplex	ASIM_LOCUS18045				583	65.5	4.84
A0A0M3KCX7	Uncharacterized protein	Anisakis simplex	ASIM_LOCUS18224		membrane		169	19.3	10.26
A0A0M3KCZ5	Uncharacterized protein	Anisakis simplex	ASIM_LOCUS18243				160	19	9.63
A0A0M3KD65	Uncharacterized protein	Anisakis simplex	ASIM_LOCUS18315			protein binding	449	48.6	4.93
A0A0M3KD66	Uncharacterized protein	Anisakis simplex	ASIM_LOCUS18313				93	9.9	4.84
A0A0M3KD67	Uncharacterized protein	Anisakis simplex	ASIM_LOCUS18314	metabolic process			341	39.5	7.85
A0A0M3KDA9	Uncharacterized protein	Anisakis simplex	ASIM_LOCUS18358				184	21.7	5.03
A0A0M3KDI3	Uncharacterized protein	Anisakis simplex	ASIM_LOCUS18433				307	35.4	6.18
A0A0M3KDK5	Uncharacterized protein	Anisakis simplex	ASIM_LOCUS18453		membrane		159	18.3	6.64
A0A0M3KDM2	Uncharacterized protein	Anisakis simplex				protein binding	431	46.1	4.79
A0A0M3KDQ3	Uncharacterized protein	Anisakis simplex	ASIM_LOCUS18501		membrane		293	32.6	9.11
A0A0M3KEI5	Uncharacterized protein	Anisakis simplex	ASIM_LOCUS18784	metabolic process		catalytic activity	266	28.6	8.38
A0A0M3KER2	Uncharacterized protein	Anisakis simplex	ASIM_LOCUS18860				306	35.1	4.74
A0A0M3KG28	Uncharacterized protein	Anisakis simplex	ASIM_LOCUS19326	metabolic process		catalytic activity	261	28.6	8.15
A0A0M3KGE3	Uncharacterized protein	Anisakis simplex					245	28.1	9.51
A0A0M3KGS5	Uncharacterized protein	Anisakis simplex	ASIM_LOCUS19572	metabolic process;regulation of biological process	cytoplasm	protein binding	176	20.8	6.3
A0A0M3KGX6	Uncharacterized protein	Anisakis simplex	ASIM_LOCUS19625				397	42	4.88
A0A0M3KH33	Uncharacterized protein	Anisakis simplex	ASIM_LOCUS19681				224	24.9	6.98
A0A0M3KIQ4	Uncharacterized protein	Anisakis simplex	ASIM_LOCUS20252				143	15.4	6.76
A0A0M3KJI4	Uncharacterized protein	Anisakis simplex		metabolic process			226	26	8.31
A0A0M3KJU5	Uncharacterized protein	Anisakis simplex	ASIM_LOCUS20643				215	23.8	7.02
A0A158PMT6	Uncharacterized protein	Anisakis simplex	ASIM_LOCUS9870		cytoskeleton	protein binding	3635	413.1	5.88
A0A158PN91	Uncharacterized protein	Anisakis simplex	ASIM_LOCUS10888				1378	155.1	6.73
A0A158PNR2	Uncharacterized protein	Anisakis simplex	ASIM_LOCUS12135				312	33.8	6.76
A0A158PNR4	Uncharacterized protein	Anisakis simplex	ASIM_LOCUS12165				1775	192.8	4.84
A0A158PNZ2	Uncharacterized protein	Anisakis simplex	ASIM_LOCUS12703	metabolic process	membrane	catalytic activity;metal ion binding	1142	131.3	5
A0A158PP53	Uncharacterized protein	Anisakis simplex	ASIM_LOCUS13133			protein binding	3800	436.9	6.67
A0A158PP56	Uncharacterized protein	Anisakis simplex	ASIM_LOCUS13155	metabolic process		catalytic activity	500	53.6	6.89
A0A158PPG7	Uncharacterized protein	Anisakis simplex	ASIM_LOCUS13989		membrane		1116	123.7	7.36
A0A158PPI4	Uncharacterized protein	Anisakis simplex	ASIM_LOCUS14168		membrane	catalytic activity;structural molecule activity	956	95.8	8.56
A0A3P6N365	Uncharacterized protein	Anisakis simplex	ASIM_LOCUS1997				270	30	8.87
A0A3P6NDP5	Uncharacterized protein	Anisakis simplex	ASIM_LOCUS2860				393	45.7	6.06
A0A3P6NDY7	Uncharacterized protein	Anisakis simplex	ASIM_LOCUS4643				161	18.9	5.12
A0A3P6NSE0	Uncharacterized protein	Anisakis simplex	ASIM_LOCUS7633				35	4.1	5.26
A0A3P6P0X1	Uncharacterized protein	Anisakis simplex	ASIM_LOCUS6469				91	10.9	4.92
A0A3P6P1H6	Uncharacterized protein	Anisakis simplex	ASIM_LOCUS6558				126	14.5	9.11
A0A3P6PG32	Uncharacterized protein	Anisakis simplex	ASIM_LOCUS2265				205	23.9	8.76
A0A3P6PJC7	Uncharacterized protein	Anisakis simplex	ASIM_LOCUS2956				185	20.7	6.28
A0A3P6PX58	Uncharacterized protein	Anisakis simplex	ASIM_LOCUS4789				141	14.9	5.34
A0A3P6QK39	Uncharacterized protein	Anisakis simplex	ASIM_LOCUS11926				1625	180.9	5.07
A0A3P6QS93	Uncharacterized protein	Anisakis simplex	ASIM_LOCUS12097				839	93.6	7.14
A0A3P6QV39	Uncharacterized protein	Anisakis simplex	ASIM_LOCUS12492				3925	440.2	7.14
A0A3P6RAH4	Uncharacterized protein	Anisakis simplex	ASIM_LOCUS15747				899	97.5	5.33
A0A3P6RF88	Uncharacterized protein	Anisakis simplex	ASIM_LOCUS10232				974	109.6	7.84
A0A3P6RNZ1	Uncharacterized protein	Anisakis simplex	ASIM_LOCUS15639				1620	189.1	5.15
A0A3P6RPM0	Uncharacterized protein	Anisakis simplex	ASIM_LOCUS16031				144	16.4	4.93
A0A3P6S1K1	Uncharacterized protein	Anisakis simplex	ASIM_LOCUS17747				387	45.4	5.83
A0A3P6S5J2	Uncharacterized protein	Anisakis simplex	ASIM_LOCUS19632				131	15.5	6.8
A0A3P6S6N1	Uncharacterized protein	Anisakis simplex	ASIM_LOCUS19146				228	26.7	8.97
A0A3P6SCE0	Uncharacterized protein	Anisakis simplex	ASIM_LOCUS19001				230	26.5	5.08
A0A3P6SIA8	Uncharacterized protein	Anisakis simplex	ASIM_LOCUS14899				279	32	4.86
A0A3P6TB17	Uncharacterized protein	Anisakis simplex	ASIM_LOCUS18071				425	47.1	6.05
A0A0M3IZQ5	Uncharacterized protein	Anisakis simplex					301	33.4	8.09
A0A0M3J2Y9	Uncharacterized protein	Anisakis simplex					109	11.3	5.39
A0A0M3J6I1	Uncharacterized protein	Anisakis simplex	ASIM_LOCUS3017				88	9.6	4.7
A0A0M3J766	Uncharacterized protein	Anisakis simplex	ASIM_LOCUS3249	metabolic process;transport		transporter activity	115	13.5	6.06
A0A0M3J8K2	Uncharacterized protein	Anisakis simplex	ASIM_LOCUS3732	metabolic process		nucleotide binding;protein binding	156	16.5	5.33
A0A0M3JAP1	Uncharacterized protein	Anisakis simplex					113	12.6	6.52
A0A0M3JCA4	Uncharacterized protein	Anisakis simplex	ASIM_LOCUS5039	metabolic process;response to stimulus		nucleotide binding;protein binding	144	16.4	4.69
A0A0M3JHW6	Uncharacterized protein	Anisakis simplex	ASIM_LOCUS6998			protein binding	84	9.7	7.18
A0A0M3JIN2	Uncharacterized protein	Anisakis simplex	ASIM_LOCUS7261				68	7.6	8.03
A0A0M3JN05	Uncharacterized protein	Anisakis simplex	ASIM_LOCUS8788				94	9.7	4.92
A0A0M3JQ36	Uncharacterized protein	Anisakis simplex	ASIM_LOCUS9522	metabolic process	membrane	catalytic activity	59	6.8	9.52
A0A0M3JQT8	Uncharacterized protein	Anisakis simplex	ASIM_LOCUS9778		membrane	protein binding	500	56	5
A0A0M3JR09	Uncharacterized protein	Anisakis simplex	ASIM_LOCUS9867	metabolic process	membrane;mitochondrion	catalytic activity	172	20.3	9.14
A0A0M3JRB0	Uncharacterized protein	Anisakis simplex	ASIM_LOCUS9986				176	20.4	7.15
A0A0M3JRR8	Uncharacterized protein	Anisakis simplex		metabolic process	membrane	catalytic activity;protein binding	480	54.7	7.18
A0A0M3JRV0	Uncharacterized protein	Anisakis simplex	ASIM_LOCUS10213			metal ion binding	337	38.1	7.77
A0A0M3JT85	Uncharacterized protein	Anisakis simplex	ASIM_LOCUS10786		membrane		180	19.9	8.35
A0A0M3JTK1	Uncharacterized protein	Anisakis simplex	ASIM_LOCUS10923			RNA binding	704	77.1	6.04
A0A0M3JU73	Uncharacterized protein	Anisakis simplex	ASIM_LOCUS11179	metabolic process		catalytic activity;nucleotide binding	651	73.3	6.68
A0A0M3JUN8	Uncharacterized protein	Anisakis simplex					205	22.8	8.62
A0A0M3JUY1	Uncharacterized protein	Anisakis simplex	ASIM_LOCUS11477				149	16.8	9.52
A0A0M3JV66	Uncharacterized protein	Anisakis simplex	ASIM_LOCUS11574				102	11.2	10.49
A0A0M3JXN4	Uncharacterized protein	Anisakis simplex	ASIM_LOCUS12587	metabolic process	membrane	catalytic activity	741	81.2	6.24
A0A0M3JYI3	Uncharacterized protein	Anisakis simplex	ASIM_LOCUS12936			metal ion binding;nucleotide binding;protein binding	529	60.1	6.16
A0A0M3JZ23	Uncharacterized protein	Anisakis simplex	ASIM_LOCUS13152		membrane		782	88.2	6.37
A0A0M3JZ53	Uncharacterized protein	Anisakis simplex	ASIM_LOCUS13189	metabolic process	membrane	catalytic activity	176	19.8	9.44
A0A0M3JZF1	Uncharacterized protein	Anisakis simplex	ASIM_LOCUS13305				481	53.5	7.05
A0A0M3JZY3	Uncharacterized protein	Anisakis simplex		metabolic process;regulation of biological process;response to stimulus		catalytic activity	1332	151.4	6.44
A0A0M3K0Z8	Uncharacterized protein	Anisakis simplex	ASIM_LOCUS13931			catalytic activity;motor activity;nucleotide binding;protein binding	157	18	7.24
A0A0M3K3Z7	Uncharacterized protein	Anisakis simplex	ASIM_LOCUS15095	transport	membrane	transporter activity	403	45.1	9.19
A0A0M3K580	Uncharacterized protein	Anisakis simplex	ASIM_LOCUS15528				163	18.6	8.46
A0A0M3K5W9	Uncharacterized protein	Anisakis simplex	ASIM_LOCUS15767	metabolic process		protein binding	785	88.2	6.18
A0A0M3K631	Uncharacterized protein	Anisakis simplex	ASIM_LOCUS15829	metabolic process			173	19.8	4.6
A0A0M3K7J2	Uncharacterized protein	Anisakis simplex	ASIM_LOCUS16340				138	16.5	9.64
A0A0M3K9K7	Uncharacterized protein	Anisakis simplex	ASIM_LOCUS17055	metabolic process		catalytic activity	267	28.4	7.46
A0A0M3K9T9	Uncharacterized protein	Anisakis simplex	ASIM_LOCUS17137	metabolic process		catalytic activity	332	35.8	7.23
A0A0M3KA42	Uncharacterized protein	Anisakis simplex	ASIM_LOCUS17240				229	26.1	9
A0A0M3KD69	Uncharacterized protein	Anisakis simplex	ASIM_LOCUS18317				74	8.8	4.75
A0A0M3KD72	Uncharacterized protein	Anisakis simplex	ASIM_LOCUS18320		membrane		521	60.8	5.33
A0A0M3KDC5	Uncharacterized protein	Anisakis simplex		metabolic process		catalytic activity;motor activity	592	68.9	5.49
A0A0M3KEK1	Uncharacterized protein	Anisakis simplex	ASIM_LOCUS18799		membrane		158	16.9	8.78
A0A0M3KF25	Uncharacterized protein	Anisakis simplex		metabolic process			441	48	8.44
A0A0M3KFN9	Uncharacterized protein	Anisakis simplex					187	22	8.92
A0A0M3KG35	Uncharacterized protein	Anisakis simplex	ASIM_LOCUS19333				252	29.5	8.22
A0A0M3KG79	Uncharacterized protein	Anisakis simplex	ASIM_LOCUS19377				207	23.9	5.31
A0A0M3KJW0	Uncharacterized protein	Anisakis simplex	ASIM_LOCUS20658				101	11.1	9.76
A0A158PN61	Uncharacterized protein	Anisakis simplex	ASIM_LOCUS10644	metabolic process	mitochondrion	catalytic activity	124	14.6	8.09
A0A158PP82	Uncharacterized protein	Anisakis simplex	ASIM_LOCUS13311				129	14.1	5.86
A0A158PPR3	Uncharacterized protein	Anisakis simplex	ASIM_LOCUS14720		membrane		509	57.4	6.95
A0A158PPS2	Uncharacterized protein	Anisakis simplex	ASIM_LOCUS14798			nucleotide binding	816	89.1	9.22
A0A3P6NY35	Uncharacterized protein	Anisakis simplex	ASIM_LOCUS3171				253	30.2	6.33
A0A3P6QXZ8	Uncharacterized protein	Anisakis simplex	ASIM_LOCUS8855				48	5.4	8.62
A0A3P6RWP4	Uncharacterized protein	Anisakis simplex	ASIM_LOCUS17573				215	24.4	4.7
A0A3P6S310	Uncharacterized protein	Anisakis simplex	ASIM_LOCUS18827				221	24.5	6.55
A0A3P6S466	Uncharacterized protein	Anisakis simplex	ASIM_LOCUS13928				978	108.6	5.94
A0A3P6TEJ7	Uncharacterized protein	Anisakis simplex	ASIM_LOCUS20740				215	24.3	5.22
A0A3P6UTR4	Uncharacterized protein	Anisakis simplex	ASIM_LOCUS20958				45	5	4.94
A0A0M3J779	Uncharacterized protein	Anisakis simplex	ASIM_LOCUS3262				164	17.4	6.51
A0A3P6PC18	Uncharacterized protein	Anisakis simplex	ASIM_LOCUS8759				129	14	8.43
A0A0M3K1E8	Uncharacterized protein	Anisakis simplex	ASIM_LOCUS14097	metabolic process		catalytic activity;nucleotide binding	107	12.1	7.56
A0A0M3J1U3	Uncharacterized protein	Anisakis simplex	ASIM_LOCUS1376			protein binding	232	25.6	4.61
A0A0M3KED1	Uncharacterized protein	Anisakis simplex				protein binding	372	41.2	4.28
A0A0M3KIF9	Uncharacterized protein	Anisakis simplex	ASIM_LOCUS20157				67	6.5	8.02
A0A0M3K5J4	Uncharacterized protein	Anisakis simplex	ASIM_LOCUS15642				134	13	4.54
A0A0M3J2A8	Uncharacterized protein	Anisakis simplex	ASIM_LOCUS1541	metabolic process		catalytic activity	296	32.1	6.9
A0A0M3JL17	Uncharacterized protein	Anisakis simplex		transport	endoplasmic reticulum		137	15.9	5.07
A0A0M3JGN4	Uncharacterized protein	Anisakis simplex	ASIM_LOCUS6567				123	14.3	4.91
A0A3P6QEK6	Uncharacterized protein (Fragment)	Anisakis simplex	ASIM_LOCUS12894				2889	315.7	4.91
A0A1L5SM68	UTP--glucose-1-phosphate uridylyltransferase	Anisakis simplex	UGP2	metabolic process		catalytic activity	455	51.8	7.84
A0A0M3JRD0	Vacuolar protein sorting-associated protein 13C (inferred by orthology to a human protein)	Anisakis simplex	ASIM_LOCUS10009				3317	372.6	5.95
A0A0M3JU23	Vigilin (inferred by orthology to a human protein)	Anisakis simplex	ASIM_LOCUS11125			RNA binding	1297	144.1	6.44
Q17162	Vinculin	Brugia malayi			cytoplasm;cytoskeleton;membrane	protein binding	993	110.1	6.49
A0A0M3IYN1	Vitellogenin domain-containing protein	Anisakis simplex	ASIM_LOCUS264	transport		transporter activity	184	20.7	5.39
A0A0M3JVS3	V-type proton ATPase catalytic subunit A (inferred by orthology to a C. elegans protein)	Anisakis simplex	ASIM_LOCUS11802	metabolic process;transport		catalytic activity;nucleotide binding;transporter activity	628	69.6	5.45
A0A0M3JYS1	V-type proton ATPase subunit E (inferred by orthology to a D. melanogaster protein)	Anisakis simplex	ASIM_LOCUS13038	transport		catalytic activity;transporter activity	226	26	7.02
A0A0M3K2A9	WD_REPEATS_REGION domain-containing protein	Anisakis simplex	ASIM_LOCUS14451			protein binding	322	35.2	7.96

## Sheet: venny A&B
List names	number of elements	number of unique elements
Sample A	764	764
Sample B	323	323
Overall number of unique elements		795
Names	total	elements
Sample A Sample B	292	A0A0M3KAE7
		A0A1L5SM78
		A0A3P6QLW6
		A0A0M3K064
		A0A0M3JYS1
		A0A158PNR2
		A0A0M3K2N9
		A0A0M3JUQ3
		A0A0M3KFB2
		A0A158PMT6
		A0A0M3JKD1
		A0A0M3JRD7
		A0A0M3JFL2
		A0A0M3K0N8
		A0A0M3K251
		A0A0M3IYQ5
		A0A3P6T8G2
		A0A0M3KBQ3
		A0A0M3KCD2
		A0A1L5SM68
		Q23381
		A0A0M3JWG7
		A0A0M3K0Z0
		A0A0M3JX55
		A0A0M3JU57
		A0A3P6RE65
		A0A0M3JAI6
		A0A0M3KA33
		A0A3P6NDY7
		A0A0M3KGH1
		A0A0M3JXS3
		A0A3P6RQA4
		A0A0M3IZ89
		A0A0M3K5W1
		A0A0M3KAB0
		A0A0M3IZC6
		A0A0M3JZV3
		A0A0M3J6C9
		A0A0M3JU93
		A0A0M3JT59
		A0A0M3JRP9
		A0A2R4KRP1
		A0A0M3JRP8
		A0A0M3JRA2
		A0A158PP77
		A0A0M3JK03
		A0A0M3KAV8
		A0A3P6QT32
		A0A0M3KCU8
		A0A0M3J8T0
		A0A0M3KDZ4
		A0A0M3JR99
		A0A0M3K3R5
		A0A0M3JXG1
		A0A158PMX4
		A0A0M3JSP5
		A0A0M3IZF7
		A0A0M3KAH2
		A0A0M3JXI1
		P23731
		A0A0M3JH52
		A0A0M3J2C0
		A0A0M3JXR9
		A0A0M3K613
		A0A0M3JTY4
		A0A3P6S1K1
		A0A0M3IZ21
		A0A0M3K4G1
		A0A0M3K9W1
		A0A0M3JJ69
		A0A0M3JAY1
		A0A3P6P1P0
		G4XTD3
		A0A0M3JY41
		A0A0M3KDA9
		A0A0M3JSS4
		A0A0B4SVM4
		A0A0M3IXZ4
		A0A158PPI4
		A0A0M3K776
		A0A0M3KCG3
		A0A0M3JQT9
		A0A0M3K3W5
		A0A0M3K8Y5
		A0A0M3KHK3
		G1FMP3
		A0A0M3K2A9
		A0A158PPN0
		A0A158PP53
		A0A3P6PG32
		A0A0M3K7G7
		A0A0M3K4H2
		A0A158PPJ9
		A0A0M3J6I4
		A0A0M3KGS5
		A0A0M3JBH8
		A0A0M3K3F2
		A0A0M3K821
		A0A0M3K916
		A0A0M3JXY6
		A0A3P6NHU0
		A0A0M3JRJ4
		A0A0M3K6Q9
		A0A0M3K0Z8
		A0A0M3JSD5
		A0A0M3JVS3
		A0A0M3JSY5
		A0A0M3KBD8
		A0A0M3J608
		A0A0M3K659
		A0A158PPF5
		A0A0M3JVZ6
		A0A3P6S5J2
		A0A3P6Q9L7
		A0A0M3K3S0
		A0A3P6QV39
		A0A0M3JSK9
		A0A0M3JWX2
		A0A0M3JSC0
		A0A0M3K444
		A0A0M3KCJ8
		A0A0M3K9I2
		A0A0M3JZM9
		A0A0M3JY59
		A0A0M3IZ99
		A0A0M3KBN6
		Q9U600
		A0A0M3IZE1
		A0A0M3JTM4
		A0A0M3JNJ2
		A0A0M3JTS5
		A0A0M3JF85
		A0A0M3K9Z6
		A0A0M3JX94
		A0A0M3K745
		A0A0M3JWX3
		A0A0M3JYQ0
		A0A0M3K405
		A0A0M3JGA9
		A0A0M3JVL9
		A0A0M3JDM2
		A0A158PMT2
		A0A0M3KD66
		A0A097IYF9
		A0A0M3JUZ4
		A0A0M3K505
		A0A0M3JU70
		A0A0M3JS34
		A0A0M3JRB2
		A0A0M3K769
		A0A3P6RNZ1
		A0A0M3KCB9
		A0A0M3JX08
		A0A3P6RPM0
		A0A0M3J0Q8
		A0A0M3K732
		A0A0M3KCE7
		A0A0M3J2S6
		A0A0M3KG28
		A0A0M3JA13
		A0A3P6UTR4
		A0A0M3J064
		A0A0M3KD54
		A0A0M3K0Q9
		A0A0M3J1S0
		A0A0M3J7K8
		A0A0M3JYB5
		A0A0M3IYH2
		A0A3P6RAH4
		A0A158PMS3
		A0A158PP35
		A0A097IYH5
		L7V1I9
		A0A0M3JW99
		A0A0M3KB56
		A0A0M3K059
		A0A0M3J3L5
		A0A0M3IZR0
		A0A0M3K9M9
		A0A0M3KBF7
		A0A0M3JM12
		A0A158PN91
		A0A0M3JWQ2
		A0A3P6QS93
		A0A0M3J766
		A0A023W3Z5
		A0A0M3KIK6
		A0A0M3JA46
		A0A3P6RU49
		A0A0M3KC58
		A0A0M3K080
		A0A0M3J183
		A0A0M3K875
		A0A0M3J4H0
		A0A346RVR1
		A0A0M3JT07
		A0A0M3K2L4
		A0A0M3JUY0
		A0A3P6P1H6
		A0A0M3KAG2
		A0A0M3KD67
		A0A0M3KDI3
		A0A0M3K8L6
		A0A0M3IZU8
		A0A0M3J6B6
		A0A0M3KBE3
		A0A0M3JFS7
		A0A3P6NUD5
		A0A0M3KGL2
		A0A0M3KEJ3
		A0A0M3K9E5
		A0A0M3IZV9
		A0A0M3JZQ3
		A0A0M3JT84
		A0A0M3JBD5
		A0A0M3K5J0
		A0A158PNC2
		A0A3P6PAA9
		A0A0M3JWC5
		A0A0M3K7H9
		A0A0M3J577
		A0A3P6NH68
		A0A0M3JB53
		A0A0M3J1J1
		A0A0M3JUZ9
		A0A3P6SLJ0
		A0A0M3KAY8
		A0A158PP56
		A0A0M3JSE0
		A0A0M3K232
		A0A0M3J6F1
		A0A0M3KAG0
		A0A0M3JGV0
		A0A0M3JJE8
		A0A0M3JBK1
		A0A0M3K1Y0
		Q09508
		A0A0M3K6Z5
		A0A0M3JU20
		A0A0M3JYW9
		A0A068FMJ2
		A0A0M3JV41
		A0A3P6PJC7
		A0A0M3J3F7
		A0A0M3J2Q2
		A0A0M3K5Y3
		A0A0M3IZK3
		A0A0M3K5H6
		A0A0M3JIN2
		A0A0M3K7Q0
		A0A0M3K9T9
		A0A158PN23
		A0A0M3JU27
		A0A0M3K219
		A0A0M3K8N1
		A0A0M3JNY8
		A0A0M3IY31
		A0A0M3JY91
		A0A0M3K120
		A0A0M3J159
		A0A0M3KBA5
		A0A0M3JYB9
		A0A0M3JWX6
		A0A0M3K2Z8
		A0A0M3K705
		A0A0M3KCZ5
		A0A0M3JZD5
		A0A0M3JVZ7
		A0A0M3K8Q6
		A0A0M3JR36
		A0A3P6PX58
		A0A0M3KDM2
		A0A0M3KD65
		A0A0M3K221
		A0A0M3JSY8
		A0A0M3K9Z9
		Q05893
		A0A0M3K7C5
		A0A0M3K1X9
		A0A0M3K529
		A0A0M3K8S1
		A0A0M3KB82
		A0A346RVR5
		A0A0M3J0T6
		A0A0M3KB37
		A0A3P6S6N1
		A0A0M3JVM9
		A0A0M3K5C5
		A0A0M3KF25
		A0A0M3K1G1
		A0A0M3K6U5
		A0A0M3K5M3
Sample A	472	A0A0M3JXH9
		A0A0M3K2M8
		A0A158PPS2
		A0A0M3KAA6
		A0A0M3JU79
		A0A0M3JZQ6
		A0A158PP82
		A0A0M3JRE6
		A0A0M3JV05
		A0A346RVJ4
		A0A0M3JX51
		A0A0M3J172
		A0A0M3JRZ5
		A0A0M3JW02
		A0A0M3JZK2
		A0A0M3K4F6
		A0A0M3JSL0
		A0A0M3JYQ4
		A0A0M3JHW6
		A0A0M3K3M8
		Q27249
		A0A0M3JTK1
		A0A0M3K5D8
		A0A0M3K762
		A0A346RVL5
		A0A0M3KDV4
		A0A0M3IY14
		A0A158PN31
		A0A0M3JXM1
		A0A0M3K3J2
		P26267
		A0A0M3KJW0
		A0A0M3JZR1
		A0A0M3K6C4
		A0A0M3JTG0
		A0A3P6PI95
		A0A0M3JUR6
		A0A0M3K491
		A0A346RVQ4
		A0A0M3JDM9
		A0A0M3K1X3
		A0A3P6P0X1
		A0A0M3JS04
		A1IKL2
		A0A0M3K8K5
		A0A0M3JRM0
		A0A0M3JRY9
		A0A0M3KFP5
		A0A0M3JH90
		A0A0M3K4B4
		A0A0M3J6I1
		A0A0M3K1N2
		A0A0M3K087
		A0A0M3JRL3
		A0A0M3KGB4
		A0A0M3IYN3
		A0A0M3JL06
		A0A0B4SV59
		A0A158PN61
		A0A0M3JSH7
		A0A0M3IYC8
		A0A0M3IYX4
		A0A0M3JZN2
		A0A0M3K4K4
		A0A0M3K6G9
		P90992
		A0A0M3J1F4
		A0A0M3J539
		A0A0M3KDQ4
		A0A3P6S466
		A0A0M3J236
		A0A0M3KFN9
		A0A0M3IY22
		A0A0M3J505
		A0A0M3K1N9
		A0A0M3JXA3
		A0A0M3KGN1
		A0A0M3JR09
		A0A3P6NBS7
		A0A0M3J8R5
		A0A0M3JSE8
		A0A0M3KE66
		A0A0M3JVI3
		A0A3P6S270
		A0A0M3K1M6
		A0A158PMW3
		A0A3P6S310
		A0A0M3K332
		A0A0M3JWY1
		A0A0M3KJW8
		A0A0M3J8K2
		A0A0M3JY22
		A0A0M3JEG0
		A0A0M3JGY9
		A0A0M3JZ51
		A0A0M3J4T4
		A0A0M3K865
		A0A0M3J329
		A0A0M3JWP9
		A0A0M3KDK5
		A0A0M3J9H2
		A0A0M3JYP9
		A0A0M3K0L5
		A0A0M3JY66
		A0A3P6RWP4
		A0A3P6QEK6
		A0A158PNX7
		A0A0M3K0W5
		A0A0M3K8M6
		A0A3P6R855
		A0A3P6SCE0
		A0A158PN86
		A0A0M3KDJ8
		A0A158PPR3
		A0A3P6RF88
		A0A0M3J6V4
		A0A0M3KDK6
		A0A0M3IYV1
		A0A0M3KBB5
		A0A3P6PEM0
		A0A0M3JA06
		A0A0M3J201
		A0A0M3JU23
		A0A0M3J7M0
		A0A0M3KDQ3
		A0A0M3JZY3
		A0A0M3KJU5
		A0A0M3JT87
		A0A0M3JVL0
		A0A0M3J0N5
		A0A0M3JSC1
		A0A0M3JU73
		A0A0M3JFX7
		A0A0M3JTM9
		A0A0M3K1X5
		A0A0M3K2T2
		A0A0M3JQX7
		A0A3P6QLX8
		A0A0M3KG31
		A0A158PMS6
		A0A0M3JSK8
		A0A0M3JZF1
		A0A0M3K9C1
		A0A0M3JXJ4
		A0A0M3K7C8
		A0A0M3K093
		A0A0M3K184
		A0A0M3JT69
		A0A0M3JZH0
		A0A3P6NY35
		A0A0M3J081
		A0A0M3K937
		A0A0M3K631
		A0A0M3IYS0
		A0A0M3K9W7
		A0A0M3JTD5
		A0A0M3K6Z2
		A0A346RVJ6
		A0A0M3K2P0
		A0A0M3IZ64
		A0A0M3KD72
		A0A0M3K6V7
		A0A0M3K1E5
		A0A0M3IYR0
		A0A0M3JUP2
		A0A0M3JRB4
		A0A0M3K2C4
		A0A0M3K0J7
		A0A0M3JS06
		A0A0M3KDC5
		A0A0M3K6M8
		Q14QT4
		A0A158PN62
		A0A0M3JXS5
		A0A0M3K5W7
		A0A3G5BC99
		A0A0M3K1G9
		A0A158PNI3
		A0A0M3K010
		A0A0M3K7F9
		A0A0M3JZE7
		A0A0M3K3R7
		A0A0M3KIJ0
		A0A0M3JXT3
		A0A0M3IYD0
		A0A0M3K8Z5
		A0A0M3JV03
		A0A0M3JUN8
		A0A0M3IYV2
		A0A0M3IYN1
		A0A0M3JUG1
		A0A0M3JVN6
		A0A0M3IY35
		A0A0M3JQT5
		A0A3P6NDP5
		A0A0M3JEM2
		A0A0M3J921
		O16305
		A0A0M3J2Y9
		A0A0M3J2N5
		A0A0M3J633
		A0A0M3JS83
		A0A0M3K809
		A0A0M3JT78
		A0A0M3KFX5
		A0A3P6Q861
		A0A0M3JT14
		A0A158PN69
		A0A0M3JJL9
		A0A0M3JT20
		A0A0M3JZV1
		A0A0M3JRT3
		A0A0M3JZ53
		A0A158PP38
		A0A0M3KEI5
		A0A0M3K609
		A0A0M3K9H9
		A0A158PNR4
		A0A0M3JRV0
		A0A0M3JZD0
		A0A0M3JXN4
		A0A3P6NSE0
		A0A0M3K2P7
		A0A0M3KFV9
		A0A158PMR9
		A0A158PNG4
		A0A0M3JQZ3
		A0A0M3K035
		A0A0M3JZW6
		A0A0M3J0G5
		A0A0M3IZP0
		A0A0M3K8A1
		A0A0M3J8K4
		A0A0M3J7F3
		A0A0M3JWT3
		A0A0M3JUE7
		A0A3P6Q6B0
		A0A3P6TB17
		A0A0M3JT94
		A0A0M3JTQ4
		A0A0M3K5J2
		A0A0M3K4R1
		A0A0M3JN05
		A0A0M3K4P0
		Q9U602
		A0A0M3JRA5
		A0A0M3JX96
		A0A0M3JYV7
		A0A0M3KI13
		A0A0M3JRR8
		A0A0M3JS84
		A0A0M3K9K7
		A0A0M3JYT8
		A0A0M3IZX7
		A0A0M3K655
		A0A0M3KER2
		A0A0M3JRW5
		A0A3P6QHA8
		A0A0M3J1J6
		A0A0M3JYU1
		A0A0M3JYQ5
		A0A0M3J250
		A0A3P6PY96
		A0A0M3KIJ2
		A0A0M3K580
		A0A0M3JDJ0
		A0A0M3K2I1
		A0A0M3K7J3
		A0A0M3JRX0
		A0A0M3JY25
		A0A0M3JU72
		A0A0M3JRK1
		A0A0M3K7M4
		A0A0M3KCW4
		A0A0M3K269
		A0A0M3K3X7
		A0A3P6SPC9
		A0A0M3J6W1
		A0A0M3KAL6
		A0A0M3K0A5
		A0A0M3JXH5
		A0A3P6RXW3
		A0A0M3JYU4
		A0A0M3K208
		A0A0M3JLT0
		A0A0M3JT99
		A0A0M3JUI0
		A0A0M3JQT8
		A0A0M3KCG9
		A0A0M3J3P1
		A0A0M3KH33
		A0A0M3K4N1
		A0A0M3J613
		A0A0M3JTX4
		A0A0M3K7C2
		A0A0M3JD61
		A0A0M3K6M6
		Q17162
		A0A0M3JQZ1
		A0A0M3J3U0
		A0A0M3K7K9
		A0A158PPG7
		A0A0M3K8M3
		A0A0M3JTF7
		A0A0M3KBW3
		A0A0M3KEK1
		A0A158PNG9
		A0A0M3J208
		A0A0M3K0G7
		A0A0M3JY08
		A0A0M3K9G7
		A0A0M3JR90
		A0A0M3JUY1
		A0A0M3KGX6
		A0A0M3K0W1
		A0A0M3KAE3
		A0A0M3JYI3
		A0A158PN34
		A0A3P6TEJ7
		A0A0M3K210
		A0A0M3JRR0
		A0A0M3KG79
		A0A0M3JQT2
		A0A0M3IZQ5
		O61308
		A0A0M3JS59
		A0A0M3J5H0
		A0A0M3JVG6
		A0A0M3JZE2
		A0A0M3JTR7
		A0A0M3JYC6
		A0A158PN74
		A0A0M3KB73
		A0A0M3K5W9
		A0A0M3JAJ1
		A0A0M3JJT3
		A0A0M3J0T2
		A0A0M3JZ90
		A0A0M3K5A6
		A0A0M3KBR2
		A0A0M3JBZ5
		A0A0M3JWX4
		A0A0M3K0T4
		A0A0M3K1E1
		A0A3P6QK39
		A0A0M3JT63
		A0A0M3JVB3
		A0A0M3JAP1
		A0A0M3K810
		A0A0M3JRM3
		A0A0M3KA42
		A0A0M3K9Z0
		A0A0M3KJT7
		A0A0M3JW62
		A0A0M3KBV1
		A0A3P6SIA8
		A0A0G2YNB9
		A0A0M3JYL8
		A0A0M3KAU7
		A0A0M3KCE6
		A0A0M3K2K1
		A0A3P6NCX5
		A0A0M3JRD0
		A0A0M3JUR2
		A0A3P6QXZ8
		A0A0M3JQ36
		A0A0M3IYJ8
		A0A0R5QAG5
		A0A0M3K7S7
		A0A0M3JYW1
		A0A0M3K8Y8
		A7M6S9
		A0A0M3K5X6
		A0A0M3K458
		A0A0M3JU26
		A0A0M3J888
		A0A158PMW0
		A0A0M3JQY7
		A0A0M3JZT4
		A0A0M3JYS8
		A0A0M3K9Y6
		A0A0M3K635
		A0A0M3KCX7
		A0A0M3JU76
		A0A0M3J3Y3
		A0A0M3JWZ2
		A0A0M3J6B4
		A0A0M3JX83
		A0A0M3KDQ8
		A0A0M3K8Z2
		A0A0M3JT42
		A0A0M3KI67
		A0A0M3KGE3
		A0A0M3K4U8
		A0A0M3K947
		A0A0M3J5E3
		A0A0M3KBL7
		A0A0M3KG35
		A0A0M3KBV3
		A0A0M3KJ01
		A0A0M3JWX5
		A0A0M3JLV2
		A0A0M3JRB0
		A0A0M3K0N6
		A0A3P6N365
		A0A0M3KBS6
		A0A0M3KFZ8
		A0A0M3KB74
		A0A0M3KBJ8
		A0A0M3IZQ1
		A0A0M3JSH5
		A0A0M3JW12
		P26914
		A0A0M3JT28
		A0A0M3JT02
		A0A346RVP8
		A0A0M3K9X8
		A0A0M3K9C0
		A0A0M3JVI9
		A0A0M3JTD3
		A0A0M3KJI4
		A0A0M3JRB7
		A0A0M3KAB1
		A0A0M3JRT2
		A0A0M3JCA4
		A0A0M3J648
		A0A0M3IZE0
		A0A221C790
		A0A0M3JS60
		A0A0M3JUU4
		A0A0M3K910
		A0A0M3J1Y7
		A0A0M3KKP7
		A0A0M3JXA1
		A0A0M3K9P2
		A0A0M3J5G4
		A0A0M3J0A0
		A0A0M3JV66
		P36609
		A0A0M3K214
		A0A1L5SM67
		A0A0M3KE06
		A0A0M3JRE8
		A0A0M3K7J2
		A0A0M3J315
		A0A0M3J5J0
		A0A0M3J225
		A0A0M3K0E8
		A0A0M3KD77
		A0A0M3J9P3
		A0A0M3JT85
		A0A0M3K4H6
		A0A0M3KIQ4
		A0A0M3KGN6
		A0A0M3JXP0
		A0A0M3KCF5
		A0A0M3K3Z7
		A0A0M3KD69
		A0A0M3K5S1
		A0A158PNZ2
		A0A0M3JRF7
		A0A0M3JZ23
		A0A0M3KGA6
		A0A0M3JRD3
		A0A0M3JS37
		A0A0M3IY29
		A0A0M3JVA0
		A0A346RVL8
		A0A0M3J0C8
		A0A0M3JUD5
		A0A0M3K7W7
		A0A0M3JHY6
Sample B	31	A0A3P6T875
		A0A0M3K1E8
		A0A0M3KED1
		A0A3P6PC18
		A0A0M3JUY6
		Q9XTT9
		A0A0M3K8I9
		A0A0M3KIF9
		P02566
		A0A158PPJ2
		A0A0M3J779
		A0A0M3K5J4
		A0A0M3J7F1
		A0A158PN13
		A0A0M3J9Q1
		A0A3P6SU45
		A0A0M3JGG9
		A0A0M3J1U3
		A0A0M3IZU4
		A0A0M3JVB9
		A0A0M3JGN4
		A0A0M3JL17
		A0A0M3K252
		A0A0M3JR55
		A7M6T7
		A0A0M3J2A8
		A0A0M3JG68
		A0A0M3JZU3
		A0A0M3JZS7
		A0A0M3K555
		A0A0M3JTQ2

## Sheet: A+B shared 292
Accession	Description	Specie	Gene	Biological Process	Cellular Component	Molecular Function	# AAs	MW [kDa]	calc. pI
A0A1L5SM78	1,4-alpha-glucan branching enzyme	Anisakis simplex	GBE	metabolic process		catalytic activity	683	78.7	6.24
A0A0M3J0T6	14-3-3-like protein 2 (inferred by orthology to a C. elegans protein)	Anisakis simplex	ASIM_LOCUS1019			protein binding	308	34.9	4.98
A0A346RVR1	2,3-bisphosphoglycerate-independent phosphoglycerate mutase (Fragment)	Anisakis simplex	ipgm				436	48.6	6.8
G1FMP3	24 kDa protein	Anisakis simplex					212	23.5	8.69
A0A0M3K3W5	40S ribosomal protein S14 (inferred by orthology to a C. elegans protein)	Anisakis simplex	ASIM_LOCUS15063	metabolic process	ribosome	structural molecule activity	151	16.3	10.45
A0A0M3KAV8	40S ribosomal protein S20 (inferred by orthology to a human protein)	Anisakis simplex	ASIM_LOCUS17507	metabolic process	ribosome	RNA binding;structural molecule activity	120	13.5	9.33
A0A0M3K8Q6	40S ribosomal protein S3 (inferred by orthology to a C. elegans protein)	Anisakis simplex	ASIM_LOCUS16754	metabolic process	ribosome	RNA binding;structural molecule activity	249	27.6	9.79
A0A0M3JXG1	40S ribosomal protein S8	Anisakis simplex	ASIM_LOCUS12502	metabolic process	ribosome	structural molecule activity	208	23.8	10.58
A0A0M3JAY1	40S ribosomal protein SA (inferred by orthology to a C. elegans protein)	Anisakis simplex	ASIM_LOCUS4566	metabolic process	ribosome	structural molecule activity	187	20.8	7.96
A0A0M3JRP9	60S acidic ribosomal protein P0	Anisakis simplex	ASIM_LOCUS10154		ribosome		326	35.7	5.86
A0A0M3JXI1	60S ribosomal protein L10 (inferred by orthology to a C. elegans protein)	Anisakis simplex	ASIM_LOCUS12526	metabolic process	ribosome	structural molecule activity	214	24.8	10.1
A0A0M3JU70	60S ribosomal protein L13 (inferred by orthology to a C. elegans protein)	Anisakis simplex	ASIM_LOCUS11176	metabolic process	ribosome	structural molecule activity	212	24.6	11.22
A0A0M3JRJ4	60S ribosomal protein L4 (inferred by orthology to a C. elegans protein)	Anisakis simplex	ASIM_LOCUS10089	metabolic process	ribosome	structural molecule activity	360	40.6	10.95
A0A0M3JWX6	60S ribosomal protein L7 (inferred by orthology to a C. elegans protein)	Anisakis simplex	ASIM_LOCUS12286				244	28.5	10.4
A0A0M3JVZ6	6-phosphogluconate dehydrogenase, decarboxylating	Anisakis simplex	ASIM_LOCUS11890	metabolic process		catalytic activity	528	58.4	8.31
A0A0M3K5H6	78 kDa glucose-regulated protein (inferred by orthology to a human protein)	Anisakis simplex	ASIM_LOCUS15624	cell organization and biogenesis		catalytic activity;nucleotide binding	679	75.4	5.21
A0A0M3KFB2	AAA domain-containing protein	Anisakis simplex	ASIM_LOCUS19060	metabolic process;response to stimulus		catalytic activity;nucleotide binding;RNA binding	384	42.5	5.19
A0A0M3JTM4	AB hydrolase-1 domain-containing protein	Anisakis simplex	ASIM_LOCUS10953		membrane	catalytic activity	379	44.1	6.58
A0A0M3KAB0	Acetyl-CoA acetyltransferase, mitochondrial (inferred by orthology to a human protein)	Anisakis simplex	ASIM_LOCUS17308	metabolic process		catalytic activity	411	43.2	8.13
A0A0M3J0Q8	Acetyl-CoA acetyltransferase, mitochondrial (inferred by orthology to a human protein)	Anisakis simplex	ASIM_LOCUS991	metabolic process		catalytic activity	332	35.7	7.68
A0A0M3K8Y5	AcetylCoA_hyd_C domain-containing protein	Anisakis simplex		metabolic process		catalytic activity	482	52.4	7.5
A0A0M3KBN6	AcetylCoA_hyd_C domain-containing protein	Anisakis simplex	ASIM_LOCUS17784				81	8.9	9.25
A0A0M3JUQ3	Aconitate hydratase, mitochondrial	Anisakis simplex	ASIM_LOCUS11389	metabolic process	mitochondrion	catalytic activity;metal ion binding	784	85.5	7.87
A0A0B4SVM4	Actin 2	Anisakis simplex				nucleotide binding	376	42.2	5.49
A0A158PPJ9	Actin-interacting protein 1 (inferred by orthology to a D. melanogaster protein)	Anisakis simplex	ASIM_LOCUS14303			protein binding	668	73.6	6.95
A0A158PMX4	Adenylate kinase isoenzyme 1	Anisakis simplex	ASIM_LOCUS10106	metabolic process	cytoplasm	catalytic activity;nucleotide binding	216	24	8.88
A0A3P6P1P0	AdoHcyase_NAD domain-containing protein	Anisakis simplex	ASIM_LOCUS3964				245	26.5	6.29
A0A0M3JBD5	Aldedh domain-containing protein	Anisakis simplex		metabolic process		catalytic activity	56	6.2	8.54
A0A0M3JBK1	Aldedh domain-containing protein	Anisakis simplex		metabolic process		catalytic activity	150	15.7	8.25
A0A0M3JNJ2	Aldedh domain-containing protein	Anisakis simplex	ASIM_LOCUS8975	metabolic process		catalytic activity	137	15.3	5.53
A0A0M3KA33	Aldedh domain-containing protein	Anisakis simplex	ASIM_LOCUS17230	metabolic process		catalytic activity	500	55.4	5.88
A0A023W3Z5	Alpha-1,4 glucan phosphorylase	Anisakis simplex	GP	metabolic process		catalytic activity	863	99.4	6.29
A0A0M3J2C0	Aminomethyltransferase, mitochondrial (inferred by orthology to a human protein)	Anisakis simplex			membrane		252	27.5	9.03
A0A3P6PAA9	AMP-binding domain-containing protein (Fragment)	Anisakis simplex	ASIM_LOCUS7752				84	9.4	7.42
A0A0M3K3F2	AMPK1_CBM domain-containing protein	Anisakis simplex	ASIM_LOCUS14900	metabolic process		catalytic activity;protein binding	328	38.5	5.11
L7V1I9	Ani s 2 allergen	Anisakis simplex		metabolic process;regulation of biological process	cytoplasm;Golgi	catalytic activity;motor activity	869	100.4	5.3
A0A0M3JYB5	AO66 ankyrin (inferred by orthology to a C. elegans protein)	Anisakis simplex	ASIM_LOCUS12855	regulation of biological process;response to stimulus		protein binding	2387	261.4	6.44
A0A0M3IXZ4	Apolipophorins (inferred by orthology to a D. melanogaster protein)	Anisakis simplex	ASIM_LOCUS19	transport		transporter activity	3289	371.1	7.9
A0A0M3IYH2	Apolipophorins (inferred by orthology to a D. melanogaster protein)	Anisakis simplex	ASIM_LOCUS205	transport		transporter activity	1250	140.7	8.87
A0A0M3IZ21	Apolipoprotein B-100 (inferred by orthology to a human protein)	Anisakis simplex	ASIM_LOCUS404				720	82.4	9.48
A0A0M3KC58	Apolipoprotein lipid transfer particle (inferred by orthology to a D. melanogaster protein)	Anisakis simplex	ASIM_LOCUS17955				493	54.5	6.34
A0A0M3J064	Aspartate aminotransferase (inferred by orthology to a S. mansoni protein)	Anisakis simplex	ASIM_LOCUS797	metabolic process		catalytic activity	213	23.7	6.52
A0A0M3K505	Aspartate--tRNA ligase, cytoplasmic (inferred by orthology to a C. elegans protein)	Anisakis simplex	ASIM_LOCUS15453	metabolic process	cytoplasm	catalytic activity;nucleotide binding	523	59.1	6.62
A0A0M3JR36	AT02348p (inferred by orthology to a D. melanogaster protein)	Anisakis simplex	ASIM_LOCUS9902			catalytic activity;metal ion binding	412	43.7	6.84
A0A0M3K1X9	AT04676p (inferred by orthology to a D. melanogaster protein)	Anisakis simplex	ASIM_LOCUS14301	metabolic process		catalytic activity	359	40.4	8.1
A0A0M3JZQ3	ATP synthase F(0) complex subunit B1, mitochondrial (inferred by orthology to a human protein)	Anisakis simplex	ASIM_LOCUS13429	metabolic process;transport		transporter activity	291	34.3	8.84
A0A0M3JY91	ATP synthase subunit alpha	Anisakis simplex		metabolic process;transport		catalytic activity;nucleotide binding;transporter activity	547	59.5	7.97
A0A0M3K219	ATP synthase subunit beta	Anisakis simplex	ASIM_LOCUS14347	metabolic process;transport		catalytic activity;nucleotide binding;transporter activity	514	55	5.76
A0A158PMS3	ATP-dependent 6-phosphofructokinase	Anisakis simplex		metabolic process	cytoplasm	catalytic activity;metal ion binding;nucleotide binding	851	93.7	7.28
A0A0M3K8S1	B12-binding domain-containing protein	Anisakis simplex	ASIM_LOCUS16769	metabolic process	membrane	catalytic activity;metal ion binding	612	67.9	8.69
A0A0M3IZ89	Basement membrane proteoglycan (inferred by orthology to a C. elegans protein)	Anisakis simplex	ASIM_LOCUS472			protein binding	417	45.3	5.96
A0A0M3K6Z5	Basement membrane proteoglycan (inferred by orthology to a C. elegans protein)	Anisakis simplex	ASIM_LOCUS16143				657	72.3	6.44
A0A0M3KBD8	Bifunctional glyoxylate cycle protein (inferred by orthology to a C. elegans protein)	Anisakis simplex	ASIM_LOCUS17686	metabolic process		catalytic activity	418	47.7	6.15
A0A0M3JTY4	Calcium-transporting ATPase	Anisakis simplex	ASIM_LOCUS11076	transport	membrane	catalytic activity;metal ion binding;nucleotide binding;transporter activity	1190	130.6	5.39
A0A0M3K0Z0	Calcium-transporting ATPase	Anisakis simplex	Ca-P60A	transport	endoplasmic reticulum;membrane	catalytic activity;metal ion binding;nucleotide binding;transporter activity	1057	116.5	5.36
A0A3P6RQA4	Calsequestrin	Anisakis simplex	ASIM_LOCUS10992				495	56.6	4.39
A0A0M3K875	Cat eye syndrome critical region protein 5 (inferred by orthology to a human protein)	Anisakis simplex	ASIM_LOCUS16573				263	30.1	7.05
A0A0M3KD54	Cation_ATPase_C domain-containing protein	Anisakis simplex			membrane	metal ion binding;nucleotide binding	658	71.5	5.45
A0A0M3KAG0	CCR4-NOT transcription complex subunit 7 (inferred by orthology to a C. elegans protein)	Anisakis simplex	ASIM_LOCUS17360	metabolic process	nucleus;ribosome	structural molecule activity	337	37.4	7.71
A0A0M3K3S0	cGMP-dependent protein kinase	Anisakis simplex	ASIM_LOCUS15018	metabolic process;regulation of biological process		catalytic activity;nucleotide binding	693	77.7	7.02
A0A0M3K0Q9	Chaperonin homolog Hsp-60, mitochondrial (inferred by orthology to a C. elegans protein)	Anisakis simplex	ASIM_LOCUS13834	metabolic process	cytoplasm	nucleotide binding	479	50.6	5.07
A0A0M3K529	Citrate synthase	Anisakis simplex	ASIM_LOCUS15477	metabolic process		catalytic activity	387	43.1	6.68
A0A3P6NHU0	CoA carboxyltransferase C-terminal domain-containing protein	Anisakis simplex	ASIM_LOCUS3165				175	19.5	8.54
A0A0M3KAY8	Cofactor-independent phosphoglycerate mutase (inferred by orthology to a C. elegans protein)	Anisakis simplex	ASIM_LOCUS17536	metabolic process	cytoplasm	catalytic activity;metal ion binding	402	44.9	8.29
A0A0M3IZV9	Col_cuticle_N domain-containing protein	Anisakis simplex	ASIM_LOCUS692		membrane	structural molecule activity	301	30.4	5.08
A0A0M3JZM9	Col_cuticle_N domain-containing protein	Anisakis simplex	ASIM_LOCUS13402		membrane	structural molecule activity	300	29.4	4.94
A0A0M3KCU8	Cystatin	Anisakis simplex	ASIM_LOCUS18196	regulation of biological process		enzyme regulator activity	116	13	5.5
A0A0M3K9W1	Cytochrome b-c1 complex subunit 1, mitochondrial (inferred by orthology to a C. elegans protein)	Anisakis simplex	ASIM_LOCUS17159			catalytic activity;metal ion binding	464	51.5	6.02
A0A0M3K7C5	Dehydrogenase/reductase SDR family member 1 (inferred by orthology to a human protein)	Anisakis simplex	ASIM_LOCUS16273	metabolic process	membrane	catalytic activity	369	40.4	7.88
A0A0M3K5Y3	Dihydrolipoamide acetyltransferase component of pyruvate dehydrogenase complex	Anisakis simplex	ASIM_LOCUS15781	metabolic process		catalytic activity	550	57.4	7.14
A0A2R4KRP1	Dihydrolipoyl dehydrogenase	Anisakis simplex	DLD				498	52.8	7.39
A0A0M3JRD7	Dimethylglycine dehydrogenase, mitochondrial (inferred by orthology to a human protein)	Anisakis simplex	ASIM_LOCUS10019	metabolic process		catalytic activity	850	95.4	8.29
A0A0M3JVM9	Disorganized muscle protein 1 (inferred by orthology to a C. elegans protein)	Anisakis simplex	ASIM_LOCUS11752		extracellular		325	36.3	5.5
A0A0M3K769	DUF148 domain-containing protein	Anisakis simplex	ASIM_LOCUS16217				179	19.9	5.68
Q9U600	Elongation factor 1-alpha	Anisakis simplex	iaa99-ASL3-14C	metabolic process	cytoplasm	catalytic activity;nucleotide binding;RNA binding	465	50.8	9.19
A0A0M3JYB9	Elongation factor 1-beta (inferred by orthology to a human protein)	Anisakis simplex	ASIM_LOCUS12859	metabolic process		RNA binding	224	24.9	4.82
A0A0M3K613	Elongation factor 2 (inferred by orthology to a C. elegans protein)	Anisakis simplex	ASIM_LOCUS15811			catalytic activity;nucleotide binding	840	93.5	6.64
A0A0M3JWQ2	Endoplasmin (inferred by orthology to a human protein)	Anisakis simplex	hsp90	metabolic process;response to stimulus		nucleotide binding;protein binding	718	82.9	5.03
A0A158PP77	Enolase (inferred by orthology to a C. elegans protein)	Anisakis simplex	ASIM_LOCUS13276	metabolic process		catalytic activity;metal ion binding	653	70.9	7.36
A0A0M3KHK3	Epidermal retinol dehydrogenase 2 (inferred by orthology to a human protein)	Anisakis simplex	ASIM_LOCUS19851				129	14	5.05
A0A0M3K5J0	Estradiol 17-beta-dehydrogenase 8 (inferred by orthology to a human protein)	Anisakis simplex	ASIM_LOCUS15638	metabolic process		catalytic activity	332	35.8	8.4
A0A0M3KBQ3	Estradiol 17-beta-dehydrogenase 8 (inferred by orthology to a human protein)	Anisakis simplex	ASIM_LOCUS17801				134	14.2	7.97
A0A0M3JT84	ETF domain-containing protein	Anisakis simplex	ASIM_LOCUS10785	metabolic process		nucleotide binding	334	35.4	9.39
A0A0M3JU93	Eukaryotic translation initiation factor 5A	Anisakis simplex	ASIM_LOCUS11200	metabolic process;regulation of biological process		RNA binding	175	19.4	6.09
A0A0M3JT59	Failed axon connections (inferred by orthology to a D. melanogaster protein)	Anisakis simplex	ASIM_LOCUS10753			protein binding	312	36	8.34
A0A0M3JY59	Ferritin	Anisakis simplex	ASIM_LOCUS12787	cellular homeostasis;metabolic process;transport		catalytic activity;metal ion binding	176	20.3	5.08
A0A158PPN0	Filamin-B (inferred by orthology to a human protein)	Anisakis simplex	ASIM_LOCUS14513			protein binding	844	90.4	6.54
A0A0M3JWX2	Fructose-1,6-bisphosphatase (inferred by orthology to a C. elegans protein)	Anisakis simplex	ASIM_LOCUS12282	metabolic process		catalytic activity	302	32.8	6.93
A0A0M3JYW9	Fructose-bisphosphate aldolase	Anisakis simplex	ASIM_LOCUS13091	metabolic process		catalytic activity	403	43.9	8.27
A0A0M3K444	Fructose-bisphosphate aldolase	Anisakis simplex	ASIM_LOCUS15142	metabolic process		catalytic activity	364	39.5	7.99
A0A0M3J577	Galectin	Anisakis simplex					110	12.4	7.58
A0A0M3JJE8	Galectin	Anisakis simplex					84	9.6	9.11
A0A3P6QT32	Gln-synt_C domain-containing protein	Anisakis simplex	ASIM_LOCUS13205				272	31.3	7.72
A0A0M3IZ99	Glucose-6-phosphate isomerase	Anisakis simplex	ASIM_LOCUS482	metabolic process		catalytic activity	551	62.2	7.25
A0A0M3IYQ5	Glutamate dehydrogenase, mitochondrial (inferred by orthology to a D. melanogaster protein)	Anisakis simplex	ASIM_LOCUS288				104	11.6	8.94
A0A0M3IZC6	Glutamate dehydrogenase, mitochondrial (inferred by orthology to a D. melanogaster protein)	Anisakis simplex		metabolic process		catalytic activity	293	32.4	8.1
A0A0M3JH52	Glutamate dehydrogenase, mitochondrial (inferred by orthology to a D. melanogaster protein)	Anisakis simplex	ASIM_LOCUS6734	metabolic process		catalytic activity	112	12.5	7.46
A0A0M3JVZ7	Glutamate dehydrogenase, mitochondrial (inferred by orthology to a D. melanogaster protein)	Anisakis simplex	ASIM_LOCUS11891	metabolic process		catalytic activity	551	61	8.56
A0A0M3K4H2	Glutamate dehydrogenase, mitochondrial (inferred by orthology to a D. melanogaster protein)	Anisakis simplex	ASIM_LOCUS15270	metabolic process		catalytic activity	551	60.9	8.18
A0A097IYH5	Glyceraldehyde-3-phosphate dehydrogenase	Anisakis simplex	GPDH	metabolic process		catalytic activity;nucleotide binding	340	36.1	7.83
A0A0M3KCG3	Glycerate kinase (inferred by orthology to a human protein)	Anisakis simplex					195	21.1	4.96
A0A0M3KAE7	Glycine cleavage system H protein	Anisakis simplex	ASIM_LOCUS17345	metabolic process	mitochondrion		164	18	4.75
A0A068FMJ2	Glycogen [starch] synthase	Anisakis simplex		metabolic process		catalytic activity	674	76.5	6.84
A0A0M3JVL9	Guanine nucleotide-binding protein subunit beta-1 (inferred by orthology to a C. elegans protein)	Anisakis simplex	ASIM_LOCUS11741	regulation of biological process;response to stimulus		protein binding	346	37.9	6.34
A0A0M3JM12	Heat shock 70 kDa protein F, mitochondrial (inferred by orthology to a C. elegans protein)	Anisakis simplex	ASIM_LOCUS8441				108	12	5.34
A0A0M3JUZ4	Hemicentin-1 (inferred by orthology to a human protein)	Anisakis simplex	ASIM_LOCUS11491			protein binding	4610	517.3	5.54
A0A0M3J1S0	IF rod domain-containing protein	Anisakis simplex	ASIM_LOCUS1354	metabolic process;transport	extracellular	structural molecule activity	206	23.4	8.81
A0A0M3JAI6	IF rod domain-containing protein	Anisakis simplex	ASIM_LOCUS4414			structural molecule activity	167	20.1	6.01
A0A0M3JKD1	IF rod domain-containing protein	Anisakis simplex	ASIM_LOCUS7870			structural molecule activity	149	17.8	4.83
A0A0M3K9Z6	IF rod domain-containing protein	Anisakis simplex		regulation of biological process		catalytic activity;motor activity;structural molecule activity	360	41.9	5.06
A0A0M3JW99	Ig-like domain-containing protein	Anisakis simplex	ASIM_LOCUS12016				199	22.3	6.57
P23731	Intermediate filament protein B	Ascaris suum		cell organization and biogenesis;metabolic process;transport	cytoplasm	catalytic activity;motor activity;structural molecule activity;transporter activity	589	67.7	5.96
A0A0M3IZR0	L-2-hydroxyglutarate dehydrogenase, mitochondrial (inferred by orthology to a human protein)	Anisakis simplex	ASIM_LOCUS643	metabolic process		catalytic activity	352	39.5	9.23
A0A0M3JSY5	Laminin subunit beta-1 (inferred by orthology to a D. melanogaster protein)	Anisakis simplex	ASIM_LOCUS10671	cell organization and biogenesis;metabolic process;regulation of biological process;response to stimulus;transport	cytoskeleton;extracellular;membrane	catalytic activity;motor activity;protein binding;signal transducer activity;transporter activity	1776	196.9	5.07
A0A0M3KAG2	Lipoyl-binding domain-containing protein	Anisakis simplex	ASIM_LOCUS17359				188	20.7	9.09
A0A0M3KCJ8	Lipoyl-binding domain-containing protein	Anisakis simplex		metabolic process		catalytic activity	363	38.3	6.73
A0A3P6Q9L7	LTD domain-containing protein	Anisakis simplex	ASIM_LOCUS6679				110	12.7	9.82
A0A0M3JSE0	M20_dimer domain-containing protein	Anisakis simplex	ASIM_LOCUS10444	metabolic process		catalytic activity	481	54.1	6.61
A0A0M3JV41	M20_dimer domain-containing protein	Anisakis simplex	ASIM_LOCUS11546	metabolic process		catalytic activity	474	53.4	6.65
A0A0M3K9E5	M20_dimer domain-containing protein	Anisakis simplex	ASIM_LOCUS16994	metabolic process		catalytic activity	476	53.5	6.38
A0A0M3KBA5	Malate dehydrogenase	Anisakis simplex	ASIM_LOCUS17653	metabolic process	membrane	catalytic activity	325	34.2	8.68
A0A0M3JNY8	Malate dehydrogenase (inferred by orthology to a C. elegans protein)	Anisakis simplex	ASIM_LOCUS9120	metabolic process		catalytic activity	78	8.4	7.46
A0A0M3KB82	MC domain-containing protein	Anisakis simplex	ASIM_LOCUS17628		membrane	catalytic activity;metal ion binding	338	38.6	6.13
A0A158PMT2	Methylmalonyl-CoA epimerase, mitochondrial (inferred by orthology to a human protein)	Anisakis simplex	ASIM_LOCUS9861				201	22.3	8.9
A0A0M3KGH1	Myosin motor domain-containing protein	Anisakis simplex	ASIM_LOCUS19470	cell organization and biogenesis	cytoskeleton	catalytic activity;motor activity;nucleotide binding	551	63.7	7.03
A0A3P6RE65	Myosin motor domain-containing protein	Anisakis simplex	ASIM_LOCUS14319				1839	211.2	5.8
A0A0M3K251	Myosin regulatory light chain 2 (inferred by orthology to a D. melanogaster protein)	Anisakis simplex	ASIM_LOCUS14387			metal ion binding	174	19.2	4.96
A0A0M3JBH8	Myosin_tail_1 domain-containing protein	Anisakis simplex	ASIM_LOCUS4761			catalytic activity;motor activity	154	17.6	5.69
A0A3P6SLJ0	Myosin_tail_1 domain-containing protein	Anisakis simplex	ASIM_LOCUS19808				273	31.7	5.31
A0A0M3K5C5	Myosin-3 (inferred by orthology to a C. elegans protein)	Anisakis simplex		cell organization and biogenesis;metabolic process;transport	cytoskeleton	catalytic activity;DNA binding;motor activity;nucleotide binding;transporter activity	1074	125.5	5.22
A0A0M3KB37	Myosin-3 (inferred by orthology to a C. elegans protein)	Anisakis simplex	ASIM_LOCUS17585			catalytic activity;motor activity;nucleotide binding	579	66.3	7.09
A0A0M3J3F7	Neur_chan_LBD domain-containing protein	Anisakis simplex	ASIM_LOCUS1940	transport	membrane	transporter activity	169	19.6	6.33
A0A0M3K9I2	Nucleoside diphosphate kinase	Anisakis simplex	ASIM_LOCUS17030	metabolic process		catalytic activity;nucleotide binding	238	26.6	6.55
A0A158PP35	Paramyosin (inferred by orthology to a C. elegans protein)	Anisakis simplex	ASIM_LOCUS12986	metabolic process		catalytic activity;motor activity	880	101.6	5.45
A0A0M3K1G1	PB1 domain-containing protein	Anisakis simplex	ASIM_LOCUS14113			protein binding	354	39.9	8.32
A0A0M3K8N1	PDZ domain-containing protein	Anisakis simplex	ASIM_LOCUS16730			protein binding	434	47.4	8.98
A0A0M3KCB9	PEPCK_GTP domain-containing protein	Anisakis simplex	ASIM_LOCUS18018	metabolic process		catalytic activity;nucleotide binding	352	39.2	7.34
A0A3P6NH68	Peptidyl-prolyl cis-trans isomerase	Anisakis simplex	ASIM_LOCUS2997				114	12.6	8.88
A0A0M3JS34	Peptidylprolyl isomerase	Anisakis simplex	ASIM_LOCUS10318	metabolic process		catalytic activity	270	30.3	6.13
A0A0M3JXR9	Peripheral subunit-binding (PSBD) domain-containing protein	Anisakis simplex	ASIM_LOCUS12626	metabolic process		catalytic activity	377	40.3	9.58
A0A0M3K9Z9	Peroxiredoxin 1 (inferred by orthology to a D. melanogaster protein)	Anisakis simplex	ASIM_LOCUS17197	cellular homeostasis;metabolic process;regulation of biological process;response to stimulus		antioxidant activity;catalytic activity	195	21.7	7.02
A0A0M3JR99	Phosphate carrier protein, mitochondrial (inferred by orthology to a human protein)	Anisakis simplex	ASIM_LOCUS9973	transport	membrane		466	52.7	9.33
A0A0M3J1J1	Phosphatidylethanolamine-binding protein homolog (inferred by orthology to a C. elegans protein)	Anisakis simplex	ASIM_LOCUS1274				182	20.1	8.59
Q05893	Phosphoenolpyruvate carboxykinase [GTP]	Ascaris suum	PCK	metabolic process		catalytic activity;metal ion binding;nucleotide binding	643	72.2	6.8
A0A0M3IY31	Phosphoglucomutase (inferred by orthology to a D. melanogaster protein)	Anisakis simplex	PGM1	metabolic process		catalytic activity;metal ion binding	572	62.1	7.31
A0A346RVR5	Phosphoglucomutase-2	Anisakis simplex	PGM2				595	66.8	6.95
A0A0M3K3R5	Phosphoglycerate kinase	Anisakis simplex		metabolic process		catalytic activity;nucleotide binding	464	51.6	8.37
A0A3P6RU49	PPIase cyclophilin-type domain-containing protein	Anisakis simplex	ASIM_LOCUS11619				791	89.4	6.57
A0A0M3K405	Probable 26S proteasome regulatory subunit rpn-6.1 (inferred by orthology to a C. elegans protein)	Anisakis simplex	ASIM_LOCUS15103			protein binding	1468	160.6	6.51
A0A0M3K2Z8	Probable elongation factor 1-gamma (inferred by orthology to a C. elegans protein)	Anisakis simplex	ASIM_LOCUS14737	metabolic process		protein binding;RNA binding	387	43.8	6.67
A0A0M3K0N8	Probable fumarate hydratase, mitochondrial (inferred by orthology to a C. elegans protein)	Anisakis simplex	ASIM_LOCUS13809	metabolic process		catalytic activity	700	78.9	7.87
Q23381	Probable methylmalonyl-CoA mutase, mitochondrial	Caenorhabditis elegans	mmcm-1	metabolic process	mitochondrion;organelle lumen	catalytic activity;metal ion binding	744	81.6	6.46
A0A0M3J7K8	Probable methylmalonyl-CoA mutase, mitochondrial (inferred by orthology to a C. elegans protein)	Anisakis simplex	ASIM_LOCUS3393	metabolic process		catalytic activity	209	23.2	6.95
A0A0M3K232	Probable voltage-dependent anion-selective channel (inferred by orthology to a C. elegans protein)	Anisakis simplex	ASIM_LOCUS14363	regulation of biological process;transport	membrane;mitochondrion	transporter activity	249	27.3	8.9
A0A0M3JSK9	Prohibitin	Anisakis simplex	ASIM_LOCUS10525		membrane		268	29.4	6.81
A0A0M3J2Q2	Properdin (inferred by orthology to a human protein)	Anisakis simplex	ASIM_LOCUS1685				277	30.9	5.81
A0A0M3KGL2	Propionyl-CoA carboxylase beta chain, mitochondrial (inferred by orthology to a human protein)	Anisakis simplex	ASIM_LOCUS19510			catalytic activity	322	34.8	5.39
A0A097IYF9	Protein disulfide-isomerase	Anisakis simplex	PDI	cellular homeostasis;regulation of biological process	endoplasmic reticulum	catalytic activity	497	55.8	5
A0A0M3JX08	Protein lethal(2)essential for life (inferred by orthology to a D. melanogaster protein)	Anisakis simplex	ASIM_LOCUS12322				183	21	6.44
A0A0M3K080	Protein lethal(2)essential for life (inferred by orthology to a D. melanogaster protein)	Anisakis simplex	ASIM_LOCUS13636				351	41.1	8.22
A0A0M3K9M9	Protein lethal(2)essential for life (inferred by orthology to a D. melanogaster protein)	Anisakis simplex	ASIM_LOCUS17077				152	17.7	6.7
A0A0M3K6Q9	Putative adp,ATP carrier protein (inferred by orthology to a S. mansoni protein)	Anisakis simplex	ASIM_LOCUS16057	transport	membrane	transporter activity	305	33.8	9.52
A0A0M3J608	Putative alcohol dehydrogenase (inferred by orthology to a S. mansoni protein)	Anisakis simplex	ASIM_LOCUS2841	metabolic process		catalytic activity;metal ion binding	244	26.2	8.28
A0A0M3KIK6	Putative aminopeptidase (inferred by orthology to a C. elegans protein)	Anisakis simplex	ASIM_LOCUS20202	metabolic process	cytoplasm	catalytic activity;metal ion binding	212	23.3	7.11
A0A0M3JWG7	Putative deoxyribose-phosphate aldolase (inferred by orthology to a C. elegans protein)	Anisakis simplex	ASIM_LOCUS12088	metabolic process	cytoplasm	catalytic activity	291	32.3	7.74
A0A0M3J6B6	Putative laminin gamma-1 chain (inferred by orthology to a S. mansoni protein)	Anisakis simplex		cell organization and biogenesis			290	32.3	4.87
A0A0M3JQT9	Putative malate dehydrogenase (inferred by orthology to a S. mansoni protein)	Anisakis simplex	ASIM_LOCUS9779	metabolic process		catalytic activity	422	45.8	8.48
A0A0M3K059	Pyruvate carboxylase 1 (inferred by orthology to a C. elegans protein)	Anisakis simplex	ASIM_LOCUS13613	metabolic process		catalytic activity;metal ion binding;nucleotide binding	1242	137.8	7.42
A0A3P6QLW6	Pyruvate dehydrogenase E1 component subunit alpha	Anisakis simplex	ASIM_LOCUS13980				428	47.2	7.62
A0A0M3JRA2	Pyruvate dehydrogenase E1 component subunit beta	Anisakis simplex	ASIM_LOCUS9976	metabolic process		catalytic activity	383	41.4	6.39
A0A0M3JXY6	Pyruvate dehydrogenase E1 component subunit beta	Anisakis simplex	ASIM_LOCUS12701	metabolic process		catalytic activity	364	39.4	6.33
A0A0M3K776	Ribosomal protein L15	Anisakis simplex	ASIM_LOCUS16223	metabolic process	ribosome	structural molecule activity	204	24.1	11.75
A0A0M3K5M3	Serine hydroxymethyltransferase	Anisakis simplex	ASIM_LOCUS15671	metabolic process		catalytic activity	413	45.4	8.78
A0A3P6T8G2	SH3 domain-containing protein	Anisakis simplex	ASIM_LOCUS17927				708	81.6	5.2
A0A0M3J159	SHSP domain-containing protein	Anisakis simplex	ASIM_LOCUS1142				116	13.2	6.79
A0A0M3JX55	SHSP domain-containing protein	Anisakis simplex	ASIM_LOCUS12375				206	23.7	6.71
A0A0M3KEJ3	SHSP domain-containing protein	Anisakis simplex	ASIM_LOCUS18791				98	11.1	5.48
A0A158PNC2	Spectrin-like nuclear envelope protein (inferred by orthology to a S. mansoni protein)	Anisakis simplex		cell organization and biogenesis;regulation of biological process		catalytic activity;motor activity;protein binding	3519	402.3	5.14
A0A0M3JT07	Staphylococcal nuclease domain-containing protein	Anisakis simplex	ASIM_LOCUS10696	regulation of biological process			912	101.7	7.15
Q09508	Succinate dehydrogenase [ubiquinone] flavoprotein subunit, mitochondrial	Caenorhabditis elegans	sdha-1	metabolic process;transport	membrane;mitochondrion	catalytic activity;nucleotide binding	646	70.4	6.86
A0A0M3JRB2	Succinate dehydrogenase [ubiquinone] iron-sulfur subunit, mitochondrial	Anisakis simplex	ASIM_LOCUS9988	metabolic process	membrane;mitochondrion	catalytic activity;metal ion binding	279	31.4	8.47
A0A0M3JX94	Succinate-semialdehyde dehydrogenase, mitochondrial (inferred by orthology to a human protein)	Anisakis simplex	ASIM_LOCUS12423	metabolic process		catalytic activity	509	55.2	7.83
A0A0M3K120	T-complex protein 1 subunit theta (inferred by orthology to a C. elegans protein)	Anisakis simplex	ASIM_LOCUS13955	metabolic process	cytoplasm	nucleotide binding;protein binding	560	60.7	6.2
A0A158PPF5	TDP43_N domain-containing protein	Anisakis simplex	ASIM_LOCUS13880	metabolic process		catalytic activity;motor activity	639	73.6	5.05
A0A3P6NUD5	Thioredoxin domain-containing protein	Anisakis simplex	ASIM_LOCUS1746				221	24.5	7.39
A0A0M3JGA9	TIL domain-containing protein	Anisakis simplex	ASIM_LOCUS6442				105	11.3	8.1
A0A0M3JXS3	Transketolase	Anisakis simplex	ASIM_LOCUS12630	metabolic process		catalytic activity	618	66.5	6.71
A0A0M3JRP8	Translationally-controlled tumor protein homolog (inferred by orthology to a C. elegans protein)	Anisakis simplex	ASIM_LOCUS10153				193	22.3	5.01
G4XTD3	Tropomyosin	Anisakis simplex			membrane		284	33.1	4.73
A0A0M3JSS4	Troponin I (inferred by orthology to a D. melanogaster protein)	Anisakis simplex	ASIM_LOCUS10605				277	31.9	5.1
A0A0M3JU57	Troponin-like protein	Anisakis simplex				metal ion binding	169	19.4	4.28
A0A0M3K821	Tubulin alpha chain	Anisakis simplex		cell organization and biogenesis	cytoplasm;cytoskeleton	catalytic activity;nucleotide binding;structural molecule activity	428	47.8	4.93
A0A0M3KAH2	Tubulin alpha chain	Anisakis simplex	ASIM_LOCUS17370	cell organization and biogenesis	cytoplasm;cytoskeleton	catalytic activity;nucleotide binding;structural molecule activity	433	48.2	5.14
A0A0M3IZK3	Tubulin beta chain	Anisakis simplex	ASIM_LOCUS586	cell organization and biogenesis		catalytic activity;nucleotide binding;structural molecule activity	438	49	4.81
A0A0M3KDZ4	Tubulin beta chain	Anisakis simplex	ASIM_LOCUS18592	cell organization and biogenesis	cytoplasm;cytoskeleton	catalytic activity;nucleotide binding;structural molecule activity	327	36.1	5.5
A0A158PN23	Twitchin (inferred by orthology to a C. elegans protein)	Anisakis simplex	ASIM_LOCUS10411	metabolic process		catalytic activity;nucleotide binding;protein binding	7291	806.9	6.06
A0A0M3IZE1	Uncharacterized protein	Anisakis simplex			membrane		234	25.9	4.93
A0A0M3IZF7	Uncharacterized protein	Anisakis simplex	ASIM_LOCUS540	metabolic process		catalytic activity;nucleotide binding	621	69.8	6.73
A0A0M3IZU8	Uncharacterized protein	Anisakis simplex	ASIM_LOCUS681	metabolic process		catalytic activity;nucleotide binding	678	75.8	8.24
A0A0M3J183	Uncharacterized protein	Anisakis simplex	ASIM_LOCUS1166	transport		transporter activity	206	24.4	5.3
A0A0M3J2S6	Uncharacterized protein	Anisakis simplex					465	54.6	4.87
A0A0M3J3L5	Uncharacterized protein	Anisakis simplex	ASIM_LOCUS1998			catalytic activity;motor activity	329	38	4.96
A0A0M3J4H0	Uncharacterized protein	Anisakis simplex	ASIM_LOCUS2303				88	10.4	9.26
A0A0M3J6C9	Uncharacterized protein	Anisakis simplex	ASIM_LOCUS2962	metabolic process		catalytic activity;motor activity	233	26.7	8.06
A0A0M3J6F1	Uncharacterized protein	Anisakis simplex	ASIM_LOCUS2983	metabolic process			285	32.3	5.6
A0A0M3J6I4	Uncharacterized protein	Anisakis simplex	ASIM_LOCUS3016			catalytic activity;metal ion binding;nucleotide binding	213	24.2	6.68
A0A0M3J8T0	Uncharacterized protein	Anisakis simplex	ASIM_LOCUS3811				125	14.9	6.58
A0A0M3JA13	Uncharacterized protein	Anisakis simplex	ASIM_LOCUS4245			protein binding	229	26.3	5.73
A0A0M3JA46	Uncharacterized protein	Anisakis simplex	ASIM_LOCUS4279				130	15.5	9.09
A0A0M3JB53	Uncharacterized protein	Anisakis simplex	ASIM_LOCUS4636				85	9.9	9
A0A0M3JDM2	Uncharacterized protein	Anisakis simplex	ASIM_LOCUS5503			protein binding	235	25.9	6.43
A0A0M3JF85	Uncharacterized protein	Anisakis simplex	ASIM_LOCUS6073			catalytic activity	143	16.2	9.5
A0A0M3JFL2	Uncharacterized protein	Anisakis simplex				protein binding	126	14.3	5.05
A0A0M3JFS7	Uncharacterized protein	Anisakis simplex	ASIM_LOCUS6263				100	11.7	9.42
A0A0M3JGV0	Uncharacterized protein	Anisakis simplex		cell organization and biogenesis;metabolic process		catalytic activity;motor activity	120	13.8	4.74
A0A0M3JJ69	Uncharacterized protein	Anisakis simplex	ASIM_LOCUS7454				68	7.3	9.82
A0A0M3JK03	Uncharacterized protein	Anisakis simplex	ASIM_LOCUS7737	metabolic process			183	21.6	4.96
A0A0M3JSC0	Uncharacterized protein	Anisakis simplex	ASIM_LOCUS10417		membrane		1621	180.9	5.36
A0A0M3JSD5	Uncharacterized protein	Anisakis simplex	ASIM_LOCUS10439	metabolic process		catalytic activity;nucleotide binding	410	46.6	8.22
A0A0M3JSP5	Uncharacterized protein	Anisakis simplex	ASIM_LOCUS10571	metabolic process		catalytic activity;metal ion binding	236	26.1	8.44
A0A0M3JSY8	Uncharacterized protein	Anisakis simplex	ASIM_LOCUS10674	metabolic process;transport		transporter activity	205	23.7	7.64
A0A0M3JTS5	Uncharacterized protein	Anisakis simplex	ASIM_LOCUS11010				403	46.1	6.92
A0A0M3JU20	Uncharacterized protein	Anisakis simplex	ASIM_LOCUS11121				375	41.7	7.62
A0A0M3JU27	Uncharacterized protein	Anisakis simplex	ASIM_LOCUS11129				403	45.8	5.4
A0A0M3JUY0	Uncharacterized protein	Anisakis simplex	ASIM_LOCUS11476				357	39.8	8.85
A0A0M3JUZ9	Uncharacterized protein	Anisakis simplex	ASIM_LOCUS11496	regulation of biological process		enzyme regulator activity	434	48	8.84
A0A0M3JWC5	Uncharacterized protein	Anisakis simplex	ASIM_LOCUS12043	metabolic process		catalytic activity;nucleotide binding;protein binding	7148	795.9	5.15
A0A0M3JWX3	Uncharacterized protein	Anisakis simplex	ASIM_LOCUS12283	cell organization and biogenesis	cytoskeleton	protein binding;structural molecule activity	2532	276.1	6.34
A0A0M3JY41	Uncharacterized protein	Anisakis simplex	ASIM_LOCUS12767	metabolic process		catalytic activity;nucleotide binding	375	40.8	7.96
A0A0M3JYQ0	Uncharacterized protein	Anisakis simplex	ASIM_LOCUS13013			protein binding	7110	801.2	5.12
A0A0M3JZD5	Uncharacterized protein	Anisakis simplex	ASIM_LOCUS13286				220	27.9	9.45
A0A0M3JZV3	Uncharacterized protein	Anisakis simplex	ASIM_LOCUS13491	metabolic process;regulation of biological process;response to stimulus;transport	membrane	catalytic activity;nucleotide binding;receptor activity;signal transducer activity;transporter activity	1284	144.6	6.11
A0A0M3K064	Uncharacterized protein	Anisakis simplex	ASIM_LOCUS13618		membrane		164	17.7	8.38
A0A0M3K1Y0	Uncharacterized protein	Anisakis simplex	ASIM_LOCUS14302	transport		transporter activity	1681	194.9	6.54
A0A0M3K221	Uncharacterized protein	Anisakis simplex					684	76.8	7.99
A0A0M3K2L4	Uncharacterized protein	Anisakis simplex	ASIM_LOCUS14576				496	56.3	5.47
A0A0M3K2N9	Uncharacterized protein	Anisakis simplex	ASIM_LOCUS14604	metabolic process		catalytic activity;nucleotide binding	616	67.1	6.13
A0A0M3K4G1	Uncharacterized protein	Anisakis simplex	ASIM_LOCUS15259	metabolic process	cytoplasm	nucleotide binding	405	43.6	7.24
A0A0M3K5W1	Uncharacterized protein	Anisakis simplex	ASIM_LOCUS15759				165	18.8	8.13
A0A0M3K659	Uncharacterized protein	Anisakis simplex	ASIM_LOCUS15857	cell organization and biogenesis;metabolic process;regulation of biological process;transport	cytoplasm;cytoskeleton;Golgi	catalytic activity;motor activity;nucleotide binding;protein binding;structural molecule activity	1557	178.9	6.06
A0A0M3K6U5	Uncharacterized protein	Anisakis simplex	ASIM_LOCUS16093			protein binding	483	54.1	6
A0A0M3K705	Uncharacterized protein	Anisakis simplex	ASIM_LOCUS16153		membrane	catalytic activity	523	57.9	7.91
A0A0M3K732	Uncharacterized protein	Anisakis simplex					366	40.4	9.63
A0A0M3K745	Uncharacterized protein	Anisakis simplex	ASIM_LOCUS16193				580	61.8	7.85
A0A0M3K7G7	Uncharacterized protein	Anisakis simplex	ASIM_LOCUS16315			catalytic activity;metal ion binding;nucleotide binding	373	41.3	6.61
A0A0M3K7H9	Uncharacterized protein	Anisakis simplex	ASIM_LOCUS16327				103	11.3	9.89
A0A0M3K7Q0	Uncharacterized protein	Anisakis simplex				metal ion binding;protein binding	287	33	5.34
A0A0M3K8L6	Uncharacterized protein	Anisakis simplex	ASIM_LOCUS16714		membrane		364	42.3	7.5
A0A0M3K916	Uncharacterized protein	Anisakis simplex	ASIM_LOCUS16864			protein binding	670	77.8	6.73
A0A0M3KB56	Uncharacterized protein	Anisakis simplex	ASIM_LOCUS17604	metabolic process			432	50.8	7.08
A0A0M3KBE3	Uncharacterized protein	Anisakis simplex	ASIM_LOCUS17691			catalytic activity;motor activity;structural molecule activity	421	48.3	6.23
A0A0M3KBF7	Uncharacterized protein	Anisakis simplex	ASIM_LOCUS17705				152	15.4	5.77
A0A0M3KCD2	Uncharacterized protein	Anisakis simplex	ASIM_LOCUS18030	metabolic process		catalytic activity	354	38.8	8.82
A0A0M3KCE7	Uncharacterized protein	Anisakis simplex	ASIM_LOCUS18045				583	65.5	4.84
A0A0M3KCZ5	Uncharacterized protein	Anisakis simplex	ASIM_LOCUS18243				160	19	9.63
A0A0M3KD65	Uncharacterized protein	Anisakis simplex	ASIM_LOCUS18315			protein binding	449	48.6	4.93
A0A0M3KD66	Uncharacterized protein	Anisakis simplex	ASIM_LOCUS18313				93	9.9	4.84
A0A0M3KD67	Uncharacterized protein	Anisakis simplex	ASIM_LOCUS18314	metabolic process			341	39.5	7.85
A0A0M3KDA9	Uncharacterized protein	Anisakis simplex	ASIM_LOCUS18358				184	21.7	5.03
A0A0M3KDI3	Uncharacterized protein	Anisakis simplex	ASIM_LOCUS18433				307	35.4	6.18
A0A0M3KDM2	Uncharacterized protein	Anisakis simplex				protein binding	431	46.1	4.79
A0A0M3KG28	Uncharacterized protein	Anisakis simplex	ASIM_LOCUS19326	metabolic process		catalytic activity	261	28.6	8.15
A0A0M3KGS5	Uncharacterized protein	Anisakis simplex	ASIM_LOCUS19572	metabolic process;regulation of biological process	cytoplasm	protein binding	176	20.8	6.3
A0A158PMT6	Uncharacterized protein	Anisakis simplex	ASIM_LOCUS9870		cytoskeleton	protein binding	3635	413.1	5.88
A0A158PN91	Uncharacterized protein	Anisakis simplex	ASIM_LOCUS10888				1378	155.1	6.73
A0A158PNR2	Uncharacterized protein	Anisakis simplex	ASIM_LOCUS12135				312	33.8	6.76
A0A158PP53	Uncharacterized protein	Anisakis simplex	ASIM_LOCUS13133			protein binding	3800	436.9	6.67
A0A158PP56	Uncharacterized protein	Anisakis simplex	ASIM_LOCUS13155	metabolic process		catalytic activity	500	53.6	6.89
A0A158PPI4	Uncharacterized protein	Anisakis simplex	ASIM_LOCUS14168		membrane	catalytic activity;structural molecule activity	956	95.8	8.56
A0A3P6NDY7	Uncharacterized protein	Anisakis simplex	ASIM_LOCUS4643				161	18.9	5.12
A0A3P6P1H6	Uncharacterized protein	Anisakis simplex	ASIM_LOCUS6558				126	14.5	9.11
A0A3P6PG32	Uncharacterized protein	Anisakis simplex	ASIM_LOCUS2265				205	23.9	8.76
A0A3P6PJC7	Uncharacterized protein	Anisakis simplex	ASIM_LOCUS2956				185	20.7	6.28
A0A3P6PX58	Uncharacterized protein	Anisakis simplex	ASIM_LOCUS4789				141	14.9	5.34
A0A3P6QS93	Uncharacterized protein	Anisakis simplex	ASIM_LOCUS12097				839	93.6	7.14
A0A3P6QV39	Uncharacterized protein	Anisakis simplex	ASIM_LOCUS12492				3925	440.2	7.14
A0A3P6RAH4	Uncharacterized protein	Anisakis simplex	ASIM_LOCUS15747				899	97.5	5.33
A0A3P6RNZ1	Uncharacterized protein	Anisakis simplex	ASIM_LOCUS15639				1620	189.1	5.15
A0A3P6RPM0	Uncharacterized protein	Anisakis simplex	ASIM_LOCUS16031				144	16.4	4.93
A0A3P6S1K1	Uncharacterized protein	Anisakis simplex	ASIM_LOCUS17747				387	45.4	5.83
A0A3P6S5J2	Uncharacterized protein	Anisakis simplex	ASIM_LOCUS19632				131	15.5	6.8
A0A3P6S6N1	Uncharacterized protein	Anisakis simplex	ASIM_LOCUS19146				228	26.7	8.97
A0A0M3J766	Uncharacterized protein	Anisakis simplex	ASIM_LOCUS3249	metabolic process;transport		transporter activity	115	13.5	6.06
A0A0M3JIN2	Uncharacterized protein	Anisakis simplex	ASIM_LOCUS7261				68	7.6	8.03
A0A0M3K0Z8	Uncharacterized protein	Anisakis simplex	ASIM_LOCUS13931			catalytic activity;motor activity;nucleotide binding;protein binding	157	18	7.24
A0A0M3K9T9	Uncharacterized protein	Anisakis simplex	ASIM_LOCUS17137	metabolic process		catalytic activity	332	35.8	7.23
A0A0M3KF25	Uncharacterized protein	Anisakis simplex		metabolic process			441	48	8.44
A0A3P6UTR4	Uncharacterized protein	Anisakis simplex	ASIM_LOCUS20958				45	5	4.94
A0A1L5SM68	UTP--glucose-1-phosphate uridylyltransferase	Anisakis simplex	UGP2	metabolic process		catalytic activity	455	51.8	7.84
A0A0M3JVS3	V-type proton ATPase catalytic subunit A (inferred by orthology to a C. elegans protein)	Anisakis simplex	ASIM_LOCUS11802	metabolic process;transport		catalytic activity;nucleotide binding;transporter activity	628	69.6	5.45
A0A0M3JYS1	V-type proton ATPase subunit E (inferred by orthology to a D. melanogaster protein)	Anisakis simplex	ASIM_LOCUS13038	transport		catalytic activity;transporter activity	226	26	7.02
A0A0M3K2A9	WD_REPEATS_REGION domain-containing protein	Anisakis simplex	ASIM_LOCUS14451			protein binding	322	35.2	7.96
