# Supplementary material for: Mass Spectrometry Based-Proteomic Analysis of Anisakis spp.: A Preliminary Study towards a New Diagnostic Tool
Source: Genes (Basel). 2020 Jun 24;11(6):693. doi: 10.3390/genes11060693 (PMC7349252; doi:10.3390/genes11060693)
Supplement: Supplementary file 1 [file genes-11-00693-s001.zip › Supplementary material S5.xlsx]

## Sheet: sample A
Accession	Description	# Larvae in which the protein was identified	Specie	Gene	Ortholog gene name	Biological Process	Cellular Component	Molecular Function	# AAs	MW [kDa]	calc. pI
A0A0M3K491	1,2-dihydroxy-3-keto-5-methylthiopentene dioxygenase	4	Anisakis simplex	ASIM_LOCUS15189	T01D1.4	metabolic process;regulation of biological process	cytoplasm;nucleus	catalytic activity;metal ion binding	210	24.4	7.52
A0A1L5SM78	1,4-alpha-glucan branching enzyme	5	Anisakis simplex	GBE		metabolic process		catalytic activity	683	78.7	6.24
A0A0M3JY22	10 kDa heat shock protein, mitochondrial (inferred by orthology to a human protein)	4	Anisakis simplex	ASIM_LOCUS12745	Y22D7AL.10	metabolic process	cytoplasm	nucleotide binding	129	14.3	9.61
A0A3P6PY96	14_3_3 domain-containing protein	4	Anisakis simplex	ASIM_LOCUS4462					130	14.7	4.65
A0A0M3J0T6	14-3-3-like protein 2 (inferred by orthology to a C. elegans protein)	5	Anisakis simplex	ASIM_LOCUS1019	ftt-2			protein binding	308	34.9	4.98
A0A346RVR1	2,3-bisphosphoglycerate-independent phosphoglycerate mutase (Fragment)	4	Anisakis simplex	ipgm	F57B10.3				436	48.6	6.8
O61308	227 kDa spindle- and centromere-associated protein	4	Parascaris univalens	PUMA1		cell division;metabolic process;transport	chromosome;cytoplasm;cytoskeleton	catalytic activity;motor activity;protein binding;transporter activity	1955	227.1	5.6
G1FMP3	24 kDa protein	5	Anisakis simplex						212	23.5	8.69
A0A0M3J8R5	26S protease regulatory subunit 8 (inferred by orthology to a human protein)	4	Anisakis simplex	ASIM_LOCUS3798		metabolic process;regulation of biological process;response to stimulus		catalytic activity;nucleotide binding;protein binding;RNA binding	196	21.5	5.16
A0A0M3K8Y8	26S proteasome non-ATPase regulatory subunit 1	5	Anisakis simplex	ASIM_LOCUS16835	rpn-2	regulation of biological process	proteasome	enzyme regulator activity	835	91.8	5.92
A0A0M3K087	26S proteasome non-ATPase regulatory subunit 14 (inferred by orthology to a C. elegans protein)	4	Anisakis simplex	ASIM_LOCUS13643	rpn-11			catalytic activity;protein binding	354	39.5	6.46
A0A0M3IYS0	26S proteasome non-ATPase regulatory subunit 2	5	Anisakis simplex	ASIM_LOCUS303	rpn-1	regulation of biological process	proteasome	enzyme regulator activity	963	106.7	5.8
A0A0M3JRT3	26S proteasome non-ATPase regulatory subunit 6	5	Anisakis simplex	ASIM_LOCUS10192	rpn-7	regulation of biological process		enzyme regulator activity;protein binding	411	47.1	7.96
A0A0M3J3P1	2-oxoisovalerate dehydrogenase subunit alpha	5	Anisakis simplex		bckd-1A	metabolic process		catalytic activity	229	26.1	6.54
A0A0M3K0W1	3-ketoacyl-CoA thiolase, mitochondrial (inferred by orthology to a human protein)	4	Anisakis simplex	ASIM_LOCUS13890	acaa-2	metabolic process	membrane	catalytic activity	497	54.4	7.24
A0A0M3JXS5	40S ribosomal protein S11 (inferred by orthology to a human protein)	4	Anisakis simplex	ASIM_LOCUS12632	rps-11	metabolic process	ribosome	structural molecule activity	161	18.7	10.86
A0A0M3IYX4	40S ribosomal protein S12	5	Anisakis simplex	ASIM_LOCUS357	rps-12	metabolic process	ribosome	structural molecule activity	141	15.7	7.15
A0A0M3J0T2	40S ribosomal protein S13 (inferred by orthology to a C. elegans protein)	5	Anisakis simplex	ASIM_LOCUS1015	rps-13	metabolic process	ribosome	structural molecule activity	151	17.4	10.8
A0A0M3K3W5	40S ribosomal protein S14 (inferred by orthology to a C. elegans protein)	5	Anisakis simplex	ASIM_LOCUS15063	rps-14	metabolic process	ribosome	structural molecule activity	151	16.3	10.45
A0A0M3JH90	40S ribosomal protein S15 (inferred by orthology to a C. elegans protein)	4	Anisakis simplex		rps-15	metabolic process	ribosome	RNA binding;structural molecule activity	100	11.2	10.37
A0A0M3IYN3	40S ribosomal protein S17 (inferred by orthology to a C. elegans protein)	4	Anisakis simplex	ASIM_LOCUS266	rps-17	metabolic process	ribosome	structural molecule activity	137	16.1	9.14
A0A0M3J236	40S ribosomal protein S18 (inferred by orthology to a human protein)	5	Anisakis simplex	ASIM_LOCUS1469	rps-18	metabolic process	ribosome	RNA binding;structural molecule activity	154	17.8	10.46
A0A0M3JVI3	40S ribosomal protein S19 (inferred by orthology to a C. elegans protein)	5	Anisakis simplex	ASIM_LOCUS11704	rps-19	metabolic process	ribosome	structural molecule activity	150	16.8	10.32
A0A0M3JZH0	40S ribosomal protein S2 (inferred by orthology to a C. elegans protein)	4	Anisakis simplex	ASIM_LOCUS13330	rps-2	metabolic process	ribosome	catalytic activity;RNA binding;structural molecule activity	444	47.6	10.02
A0A0M3KAV8	40S ribosomal protein S20 (inferred by orthology to a human protein)	5	Anisakis simplex	ASIM_LOCUS17507	rps-20	metabolic process	ribosome	RNA binding;structural molecule activity	120	13.5	9.33
A0A0M3JUP2	40S ribosomal protein S21	5	Anisakis simplex	ASIM_LOCUS11378	rps-21	metabolic process	ribosome	structural molecule activity	95	10.4	5.45
A0A0M3K269	40S ribosomal protein S24	4	Anisakis simplex	ASIM_LOCUS14407	rps-24	metabolic process	ribosome	structural molecule activity	131	15.2	10.87
A0A0M3K8Q6	40S ribosomal protein S3 (inferred by orthology to a C. elegans protein)	5	Anisakis simplex	ASIM_LOCUS16754	rps-3	metabolic process	ribosome	RNA binding;structural molecule activity	249	27.6	9.79
A0A0M3K2P7	40S ribosomal protein S3a	5	Anisakis simplex	ASIM_LOCUS14614	rps-1	metabolic process	cytoplasm;ribosome	structural molecule activity	257	29.4	9.64
A0A0M3K1X3	40S ribosomal protein S6	5	Anisakis simplex	ASIM_LOCUS14295	rps-6	metabolic process	ribosome	structural molecule activity	248	28.5	10.61
A0A0M3JS06	40S ribosomal protein S7	5	Anisakis simplex	ASIM_LOCUS10286	rps-7	metabolic process	ribosome	structural molecule activity	235	26.5	9.94
A0A0M3JXG1	40S ribosomal protein S8	4	Anisakis simplex	ASIM_LOCUS12502	rps-8	metabolic process	ribosome	structural molecule activity	208	23.8	10.58
A0A0M3JZW6	40S ribosomal protein S9 (inferred by orthology to a C. elegans protein)	5	Anisakis simplex	ASIM_LOCUS13508	rps-9	metabolic process	ribosome	RNA binding;structural molecule activity	194	22.5	10.86
A0A0M3JAY1	40S ribosomal protein SA (inferred by orthology to a C. elegans protein)	5	Anisakis simplex	ASIM_LOCUS4566	rps-0	metabolic process	ribosome	structural molecule activity	187	20.8	7.96
A0A0M3K7F9	4D656 (inferred by orthology to a C. elegans protein)	4	Anisakis simplex	ASIM_LOCUS16307	Y54G2A.18	transport	endoplasmic reticulum;membrane		209	23.9	6.81
A0A0M3K1N9	4F2 cell-surface antigen heavy chain (inferred by orthology to a human protein)	5	Anisakis simplex	ASIM_LOCUS14201	atgp-2	metabolic process	membrane	catalytic activity	775	86	6.14
A0A0M3JRP9	60S acidic ribosomal protein P0	5	Anisakis simplex	ASIM_LOCUS10154	rla-0		ribosome		326	35.7	5.86
A0A0M3JXI1	60S ribosomal protein L10 (inferred by orthology to a C. elegans protein)	5	Anisakis simplex	ASIM_LOCUS12526	rpl-10	metabolic process	ribosome	structural molecule activity	214	24.8	10.1
A0A0M3JU70	60S ribosomal protein L13 (inferred by orthology to a C. elegans protein)	4	Anisakis simplex	ASIM_LOCUS11176	rpl-13	metabolic process	ribosome	structural molecule activity	212	24.6	11.22
A0A0M3KFV9	60S ribosomal protein L14 (inferred by orthology to a human protein)	5	Anisakis simplex	ASIM_LOCUS19256	rpl-14	metabolic process	ribosome	structural molecule activity	137	15.8	10.74
A0A0M3IYV2	60S ribosomal protein L17 (inferred by orthology to a C. elegans protein)	4	Anisakis simplex	ASIM_LOCUS335	rpl-17	metabolic process	ribosome	structural molecule activity	196	22.6	9.95
A0A0M3K5D8	60S ribosomal protein L18 (inferred by orthology to a C. elegans protein)	5	Anisakis simplex	ASIM_LOCUS15586	rpl-18	metabolic process	ribosome	structural molecule activity	188	21.5	11.5
A0A0M3KIJ0	60S ribosomal protein L21 (inferred by orthology to a C. elegans protein)	4	Anisakis simplex	ASIM_LOCUS20188	rpl-21	metabolic process	ribosome	structural molecule activity	160	18.7	11.34
A0A0M3JXJ4	60S ribosomal protein L23a (inferred by orthology to a human protein)	4	Anisakis simplex	ASIM_LOCUS12540	rpl-25.2	metabolic process	ribosome	structural molecule activity	127	14.6	9.89
A0A0M3JRR0	60S ribosomal protein L24 (inferred by orthology to a C. elegans protein)	5	Anisakis simplex	ASIM_LOCUS10167	rpl-24.1				146	16.9	10.64
A0A0M3K1E5	60S ribosomal protein L27	5	Anisakis simplex		C53H9.2	metabolic process	ribosome	nucleotide binding;structural molecule activity	581	65.3	9.51
A0A0M3JSL0	60S ribosomal protein L27a (inferred by orthology to a human protein)	4	Anisakis simplex	ASIM_LOCUS10526	Y37E3.8	metabolic process	ribosome	structural molecule activity	154	17.2	10.52
A0A0M3JT28	60S ribosomal protein L30 (inferred by orthology to a human protein)	5	Anisakis simplex	ASIM_LOCUS10719	rpl-30	metabolic process	ribosome	structural molecule activity	112	12.3	9.76
A0A0M3K4R1	60S ribosomal protein L31 (inferred by orthology to a C. elegans protein)	4	Anisakis simplex	ASIM_LOCUS15359	rpl-31	metabolic process	ribosome	structural molecule activity	127	14.8	10.37
A0A0M3JRJ4	60S ribosomal protein L4 (inferred by orthology to a C. elegans protein)	5	Anisakis simplex	ASIM_LOCUS10089	rpl-4	metabolic process	ribosome	structural molecule activity	360	40.6	10.95
A0A0M3JBZ5	60S ribosomal protein L5 (inferred by orthology to a C. elegans protein)	5	Anisakis simplex	ASIM_LOCUS4936	rpl-5	metabolic process	ribosome	RNA binding;structural molecule activity	171	19.4	9.82
A0A0M3K5J2	60S ribosomal protein L6 (inferred by orthology to a C. elegans protein)	5	Anisakis simplex	ASIM_LOCUS15640	rpl-6	metabolic process	ribosome	structural molecule activity	253	28.5	11.25
A0A0M3JWX6	60S ribosomal protein L7 (inferred by orthology to a C. elegans protein)	5	Anisakis simplex	ASIM_LOCUS12286	rpl-7				244	28.5	10.4
A0A0M3K2I1	60S ribosomal protein L7a (inferred by orthology to a human protein)	5	Anisakis simplex	ASIM_LOCUS14536	rpl-7A				240	27.8	10.73
A0A0M3K2K1	60S ribosomal protein L8 (inferred by orthology to a C. elegans protein)	4	Anisakis simplex	ASIM_LOCUS14562	rpl-2	metabolic process	ribosome	RNA binding;structural molecule activity	260	28.3	10.8
A0A0M3KAA6	60S ribosomal protein L9 (inferred by orthology to a C. elegans protein)	5	Anisakis simplex	ASIM_LOCUS17304	rpl-9	metabolic process	ribosome	RNA binding;structural molecule activity	188	21.6	10.15
A0A0M3JVZ6	6-phosphogluconate dehydrogenase, decarboxylating	5	Anisakis simplex	ASIM_LOCUS11890	T25B9.9	metabolic process		catalytic activity	528	58.4	8.31
A0A0M3K5H6	78 kDa glucose-regulated protein (inferred by orthology to a human protein)	5	Anisakis simplex	ASIM_LOCUS15624	hsp-3	cell organization and biogenesis		catalytic activity;nucleotide binding	679	75.4	5.21
A0A0M3JXP0	A2M_N_2 domain-containing protein	4	Anisakis simplex	ASIM_LOCUS12593	tep-1	regulation of biological process		enzyme regulator activity	750	83.1	6.55
A0A0M3KFB2	AAA domain-containing protein	5	Anisakis simplex	ASIM_LOCUS19060	cdc-48.1	metabolic process;response to stimulus		catalytic activity;nucleotide binding;RNA binding	384	42.5	5.19
A0A0M3JTM4	AB hydrolase-1 domain-containing protein	5	Anisakis simplex	ASIM_LOCUS10953	ceeh-1		membrane	catalytic activity	379	44.1	6.58
A0A0M3KAB0	Acetyl-CoA acetyltransferase, mitochondrial (inferred by orthology to a human protein)	5	Anisakis simplex	ASIM_LOCUS17308	kat-1	metabolic process		catalytic activity	411	43.2	8.13
A0A0M3K8Y5	AcetylCoA_hyd_C domain-containing protein	5	Anisakis simplex		ZK1320.9	metabolic process		catalytic activity	482	52.4	7.5
A0A0M3JUQ3	Aconitate hydratase, mitochondrial	5	Anisakis simplex	ASIM_LOCUS11389	aco-2	metabolic process	mitochondrion	catalytic activity;metal ion binding	784	85.5	7.87
A0A0B4SV59	Actin	4	Anisakis simplex		act-5			nucleotide binding	376	41.8	5.48
A0A0B4SVM4	Actin 2	5	Anisakis simplex		arx-4			nucleotide binding	376	42.2	5.49
A0A158PPJ9	Actin-interacting protein 1 (inferred by orthology to a D. melanogaster protein)	4	Anisakis simplex	ASIM_LOCUS14303	unc-78			protein binding	668	73.6	6.95
A0A0M3K762	Acyl-CoA_dh_1 domain-containing protein	5	Anisakis simplex		acox-1.1	metabolic process		catalytic activity	143	15.9	7.24
A0A0M3JYL8	Acyl-CoA-binding protein homolog 1 (inferred by orthology to a C. elegans protein)	5	Anisakis simplex	ASIM_LOCUS12976	acbp-1				85	9.7	9.41
A0A158PMX4	Adenylate kinase isoenzyme 1	5	Anisakis simplex	ASIM_LOCUS10106	F38B2.4	metabolic process	cytoplasm	catalytic activity;nucleotide binding	216	24	8.88
A0A0M3K035	Adenylosuccinate lyase (inferred by orthology to a C. elegans protein)	4	Anisakis simplex	ASIM_LOCUS13587	adsl-1			catalytic activity	350	39.2	5.52
A0A0M3JYU1	Adenylyl cyclase-associated protein	5	Anisakis simplex	ASIM_LOCUS13060	cas-1	cell organization and biogenesis		protein binding	1225	133.9	8.69
A0A0M3KBR2	ADF-H domain-containing protein	5	Anisakis simplex	ASIM_LOCUS17810		cell organization and biogenesis	cytoskeleton	protein binding	164	18.2	6.64
A0A0M3KIJ2	ADH_zinc_N domain-containing protein	4	Anisakis simplex	ASIM_LOCUS20189		metabolic process			175	19.8	6.2
A0A3P6P1P0	AdoHcyase_NAD domain-containing protein	5	Anisakis simplex	ASIM_LOCUS3964	ahcy-1				245	26.5	6.29
A0A0M3JVA0	ADP-ribosylation factor 1-like 2 (inferred by orthology to a C. elegans protein)	5	Anisakis simplex	ASIM_LOCUS11613	arf-1.2	regulation of biological process;response to stimulus		catalytic activity;nucleotide binding;protein binding;signal transducer activity	181	20.6	6.58
A0A0M3K4H6	ADP-ribosylation factor related (inferred by orthology to a C. elegans protein)	4	Anisakis simplex	ASIM_LOCUS15274	arf-3	regulation of biological process;response to stimulus		catalytic activity;nucleotide binding;protein binding;signal transducer activity	180	20.5	6.8
A0A0M3JVL0	AFG3-like protein 2 (inferred by orthology to a human protein)	5	Anisakis simplex	ASIM_LOCUS11732	spg-7	metabolic process;response to stimulus	membrane	catalytic activity;metal ion binding;nucleotide binding	757	83	7.27
A0A0M3JRD3	Aldedh domain-containing protein	5	Anisakis simplex	ASIM_LOCUS10013	alh-6	metabolic process	membrane	catalytic activity	1125	124.4	6.9
A0A0M3K2T2	Aldehyde dehydrogenase	5	Anisakis simplex	ASIM_LOCUS14657	alh-4	metabolic process	membrane	catalytic activity	519	58.6	6.67
A0A0M3K6M6	Aldo_ket_red domain-containing protein	5	Anisakis simplex	ASIM_LOCUS16024	T08H10.1	metabolic process		catalytic activity	324	36.6	6.68
A0A023W3Z5	Alpha-1,4 glucan phosphorylase	5	Anisakis simplex	GP	T22F3.3	metabolic process		catalytic activity	863	99.4	6.29
A0A0M3K5S1	Alpha-galactosidase	4	Anisakis simplex	ASIM_LOCUS15719	gana-1	metabolic process		catalytic activity	388	45	7.66
A0A0M3J2C0	Aminomethyltransferase, mitochondrial (inferred by orthology to a human protein)	5	Anisakis simplex		gcst-1		membrane		252	27.5	9.03
A0A3P6RXW3	AMOP domain-containing protein	4	Anisakis simplex	ASIM_LOCUS17708	F54D1.6				597	68	6.77
A0A3P6PAA9	AMP-binding domain-containing protein (Fragment)	5	Anisakis simplex	ASIM_LOCUS7752					84	9.4	7.42
A0A0M3K3F2	AMPK1_CBM domain-containing protein	5	Anisakis simplex	ASIM_LOCUS14900		metabolic process		catalytic activity;protein binding	328	38.5	5.11
L7V1I9	Ani s 2 allergen	5	Anisakis simplex		unc-15	metabolic process;regulation of biological process	cytoplasm;Golgi	catalytic activity;motor activity	869	100.4	5.3
Q14QT4	Ani s 4 allergen	5	Anisakis simplex	anis4		regulation of biological process		enzyme regulator activity	115	12.7	5.86
A0A0M3J250	Annexin	5	Anisakis simplex	ASIM_LOCUS1483	nex-1			metal ion binding	152	17.6	6.8
A0A0M3JYB5	AO66 ankyrin (inferred by orthology to a C. elegans protein)	5	Anisakis simplex	ASIM_LOCUS12855	unc-44	regulation of biological process;response to stimulus		protein binding	2387	261.4	6.44
A0A0M3IXZ4	Apolipophorins (inferred by orthology to a D. melanogaster protein)	5	Anisakis simplex	ASIM_LOCUS19		transport		transporter activity	3289	371.1	7.9
A0A0M3IZ21	Apolipoprotein B-100 (inferred by orthology to a human protein)	5	Anisakis simplex	ASIM_LOCUS404					720	82.4	9.48
A0A0M3KC58	Apolipoprotein lipid transfer particle (inferred by orthology to a D. melanogaster protein)	5	Anisakis simplex	ASIM_LOCUS17955					493	54.5	6.34
A0A0M3JW62	Apoptosis-linked gene 2-interacting protein X 1 (inferred by orthology to a C. elegans protein)	5	Anisakis simplex	ASIM_LOCUS11972	alx-1			protein binding	908	100.4	7.93
A0A0M3K1G9	Arrestin_C domain-containing protein	5	Anisakis simplex	ASIM_LOCUS14121	arrd-25				407	44.8	6.57
A0A0M3J064	Aspartate aminotransferase (inferred by orthology to a S. mansoni protein)	5	Anisakis simplex	ASIM_LOCUS797	got-1.2	metabolic process		catalytic activity	213	23.7	6.52
A0A0M3K505	Aspartate--tRNA ligase, cytoplasmic (inferred by orthology to a C. elegans protein)	4	Anisakis simplex	ASIM_LOCUS15453	dars-1	metabolic process	cytoplasm	catalytic activity;nucleotide binding	523	59.1	6.62
A0A0M3JR36	AT02348p (inferred by orthology to a D. melanogaster protein)	5	Anisakis simplex	ASIM_LOCUS9902	ucr-2.1			catalytic activity;metal ion binding	412	43.7	6.84
A0A0M3K1X9	AT04676p (inferred by orthology to a D. melanogaster protein)	5	Anisakis simplex	ASIM_LOCUS14301	C32F10.8	metabolic process		catalytic activity	359	40.4	8.1
A0A0M3JZQ3	ATP synthase F(0) complex subunit B1, mitochondrial (inferred by orthology to a human protein)	5	Anisakis simplex	ASIM_LOCUS13429	asb-1	metabolic process;transport		transporter activity	291	34.3	8.84
A0A0M3JY91	ATP synthase subunit alpha	5	Anisakis simplex		atp-1	metabolic process;transport		catalytic activity;nucleotide binding;transporter activity	547	59.5	7.97
A0A0M3K219	ATP synthase subunit beta	5	Anisakis simplex	ASIM_LOCUS14347	atp-2	metabolic process;transport		catalytic activity;nucleotide binding;transporter activity	514	55	5.76
A0A0M3JZ51	ATP synthase subunit delta, mitochondrial (inferred by orthology to a C. elegans protein)	5	Anisakis simplex	ASIM_LOCUS13186	F58F12.1	metabolic process;transport		catalytic activity;transporter activity	211	22.5	6.54
A0A0M3K9C0	ATP synthase subunit gamma, mitochondrial (inferred by orthology to a human protein)	4	Anisakis simplex	ASIM_LOCUS16968	Y69A2AR.18	metabolic process;transport		catalytic activity;transporter activity	293	32.2	9.1
A0A0M3J201	ATP synthase subunit O, mitochondrial (inferred by orthology to a human protein)	4	Anisakis simplex	ASIM_LOCUS1434	atp-3	metabolic process;transport	membrane	catalytic activity;transporter activity	114	12.5	9.48
A0A158PN62	ATP-binding cassette sub-family B member 9 (inferred by orthology to a human protein)	5	Anisakis simplex	ASIM_LOCUS10655	haf-9	transport	membrane	catalytic activity;nucleotide binding;transporter activity	809	90.4	6.32
A0A158PMS3	ATP-dependent 6-phosphofructokinase	5	Anisakis simplex		C50F4.2	metabolic process	cytoplasm	catalytic activity;metal ion binding;nucleotide binding	851	93.7	7.28
A0A0M3K8S1	B12-binding domain-containing protein	5	Anisakis simplex	ASIM_LOCUS16769	mmcm-1	metabolic process	membrane	catalytic activity;metal ion binding	612	67.9	8.69
A0A0M3KBW3	BAG family molecular chaperone regulator 2 (inferred by orthology to a human protein)	5	Anisakis simplex	ASIM_LOCUS17861	unc-23				191	21.7	6.58
A0A0M3IZ89	Basement membrane proteoglycan (inferred by orthology to a C. elegans protein)	5	Anisakis simplex	ASIM_LOCUS472	unc-52			protein binding	417	45.3	5.96
A0A0M3KBD8	Bifunctional glyoxylate cycle protein (inferred by orthology to a C. elegans protein)	5	Anisakis simplex	ASIM_LOCUS17686	icl-1	metabolic process		catalytic activity	418	47.7	6.15
A0A0M3KJW8	BPTI/Kunitz inhibitor domain-containing protein	5	Anisakis simplex	ASIM_LOCUS20665		regulation of biological process		enzyme regulator activity	251	29.8	6.4
A0A0M3K0Z0	Calcium-transporting ATPase	5	Anisakis simplex	Ca-P60A	sca-1	transport	endoplasmic reticulum;membrane	catalytic activity;metal ion binding;nucleotide binding;transporter activity	1057	116.5	5.36
O16305	Calmodulin	5	Caenorhabditis elegans	cmd-1	cmd-1	cell organization and biogenesis;cellular component movement;regulation of biological process;reproduction;transport	membrane	metal ion binding;protein binding	149	16.8	4.22
A0A0M3K865	Calnexin (inferred by orthology to a C. elegans protein)	5	Anisakis simplex	ASIM_LOCUS16563	cnx-1	metabolic process	endoplasmic reticulum;membrane	metal ion binding;protein binding	602	67.9	5.08
A0A0M3JVB3	Calpain clp-1 (inferred by orthology to a C. elegans protein)	5	Anisakis simplex	ASIM_LOCUS11628	clp-1	metabolic process		catalytic activity	889	98.9	6.06
A0A0M3JJT3	calpain_III domain-containing protein	4	Anisakis simplex	ASIM_LOCUS7665	clp-4	metabolic process		catalytic activity;metal ion binding	121	13.5	4.84
A0A346RVJ6	Calreticulin	4	Anisakis simplex	crt	crt-1				424	49.4	4.74
A0A3P6RQA4	Calsequestrin	5	Anisakis simplex	ASIM_LOCUS10992	csq-1				495	56.6	4.39
A0A0M3JU79	Calumenin-like protein (inferred by orthology to a C. elegans protein)	5	Anisakis simplex	ASIM_LOCUS11185	calu-1			metal ion binding	287	33.6	4.63
A0A0M3K3R7	cAMP-dependent protein kinase regulatory subunit (inferred by orthology to a C. elegans protein)	5	Anisakis simplex	ASIM_LOCUS15017	kin-2	regulation of biological process		enzyme regulator activity;nucleotide binding	451	49.8	5.31
A0A0M3K9X8	Carboxylic ester hydrolase	5	Anisakis simplex	ASIM_LOCUS17176	ges-1	metabolic process		catalytic activity	570	64.3	5.49
A0A158PN74	Carboxypeptidase	4	Anisakis simplex	ASIM_LOCUS10774	K10C2.1	metabolic process		catalytic activity	1652	185.7	6.1
A0A0M3K875	Cat eye syndrome critical region protein 5 (inferred by orthology to a human protein)	5	Anisakis simplex	ASIM_LOCUS16573					263	30.1	7.05
A0A0M3IYR0	Cathepsin B-like cysteine proteinase 6 (inferred by orthology to a C. elegans protein)	4	Anisakis simplex	ASIM_LOCUS293	cpr-6	metabolic process;regulation of biological process		catalytic activity	335	38	5.9
A0A0M3JTD3	Cathepsin L (inferred by orthology to a D. melanogaster protein)	4	Anisakis simplex	ASIM_LOCUS10841	cpl-1	metabolic process		catalytic activity	325	37.3	6.52
A0A0M3K214	Cathepsin Z (inferred by orthology to a human protein)	4	Anisakis simplex	ASIM_LOCUS14341	cpz-1	metabolic process		catalytic activity	305	34.6	7.37
A0A0M3KD54	Cation_ATPase_C domain-containing protein	5	Anisakis simplex		eat-6		membrane	metal ion binding;nucleotide binding	658	71.5	5.45
A0A0M3KAG0	CCR4-NOT transcription complex subunit 7 (inferred by orthology to a C. elegans protein)	5	Anisakis simplex	ASIM_LOCUS17360	rpl-12	metabolic process	nucleus;ribosome	structural molecule activity	337	37.4	7.71
A0A0M3JVG6	Ceramide kinase 1 (inferred by orthology to a C. elegans protein)	4	Anisakis simplex	ASIM_LOCUS11687	cerk-1	metabolic process		catalytic activity	556	62	8.6
A0A0M3K3S0	cGMP-dependent protein kinase	4	Anisakis simplex	ASIM_LOCUS15018	egl-4	metabolic process;regulation of biological process		catalytic activity;nucleotide binding	693	77.7	7.02
A0A0M3K0Q9	Chaperonin homolog Hsp-60, mitochondrial (inferred by orthology to a C. elegans protein)	5	Anisakis simplex	ASIM_LOCUS13834	hsp-60	metabolic process	cytoplasm	nucleotide binding	479	50.6	5.07
A0A0M3K9P2	Chloride intracellular channel exc-4 (inferred by orthology to a C. elegans protein)	5	Anisakis simplex	ASIM_LOCUS17089	exc-4				292	34.2	6.47
A0A0M3JWP9	Citrate lyase subunit beta-like protein, mitochondrial (inferred by orthology to a human protein)	5	Anisakis simplex	ASIM_LOCUS12189	C01G10.7			catalytic activity;metal ion binding	350	39.2	8.46
A0A0M3K529	Citrate synthase	5	Anisakis simplex	ASIM_LOCUS15477	cts-1	metabolic process		catalytic activity	387	43.1	6.68
A0A0M3KI13	CN hydrolase domain-containing protein	4	Anisakis simplex	ASIM_LOCUS20011	nit-1	metabolic process		catalytic activity	136	15.2	8.44
A0A3P6NHU0	CoA carboxyltransferase C-terminal domain-containing protein	5	Anisakis simplex	ASIM_LOCUS3165	pccb-1				175	19.5	8.54
A0A0M3JQT2	Coatomer subunit beta' (inferred by orthology to a human protein)	4	Anisakis simplex	ASIM_LOCUS9771	E03H4.8	transport		protein binding;structural molecule activity	1207	133.8	5.25
A0A0M3J9H2	Coatomer subunit epsilon (inferred by orthology to a C. elegans protein)	4	Anisakis simplex	ASIM_LOCUS4050	cope-1	transport		protein binding;structural molecule activity	177	20.1	5.06
A0A0M3KAY8	Cofactor-independent phosphoglycerate mutase (inferred by orthology to a C. elegans protein)	4	Anisakis simplex	ASIM_LOCUS17536	ipgm-1	metabolic process	cytoplasm	catalytic activity;metal ion binding	402	44.9	8.29
A0A0M3IZV9	Col_cuticle_N domain-containing protein	4	Anisakis simplex	ASIM_LOCUS692	col-181		membrane	structural molecule activity	301	30.4	5.08
A0A0M3JUG1	Complex1_30kDa domain-containing protein	5	Anisakis simplex	ASIM_LOCUS11280	nuo-2	metabolic process		catalytic activity	244	28.6	6.71
A0A0M3JT63	C-terminal-binding protein (inferred by orthology to a D. melanogaster protein)	4	Anisakis simplex	ASIM_LOCUS10757	ctbp-1	metabolic process		nucleotide binding	259	28.6	6.37
A0A0M3KCU8	Cystatin	4	Anisakis simplex	ASIM_LOCUS18196	C39B5.5	regulation of biological process		enzyme regulator activity	116	13	5.5
A0A0M3J1Y7	Cytochrome b5 heme-binding domain-containing protein	4	Anisakis simplex	ASIM_LOCUS1420	vem-1		membrane		159	18.1	4.89
A0A0M3K9W1	Cytochrome b-c1 complex subunit 1, mitochondrial (inferred by orthology to a C. elegans protein)	5	Anisakis simplex	ASIM_LOCUS17159	ucr-1			catalytic activity;metal ion binding	464	51.5	6.02
A0A0M3J633	Cytochrome c oxidase assembly factor 7 homolog (inferred by orthology to a C. elegans protein)	5	Anisakis simplex	ASIM_LOCUS2867	coa-7				248	28.5	5.67
A0A0M3J208	Cytochrome c oxidase subunit VIb (inferred by orthology to a D. melanogaster protein)	4	Anisakis simplex	ASIM_LOCUS1440	cox-6B	metabolic process	membrane;mitochondrion	catalytic activity;transporter activity	258	31	8.05
A0A0M3JT94	Cytochrome c1, heme protein, mitochondrial (inferred by orthology to a human protein)	5	Anisakis simplex	ASIM_LOCUS10796	cyc-1	metabolic process	membrane	metal ion binding	282	31.2	8.21
A0A0M3K4N1	Cytochrome-c oxidase (inferred by orthology to a S. mansoni protein)	5	Anisakis simplex	ASIM_LOCUS15329	cox-4	metabolic process;transport		catalytic activity;transporter activity	194	22.6	9
A0A0M3K7C5	Dehydrogenase/reductase SDR family member 1 (inferred by orthology to a human protein)	5	Anisakis simplex	ASIM_LOCUS16273		metabolic process	membrane	catalytic activity	369	40.4	7.88
A0A0M3K7J3	Dehydrogenase/reductase SDR family member 13 (inferred by orthology to a human protein)	5	Anisakis simplex	ASIM_LOCUS16341			membrane	catalytic activity	329	37	9.42
A0A0M3K5Y3	Dihydrolipoamide acetyltransferase component of pyruvate dehydrogenase complex	5	Anisakis simplex	ASIM_LOCUS15781	dlat-1	metabolic process		catalytic activity	550	57.4	7.14
A0A2R4KRP1	Dihydrolipoyl dehydrogenase	5	Anisakis simplex	DLD	dld-1				498	52.8	7.39
A0A0M3K8M6	Dihydroorotate dehydrogenase (quinone), mitochondrial (inferred by orthology to a human protein)	5	Anisakis simplex	ASIM_LOCUS16724	dhod-1	metabolic process	cytoplasm;membrane	catalytic activity	527	59.2	8.22
A0A0M3JRD7	Dimethylglycine dehydrogenase, mitochondrial (inferred by orthology to a human protein)	5	Anisakis simplex	ASIM_LOCUS10019	Y37E3.17	metabolic process		catalytic activity	850	95.4	8.29
A0A0M3K810	Dipeptidase C (inferred by orthology to a D. melanogaster protein)	5	Anisakis simplex	ASIM_LOCUS16508	K12C11.1	metabolic process		catalytic activity;metal ion binding	429	48.6	6.34
A0A0M3JVM9	Disorganized muscle protein 1 (inferred by orthology to a C. elegans protein)	5	Anisakis simplex	ASIM_LOCUS11752	dim-1		extracellular		325	36.3	5.5
A0A0M3KCW4	DnaJ homolog dnj-20 (inferred by orthology to a C. elegans protein)	4	Anisakis simplex	ASIM_LOCUS18212	dnj-20	metabolic process		protein binding	332	37.4	7.91
A0A0M3J613	DnaJ_C domain-containing protein	4	Anisakis simplex	ASIM_LOCUS2848	dnj-12	metabolic process		protein binding	170	19.1	6.1
A0A0M3JT87	Dolichyl-diphosphooligosaccharide--protein glycosyltransferase 48 kDa subunit	5	Anisakis simplex	ASIM_LOCUS10788	ostb-1	metabolic process	endoplasmic reticulum;membrane	catalytic activity	438	48.6	7.08
A0A0M3K0N6	Dolichyl-diphosphooligosaccharide--protein glycosyltransferase subunit 1	5	Anisakis simplex	ASIM_LOCUS13807	ribo-1	metabolic process	endoplasmic reticulum;membrane	catalytic activity	595	67	8.7
A0A0M3K9Y6	Dolichyl-diphosphooligosaccharide--protein glycosyltransferase subunit 2	5	Anisakis simplex		ostd-1	metabolic process	membrane		254	28.7	9.52
A0A0M3JGY9	Dosage compensation protein dpy-30 (inferred by orthology to a C. elegans protein)	4	Anisakis simplex	ASIM_LOCUS6671	dpy-30				147	15.7	4.44
A0A0M3K769	DUF148 domain-containing protein	5	Anisakis simplex	ASIM_LOCUS16217					179	19.9	5.68
A0A3P6R855	DUF1768 domain-containing protein	5	Anisakis simplex	ASIM_LOCUS16774					366	42.4	9.44
A0A0M3KGN6	DUF4139 domain-containing protein	4	Anisakis simplex	ASIM_LOCUS19534	F37C4.5				202	22.4	6.11
Q9U600	Elongation factor 1-alpha	5	Anisakis simplex	iaa99-ASL3-14C	eef-1A.1	metabolic process	cytoplasm	catalytic activity;nucleotide binding;RNA binding	465	50.8	9.19
A0A0M3JYB9	Elongation factor 1-beta (inferred by orthology to a human protein)	5	Anisakis simplex	ASIM_LOCUS12859	eef-1B.1	metabolic process		RNA binding	224	24.9	4.82
A0A0M3K613	Elongation factor 2 (inferred by orthology to a C. elegans protein)	5	Anisakis simplex	ASIM_LOCUS15811	eef-2			catalytic activity;nucleotide binding	840	93.5	6.64
A0A0M3K5W7	Endoplasmic reticulum lectin 1 (inferred by orthology to a human protein)	4	Anisakis simplex	ASIM_LOCUS15765	Y105E8A.2				564	64.5	5.43
A0A0M3K1E1	Endoplasmic reticulum resident protein 44 (inferred by orthology to a human protein)	4	Anisakis simplex	ASIM_LOCUS14091	erp-44.2	cellular homeostasis;regulation of biological process		metal ion binding	415	47.7	5.1
A0A0M3JWQ2	Endoplasmin (inferred by orthology to a human protein)	5	Anisakis simplex	hsp90	hsp-90	metabolic process;response to stimulus		nucleotide binding;protein binding	718	82.9	5.03
A0A3P6SPC9	Endostatin domain-containing protein	4	Anisakis simplex	ASIM_LOCUS19744					123	13.9	6.15
A0A158PP77	Enolase (inferred by orthology to a C. elegans protein)	5	Anisakis simplex	ASIM_LOCUS13276	enol-1	metabolic process		catalytic activity;metal ion binding	653	70.9	7.36
A0A0M3KHK3	Epidermal retinol dehydrogenase 2 (inferred by orthology to a human protein)	5	Anisakis simplex	ASIM_LOCUS19851					129	14	5.05
A0A0M3IZ64	ER membrane protein complex subunit 1 (inferred by orthology to a human protein)	4	Anisakis simplex		emc-1		membrane	protein binding	762	85.7	7.52
A0A0M3K5J0	Estradiol 17-beta-dehydrogenase 8 (inferred by orthology to a human protein)	5	Anisakis simplex	ASIM_LOCUS15638	dhs-11	metabolic process		catalytic activity	332	35.8	8.4
A0A0M3JT84	ETF domain-containing protein	4	Anisakis simplex	ASIM_LOCUS10785	F27D4.1	metabolic process		nucleotide binding	334	35.4	9.39
A0A0M3JSK8	Eukaryotic translation initiation factor 2 subunit 1 (inferred by orthology to a human protein)	5	Anisakis simplex	ASIM_LOCUS10524	eif-2alpha	metabolic process		RNA binding	337	38.4	5.12
A0A0M3JWT3	Eukaryotic translation initiation factor 3 subunit A	5	Anisakis simplex	ASIM_LOCUS12232	egl-45	cell organization and biogenesis;metabolic process;regulation of biological process	cytoplasm	protein binding;RNA binding	1112	128.4	9.03
A0A0M3JYU4	Eukaryotic translation initiation factor 3 subunit B	5	Anisakis simplex	ASIM_LOCUS13063	eif-3.B	cell organization and biogenesis;metabolic process;regulation of biological process	cytoplasm	protein binding;RNA binding	725	82.8	6.14
A0A3P6Q861	Eukaryotic translation initiation factor 3 subunit D	5	Anisakis simplex	ASIM_LOCUS12601	eif-3.D				585	66.5	7.93
A0A0M3K2C4	Eukaryotic translation initiation factor 3 subunit E	4	Anisakis simplex	ASIM_LOCUS14469	eif-3.E	cell organization and biogenesis;metabolic process;regulation of biological process	cytoplasm	protein binding;RNA binding	462	54.2	6.42
A0A0M3JS04	Eukaryotic translation initiation factor 3 subunit I	4	Anisakis simplex	ASIM_LOCUS10284		cell organization and biogenesis;metabolic process;regulation of biological process	cytoplasm	protein binding;RNA binding	326	36.3	6.07
A0A0M3JUR2	Eukaryotic translation initiation factor 3 subunit K	4	Anisakis simplex	ASIM_LOCUS11399	eif-3.K	cell organization and biogenesis;metabolic process;regulation of biological process	cytoplasm	RNA binding	236	27.4	5.81
A0A158PN31	Eukaryotic translation initiation factor 3 subunit L	4	Anisakis simplex	ASIM_LOCUS10454	C03H5.5	cell organization and biogenesis;metabolic process;regulation of biological process	cytoplasm	protein binding;RNA binding	554	64.6	5.35
A0A0M3JU93	Eukaryotic translation initiation factor 5A	5	Anisakis simplex	ASIM_LOCUS11200	iff-1	metabolic process;regulation of biological process		RNA binding	175	19.4	6.09
P26914	Extracellular globin	4	Pseudoterranova decipiens			transport	extracellular	metal ion binding;transporter activity	333	39.4	6.61
A0A0M3K947	F-actin-capping protein subunit alpha	4	Anisakis simplex	ASIM_LOCUS16895	cap-1	cell organization and biogenesis;regulation of biological process		protein binding	286	33	6.11
A0A0M3JT59	Failed axon connections (inferred by orthology to a D. melanogaster protein)	5	Anisakis simplex	ASIM_LOCUS10753	Y48C3A.3			protein binding	312	36	8.34
A0A158PN34	Family S33 non-peptidase homologue (inferred by orthology to a S. mansoni protein)	5	Anisakis simplex	ASIM_LOCUS10468	ZK1073.1				317	34.9	8.28
A0A0M3J6W1	Fatty acid-binding protein homolog 9 (inferred by orthology to a C. elegans protein)	4	Anisakis simplex	ASIM_LOCUS3144	lbp-9	transport		transporter activity	128	14.6	5.6
A0A0M3JY59	Ferritin	5	Anisakis simplex	ASIM_LOCUS12787	ftn-1	cellular homeostasis;metabolic process;transport		catalytic activity;metal ion binding	176	20.3	5.08
A0A0M3IYC8	Fibulin-1	4	Anisakis simplex	ASIM_LOCUS161	B0393.5	cell organization and biogenesis;regulation of biological process	extracellular	enzyme regulator activity;metal ion binding	694	76.7	5.15
A0A158PPN0	Filamin-B (inferred by orthology to a human protein)	5	Anisakis simplex	ASIM_LOCUS14513	fln-1			protein binding	844	90.4	6.54
A0A0M3KCG9	Filamin-related (inferred by orthology to a S. mansoni protein)	5	Anisakis simplex	ASIM_LOCUS18067				protein binding	250	28.5	5.63
A0A0M3JWX2	Fructose-1,6-bisphosphatase (inferred by orthology to a C. elegans protein)	5	Anisakis simplex	ASIM_LOCUS12282	fbp-1	metabolic process		catalytic activity	302	32.8	6.93
A0A0M3JYW9	Fructose-bisphosphate aldolase	5	Anisakis simplex	ASIM_LOCUS13091	aldo-2	metabolic process		catalytic activity	403	43.9	8.27
A0A0M3JJE8	Galectin	5	Anisakis simplex		lec-1				84	9.6	9.11
A0A0M3KBB5	Gelsolin-like protein 1 (inferred by orthology to a C. elegans protein)	5	Anisakis simplex	ASIM_LOCUS17663	gsnl-1	cell organization and biogenesis;regulation of biological process		metal ion binding;protein binding	200	22.8	5.45
A0A0M3JV05	GH13992p (inferred by orthology to a D. melanogaster protein)	4	Anisakis simplex	ASIM_LOCUS11503	vps-32.1	transport			226	24.9	4.78
A0A3P6QT32	Gln-synt_C domain-containing protein	5	Anisakis simplex	ASIM_LOCUS13205	gln-2				272	31.3	7.72
A0A0M3K1N2	GLOBIN domain-containing protein	5	Anisakis simplex	ASIM_LOCUS14194		transport		metal ion binding;transporter activity	143	16.6	5.77
A0A0M3IZ99	Glucose-6-phosphate isomerase	5	Anisakis simplex	ASIM_LOCUS482	gpi-1	metabolic process		catalytic activity	551	62.2	7.25
A0A0M3JH52	Glutamate dehydrogenase, mitochondrial (inferred by orthology to a D. melanogaster protein)	5	Anisakis simplex	ASIM_LOCUS6734		metabolic process		catalytic activity	112	12.5	7.46
A0A0M3JUE7	Glutathione peroxidase	5	Anisakis simplex	ASIM_LOCUS11264	C11E4.1	metabolic process;response to stimulus		antioxidant activity;catalytic activity	176	19.5	7.02
A0A097IYH5	Glyceraldehyde-3-phosphate dehydrogenase	5	Anisakis simplex	GPDH	gpd-1	metabolic process		catalytic activity;nucleotide binding	340	36.1	7.83
A0A0M3KCG3	Glycerate kinase (inferred by orthology to a human protein)	5	Anisakis simplex		C13B9.2				195	21.1	4.96
A0A0M3KAE7	Glycine cleavage system H protein	4	Anisakis simplex	ASIM_LOCUS17345	gcsh-1	metabolic process	mitochondrion		164	18	4.75
A0A068FMJ2	Glycogen [starch] synthase	4	Anisakis simplex		gsy-1	metabolic process		catalytic activity	674	76.5	6.84
A0A158PN69	Glycogen debranching enzyme (inferred by orthology to a human protein)	5	Anisakis simplex	ASIM_LOCUS10730	agl-1	metabolic process		catalytic activity	1488	168.5	6.38
A0A1L5SM67	Glycogen-debranching enzyme	5	Anisakis simplex	AGL		metabolic process		catalytic activity	1480	167.5	6.43
A0A346RVL8	Glycogenin-2	5	Anisakis simplex	gyg2	gyg-2				440	48.8	5.52
A0A0M3JQY7	Golgi apparatus protein 1 homolog (inferred by orthology to a C. elegans protein)	5	Anisakis simplex	ASIM_LOCUS9838	F14E5.2		membrane		1196	136.6	6.09
A0A0M3KCF5	GrpE protein homolog, mitochondrial (inferred by orthology to a C. elegans protein)	4	Anisakis simplex	ASIM_LOCUS18053	C34C12.8	metabolic process;regulation of biological process		enzyme regulator activity;nucleotide binding;protein binding	251	27.7	7.05
A0A0M3JVL9	Guanine nucleotide-binding protein subunit beta-1 (inferred by orthology to a C. elegans protein)	5	Anisakis simplex	ASIM_LOCUS11741	gpb-1	regulation of biological process;response to stimulus		protein binding	346	37.9	6.34
A0A0M3JM12	Heat shock 70 kDa protein F, mitochondrial (inferred by orthology to a C. elegans protein)	5	Anisakis simplex	ASIM_LOCUS8441	hsp-6				108	12	5.34
A0A0R5QAG5	Heat shock protein 70	5	Anisakis pegreffii	hsp70	hsp-6	cell organization and biogenesis		nucleotide binding	649	70.6	5.64
A0A0M3JUZ4	Hemicentin-1 (inferred by orthology to a human protein)	5	Anisakis simplex	ASIM_LOCUS11491	ketn-1			protein binding	4610	517.3	5.54
A0A221C790	Hemoglobin	4	Anisakis simplex						332	39	6.44
A0A0M3K0J7	Histone acetyltransferase	5	Anisakis simplex	ASIM_LOCUS13763	mys-1	cell organization and biogenesis;metabolic process;regulation of biological process	nucleus	catalytic activity;DNA binding;metal ion binding	723	82.3	8.34
A0A0M3K7C8	Histone H2B	4	Anisakis simplex	ASIM_LOCUS16276	rfp-1		chromosome;nucleus	DNA binding;protein binding	141	15.7	10.62
A0A346RVP8	Hsc70-interacting protein	5	Anisakis simplex	hsc70					253	28.7	4.88
A0A0M3JRX0	Hypoxia up-regulated protein 1 (inferred by orthology to a human protein)	4	Anisakis simplex	ASIM_LOCUS10236	T14G8.3			nucleotide binding	934	105.5	5.63
A0A0M3J1S0	IF rod domain-containing protein	5	Anisakis simplex	ASIM_LOCUS1354		metabolic process;transport	extracellular	structural molecule activity	206	23.4	8.81
A0A0M3JW99	Ig-like domain-containing protein	5	Anisakis simplex	ASIM_LOCUS12016	zig-12				199	22.3	6.57
A0A0M3JS37	Importin subunit alpha	5	Anisakis simplex	ASIM_LOCUS10322	ima-3	transport	cytoplasm;nucleus	protein binding;transporter activity	517	56.7	4.96
A0A0M3JTD5	Inositol-1-monophosphatase	5	Anisakis simplex	ASIM_LOCUS10843	ttx-7	metabolic process		catalytic activity;metal ion binding	354	38.4	6.47
A0A0M3K4F6	Integrin alpha pat-2 (inferred by orthology to a C. elegans protein)	5	Anisakis simplex	ASIM_LOCUS15254	pat-2	regulation of biological process;response to stimulus	membrane		987	110.3	5.96
A0A0M3KFZ8	Integrin beta	5	Anisakis simplex		pat-3	regulation of biological process;response to stimulus	membrane		306	33.5	6.58
A0A0M3JW12	Integrin-linked protein kinase (inferred by orthology to a human protein)	4	Anisakis simplex	ASIM_LOCUS11912	pat-4	metabolic process		catalytic activity;nucleotide binding;protein binding	467	52.6	6.58
P23731	Intermediate filament protein B	5	Ascaris suum			cell organization and biogenesis;metabolic process;transport	cytoplasm	catalytic activity;motor activity;structural molecule activity;transporter activity	589	67.7	5.96
A0A158PNG4	Isochorismatase domain-containing protein	4	Anisakis simplex	ASIM_LOCUS11401	marb-1	metabolic process		catalytic activity	200	22	8.07
A0A0M3K1M6	KH_9 domain-containing protein	4	Anisakis simplex	ASIM_LOCUS14186				RNA binding	527	58.1	8.65
A0A0M3IZR0	L-2-hydroxyglutarate dehydrogenase, mitochondrial (inferred by orthology to a human protein)	5	Anisakis simplex	ASIM_LOCUS643	Y45G12B.3	metabolic process		catalytic activity	352	39.5	9.23
A0A0M3K0L5	Lamin-1 (inferred by orthology to a C. elegans protein)	5	Anisakis simplex	ASIM_LOCUS13782	lmn-1		membrane	catalytic activity;motor activity;structural molecule activity	660	75.1	6.4
A0A0M3JSY5	Laminin subunit beta-1 (inferred by orthology to a D. melanogaster protein)	5	Anisakis simplex	ASIM_LOCUS10671	lam-1	cell organization and biogenesis;metabolic process;regulation of biological process;response to stimulus;transport	cytoskeleton;extracellular;membrane	catalytic activity;motor activity;protein binding;signal transducer activity;transporter activity	1776	196.9	5.07
A0A0M3JWZ2	LAMP family protein lmp-1 (inferred by orthology to a C. elegans protein)	5	Anisakis simplex	ASIM_LOCUS12303	lmp-1		membrane		158	17.7	5.52
A0A0M3K0G7	La-related protein 1 (inferred by orthology to a C. elegans protein)	4	Anisakis simplex	ASIM_LOCUS13732	larp-1			RNA binding	1434	155.5	9.17
A0A0M3JZE2	LD35640p (inferred by orthology to a D. melanogaster protein)	4	Anisakis simplex	ASIM_LOCUS13295	fubl-1	regulation of biological process		RNA binding	643	67.2	6.28
A0A0M3JXM1	LD36273p (inferred by orthology to a D. melanogaster protein)	5	Anisakis simplex	ASIM_LOCUS12572	C55A6.3				278	29.9	9.07
A0A158PP38	Lethal (2) 01289 (inferred by orthology to a D. melanogaster protein)	5	Anisakis simplex	ASIM_LOCUS12998	D2092.4		membrane		388	43.8	5.5
A0A0M3K332	Leucine aminopeptidase 1 (inferred by orthology to a C. elegans protein)	4	Anisakis simplex	ASIM_LOCUS14774	lap-1	metabolic process	cytoplasm	catalytic activity;metal ion binding	440	47.1	7.46
A0A0M3JSC1	LIM zinc-binding domain-containing protein	4	Anisakis simplex	ASIM_LOCUS10420	unc-95			metal ion binding	290	33.1	6.93
A0A0M3J0C8	Lipase_3 domain-containing protein	4	Anisakis simplex	ASIM_LOCUS861		metabolic process	membrane	catalytic activity	197	22.1	7.21
A0A0M3KCJ8	Lipoyl-binding domain-containing protein	5	Anisakis simplex		dlst-1	metabolic process		catalytic activity	363	38.3	6.73
A0A3P6Q9L7	LTD domain-containing protein	4	Anisakis simplex	ASIM_LOCUS6679	ifb-1				110	12.7	9.82
A0A0M3JS59	L-type lectin-like domain-containing protein	4	Anisakis simplex	ASIM_LOCUS10346			membrane		354	39.9	6.93
A0A0M3JSE0	M20_dimer domain-containing protein	5	Anisakis simplex	ASIM_LOCUS10444		metabolic process		catalytic activity	481	54.1	6.61
A0A0M3KBA5	Malate dehydrogenase	5	Anisakis simplex	ASIM_LOCUS17653	mdh-2	metabolic process	membrane	catalytic activity	325	34.2	8.68
A0A0M3K093	Maleylacetoacetate isomerase (inferred by orthology to a human protein)	4	Anisakis simplex	ASIM_LOCUS13649	gst-42				138	15.2	8.38
A0A0M3KB82	MC domain-containing protein	5	Anisakis simplex	ASIM_LOCUS17628	F56A11.5		membrane	catalytic activity;metal ion binding	338	38.6	6.13
A0A3G5BC99	Metalloendopeptidase	4	Anisakis simplex	nas-13	nas-4				287	32.3	8.15
A0A158PMT2	Methylmalonyl-CoA epimerase, mitochondrial (inferred by orthology to a human protein)	5	Anisakis simplex	ASIM_LOCUS9861	mce-1				201	22.3	8.9
A0A0M3K4B4	MFS domain-containing protein	4	Anisakis simplex	ASIM_LOCUS15212		transport	membrane	transporter activity	532	59.6	6.98
A0A0M3IY35	MIC complex subunit MIC10	4	Anisakis simplex	ASIM_LOCUS64	F54A3.5		membrane;mitochondrion		230	26	7.24
A0A0M3JTM9	MIC complex subunit MIC60	5	Anisakis simplex	ASIM_LOCUS10959	immt-1		membrane;mitochondrion		685	77.7	6.64
A0A0M3J3Y3	Microtubule-associated protein futsch (inferred by orthology to a D. melanogaster protein)	5	Anisakis simplex	ASIM_LOCUS2116		cell organization and biogenesis		protein binding	170	18.9	6.52
P90992	Mitochondrial 2-oxoglutarate/malate carrier protein	4	Caenorhabditis elegans	misc-1	misc-1	cell death;regulation of biological process;transport	membrane;mitochondrion	transporter activity	306	33.3	9.76
A0A0M3K9H9	Mitochondrial import inner membrane translocase subunit TIM50	4	Anisakis simplex	ASIM_LOCUS17027	scpl-4	transport	membrane		429	49.9	9.11
A0A0M3JRB7	Mitochondrial import receptor subunit TOM40 homolog (inferred by orthology to a C. elegans protein)	5	Anisakis simplex	ASIM_LOCUS9993	tomm-40	transport	membrane		327	35	6.87
A0A0M3JX96	ML domain-containing protein	4	Anisakis simplex	ASIM_LOCUS12425	heh-1				138	15.4	6.61
A0A0M3K1X5	Moesin/ezrin/radixin homolog 1 (inferred by orthology to a D. melanogaster protein)	5	Anisakis simplex				cytoplasm;cytoskeleton	protein binding	618	72.7	6.3
A0A0M3JXA3	MPN domain-containing protein	5	Anisakis simplex	ASIM_LOCUS12432	eif-3.H	metabolic process	cytoplasm	protein binding;RNA binding	347	38.9	5
A0A0M3K4U8	Muscle M-line assembly protein unc-89 (inferred by orthology to a C. elegans protein)	5	Anisakis simplex	ASIM_LOCUS15396	unc-89	regulation of biological process		protein binding	295	34.4	6.92
A0A0M3KGH1	Myosin motor domain-containing protein	5	Anisakis simplex	ASIM_LOCUS19470		cell organization and biogenesis	cytoskeleton	catalytic activity;motor activity;nucleotide binding	551	63.7	7.03
A0A0M3K251	Myosin regulatory light chain 2 (inferred by orthology to a D. melanogaster protein)	4	Anisakis simplex	ASIM_LOCUS14387	mlc-1			metal ion binding	174	19.2	4.96
A0A0M3JBH8	Myosin_tail_1 domain-containing protein	5	Anisakis simplex	ASIM_LOCUS4761				catalytic activity;motor activity	154	17.6	5.69
A0A0M3K0W5	Myosin-2 essential light chain (inferred by orthology to a D. melanogaster protein)	5	Anisakis simplex	ASIM_LOCUS13894	mlc-5			metal ion binding	148	16.6	4.72
A0A0M3K5C5	Myosin-3 (inferred by orthology to a C. elegans protein)	5	Anisakis simplex		myo-3	cell organization and biogenesis;metabolic process;transport	cytoskeleton	catalytic activity;DNA binding;motor activity;nucleotide binding;transporter activity	1074	125.5	5.22
A0A0M3IYV1	NAC-A/B domain-containing protein	4	Anisakis simplex	ASIM_LOCUS334					195	21.1	4.97
A0A0M3JTX4	NAD(P)-bd_dom domain-containing protein	4	Anisakis simplex	ASIM_LOCUS11065	nduf-9	metabolic process		catalytic activity	441	49.3	9.22
A0A0M3J3F7	Neur_chan_LBD domain-containing protein	5	Anisakis simplex	ASIM_LOCUS1940	lgc-34	transport	membrane	transporter activity	169	19.6	6.33
A0A0M3JT14	Neuroglian (inferred by orthology to a D. melanogaster protein)	5	Anisakis simplex	ASIM_LOCUS10703	sax-7		membrane	protein binding	1136	127.5	5.55
P36609	Neuronal calcium sensor 2	4	Caenorhabditis elegans	ncs-2	ncs-2			metal ion binding	190	22	5.19
A0A3P6PEM0	NIDO domain-containing protein	4	Anisakis simplex	ASIM_LOCUS1312	F54D1.6				355	40.1	7.58
A0A0M3KFX5	Nose resistant to fluoxetine protein 5 (inferred by orthology to a C. elegans protein)	4	Anisakis simplex	ASIM_LOCUS19272	nrf-5				321	36.2	6.55
A0A0M3JYQ4	Nucleoredoxin-like protein 2 (inferred by orthology to a human protein)	4	Anisakis simplex	ASIM_LOCUS13017		cellular homeostasis;regulation of biological process		catalytic activity	143	16.2	5.11
A0A0M3K9I2	Nucleoside diphosphate kinase	5	Anisakis simplex	ASIM_LOCUS17030	ndk-1	metabolic process		catalytic activity;nucleotide binding	238	26.6	6.55
A0A158PN86	Obg-like ATPase 1	4	Anisakis simplex	ASIM_LOCUS10852	ola-1		cytoplasm	catalytic activity;nucleotide binding	424	47.6	6.8
A0A158PNX7	Oxidored_FMN domain-containing protein	5	Anisakis simplex	ASIM_LOCUS12571		metabolic process		catalytic activity;nucleotide binding	1620	180.1	4.68
A0A0M3JYW1	Oxoglutarate/malate carrier protein (inferred by orthology to a C. elegans protein)	5	Anisakis simplex	ASIM_LOCUS13082	slc-25A10	transport	membrane		297	33	9.72
A0A0M3KE06	Papilin (inferred by orthology to a C. elegans protein)	5	Anisakis simplex	ASIM_LOCUS18603	mig-6	metabolic process		catalytic activity;metal ion binding	500	55.7	4.91
A0A0M3J3U0	Paralyzed arrest at two-fold protein 6 (inferred by orthology to a C. elegans protein)	5	Anisakis simplex	ASIM_LOCUS2073	pat-6	cell organization and biogenesis		protein binding	287	33.4	5.9
A0A158PP35	Paramyosin (inferred by orthology to a C. elegans protein)	5	Anisakis simplex	ASIM_LOCUS12986	unc-15	metabolic process		catalytic activity;motor activity	880	101.6	5.45
A0A0M3K1G1	PB1 domain-containing protein	5	Anisakis simplex	ASIM_LOCUS14113				protein binding	354	39.9	8.32
A0A0M3JSE8	PCI domain-containing protein	5	Anisakis simplex	ASIM_LOCUS10452	rpn-5			protein binding	512	58.9	6.65
A0A158PNG9	PCM1_C domain-containing protein	5	Anisakis simplex	ASIM_LOCUS11440					937	105.9	5.39
A0A0M3K8N1	PDZ domain-containing protein	5	Anisakis simplex	ASIM_LOCUS16730	ZK1321.4			protein binding	434	47.4	8.98
A0A0M3KCB9	PEPCK_GTP domain-containing protein	5	Anisakis simplex	ASIM_LOCUS18018	pck-2	metabolic process		catalytic activity;nucleotide binding	352	39.2	7.34
A0A0M3K9C1	Pepsin-I3 domain-containing protein	4	Anisakis simplex	ASIM_LOCUS16970					183	20.8	7.9
A0A0M3JTF7	Peptidase A1 domain-containing protein	5	Anisakis simplex		asp-4	metabolic process	vacuole	catalytic activity	264	28.8	4.86
A0A0M3KBV1	Peptidase_M23 domain-containing protein	5	Anisakis simplex	ASIM_LOCUS17849	lect-2				253	28.3	6.34
A0A0M3K6G9	Peptidase_M28 domain-containing protein	5	Anisakis simplex	ASIM_LOCUS15965		metabolic process		catalytic activity	418	46.7	6.7
A0A3P6NH68	Peptidyl-prolyl cis-trans isomerase	5	Anisakis simplex	ASIM_LOCUS2997	cyn-1				114	12.6	8.88
A0A0M3JS34	Peptidylprolyl isomerase	5	Anisakis simplex	ASIM_LOCUS10318	fkb-4	metabolic process		catalytic activity	270	30.3	6.13
A0A0M3JXR9	Peripheral subunit-binding (PSBD) domain-containing protein	5	Anisakis simplex	ASIM_LOCUS12626	dlat-2	metabolic process		catalytic activity	377	40.3	9.58
A0A0M3K9Z9	Peroxiredoxin 1 (inferred by orthology to a D. melanogaster protein)	5	Anisakis simplex	ASIM_LOCUS17197	prdx-2	cellular homeostasis;metabolic process;regulation of biological process;response to stimulus		antioxidant activity;catalytic activity	195	21.7	7.02
A0A0M3K7S7	PHB domain-containing protein	5	Anisakis simplex	ASIM_LOCUS16425					433	47	5.07
A0A0M3JR99	Phosphate carrier protein, mitochondrial (inferred by orthology to a human protein)	5	Anisakis simplex	ASIM_LOCUS9973	F01G4.6	transport	membrane		466	52.7	9.33
A0A0M3J1J1	Phosphatidylethanolamine-binding protein homolog (inferred by orthology to a C. elegans protein)	5	Anisakis simplex	ASIM_LOCUS1274	F40A3.3				182	20.1	8.59
Q05893	Phosphoenolpyruvate carboxykinase [GTP]	5	Ascaris suum	PCK	pck-2	metabolic process		catalytic activity;metal ion binding;nucleotide binding	643	72.2	6.8
A0A0M3IY31	Phosphoglucomutase (inferred by orthology to a D. melanogaster protein)	5	Anisakis simplex	PGM1	R05F9.6	metabolic process		catalytic activity;metal ion binding	572	62.1	7.31
A0A346RVR5	Phosphoglucomutase-2	5	Anisakis simplex	PGM2					595	66.8	6.95
A0A0M3K3R5	Phosphoglycerate kinase	5	Anisakis simplex		pgk-1	metabolic process		catalytic activity;nucleotide binding	464	51.6	8.37
A0A0M3IY29	Phosphotransferase	5	Anisakis simplex	ASIM_LOCUS57	hxk-2	cellular homeostasis;metabolic process		catalytic activity;enzyme regulator activity;nucleotide binding	594	65.9	5.36
A0A0M3KBJ8	PKS_ER domain-containing protein	5	Anisakis simplex	ASIM_LOCUS17746		metabolic process		catalytic activity	374	41.8	9.47
A0A3P6RU49	PPIase cyclophilin-type domain-containing protein	5	Anisakis simplex	ASIM_LOCUS11619	tpi-1				791	89.4	6.57
A0A0M3JS83	Probable 26S protease regulatory subunit 4 (inferred by orthology to a C. elegans protein)	5	Anisakis simplex	ASIM_LOCUS10373	rpt-2	regulation of biological process		catalytic activity;nucleotide binding;RNA binding	407	45.5	6.76
A0A0M3K405	Probable 26S proteasome regulatory subunit rpn-6.1 (inferred by orthology to a C. elegans protein)	4	Anisakis simplex	ASIM_LOCUS15103	rpn-6.1			protein binding	1468	160.6	6.51
A0A0M3JRZ5	Probable ADP-dependent glucokinase (inferred by orthology to a C. elegans protein)	4	Anisakis simplex		C50D2.7	metabolic process	membrane	catalytic activity	568	64.7	8.65
A0A0M3KGA6	Probable arginine kinase (inferred by orthology to a C. elegans protein)	5	Anisakis simplex	ASIM_LOCUS19404	F46H5.3	metabolic process		catalytic activity;nucleotide binding	152	17	5.9
A0A0M3KE66	Probable elongation factor 1-beta/1-delta 2 (inferred by orthology to a C. elegans protein)	5	Anisakis simplex		eef-1B.2	metabolic process		RNA binding	576	66.4	6.16
A0A0M3K2Z8	Probable elongation factor 1-gamma (inferred by orthology to a C. elegans protein)	5	Anisakis simplex	ASIM_LOCUS14737	eef-1G	metabolic process		protein binding;RNA binding	387	43.8	6.67
A0A0M3K2M8	Probable enoyl-CoA hydratase, mitochondrial (inferred by orthology to a C. elegans protein)	5	Anisakis simplex	ASIM_LOCUS14592	ech-6	metabolic process		catalytic activity	289	31.4	8.66
A0A0M3K0N8	Probable fumarate hydratase, mitochondrial (inferred by orthology to a C. elegans protein)	5	Anisakis simplex	ASIM_LOCUS13809	C46G7.2	metabolic process		catalytic activity	700	78.9	7.87
A0A0M3J2N5	Probable imidazolonepropionase (inferred by orthology to a human protein)	4	Anisakis simplex	ASIM_LOCUS1669	T12A2.1	metabolic process	cytoplasm	catalytic activity	307	33.4	6.07
A0A0M3K3X7	Probable inorganic pyrophosphatase 1 (inferred by orthology to a C. elegans protein)	5	Anisakis simplex	ASIM_LOCUS15075	pyp-1	metabolic process	cytoplasm	catalytic activity;metal ion binding	306	34.6	6.54
A0A0M3J7K8	Probable methylmalonyl-CoA mutase, mitochondrial (inferred by orthology to a C. elegans protein)	5	Anisakis simplex	ASIM_LOCUS3393	mmcm-1	metabolic process		catalytic activity	209	23.2	6.95
A0A0M3K184	Probable ornithine aminotransferase, mitochondrial (inferred by orthology to a C. elegans protein)	4	Anisakis simplex	ASIM_LOCUS14029	oatr-1			catalytic activity	303	33.5	7.71
A0A0M3KDQ8	Probable prefoldin subunit 3 (inferred by orthology to a C. elegans protein)	5	Anisakis simplex	ASIM_LOCUS18506	pfd-3	metabolic process			154	17.5	5.68
A0A0M3JX51	Probable selenide, water dikinase (inferred by orthology to a C. elegans protein)	5	Anisakis simplex	ASIM_LOCUS12371	seld-1	metabolic process		catalytic activity;nucleotide binding	377	40.8	5.99
A0A0M3K232	Probable voltage-dependent anion-selective channel (inferred by orthology to a C. elegans protein)	5	Anisakis simplex	ASIM_LOCUS14363	vdac-1	regulation of biological process;transport	membrane;mitochondrion	transporter activity	249	27.3	8.9
A0A0M3J225	Procollagen lysyl hydroxylase (inferred by orthology to a D. melanogaster protein)	4	Anisakis simplex	ASIM_LOCUS1458					251	29.5	5.01
A0A0M3K7K9	Profilin	5	Anisakis simplex	ASIM_LOCUS16357	pfn-1			protein binding	130	14.2	5.29
A0A0M3JSK9	Prohibitin	5	Anisakis simplex	ASIM_LOCUS10525	phb-1		membrane		268	29.4	6.81
A0A158PMS6	Proline dehydrogenase	4	Anisakis simplex	ASIM_LOCUS9835	prdh-1	metabolic process		catalytic activity;metal ion binding	506	58	7.11
A0A0M3J2Q2	Properdin (inferred by orthology to a human protein)	5	Anisakis simplex	ASIM_LOCUS1685					277	30.9	5.81
A0A0M3KGL2	Propionyl-CoA carboxylase beta chain, mitochondrial (inferred by orthology to a human protein)	5	Anisakis simplex	ASIM_LOCUS19510	pccb-1			catalytic activity	322	34.8	5.39
A0A0M3JSH7	Proteasome endopeptidase complex	5	Anisakis simplex	ASIM_LOCUS10493	pas-7	metabolic process	cytoplasm;nucleus;proteasome	catalytic activity	259	28.8	5.31
A0A0M3JT99	Proteasome subunit alpha type	5	Anisakis simplex	ASIM_LOCUS10803	pas-4	metabolic process	cytoplasm;nucleus;proteasome	catalytic activity	292	32.5	6.55
A0A0M3K6C4	Proteasome subunit beta type	4	Anisakis simplex	ASIM_LOCUS15922	pbs-2	metabolic process		catalytic activity	273	29.7	7.99
A0A0M3JZK2	Proteasome subunit beta type-8 (inferred by orthology to a human protein)	5	Anisakis simplex	ASIM_LOCUS13368	pbs-5	metabolic process		catalytic activity	175	19.5	8.22
A0A0M3JU72	Protein 4.1 homolog (inferred by orthology to a D. melanogaster protein)	5	Anisakis simplex	ASIM_LOCUS11178	frm-1		cytoskeleton	protein binding;structural molecule activity	4528	505.4	6.1
A0A097IYF9	Protein disulfide-isomerase	5	Anisakis simplex	PDI	pdi-1	cellular homeostasis;regulation of biological process	endoplasmic reticulum	catalytic activity	497	55.8	5
A0A0M3K8Z5	Protein disulfide-isomerase A3 (inferred by orthology to a human protein)	4	Anisakis simplex	ASIM_LOCUS16843	pdi-1	cellular homeostasis;regulation of biological process			246	28.2	8.97
A0A0M3K655	Protein disulfide-isomerase TMX3 (inferred by orthology to a human protein)	4	Anisakis simplex	ASIM_LOCUS15853	ZK973.11	cellular homeostasis;regulation of biological process	membrane		447	50.3	5.43
A0A0M3JT02	Protein ERGIC-53-like (inferred by orthology to a human protein)	5	Anisakis simplex	ASIM_LOCUS10690	ile-1	transport	cytoplasm;membrane	protein binding	502	56	6.64
A0A0M3KDJ8	Protein FAM136A (inferred by orthology to a human protein)	4	Anisakis simplex	ASIM_LOCUS18446	ZK637.2				139	15.8	6.18
A0A0M3JX08	Protein lethal(2)essential for life (inferred by orthology to a D. melanogaster protein)	5	Anisakis simplex	ASIM_LOCUS12322	sip-1				183	21	6.44
A0A0M3JXA1	Protein phosphatase	4	Anisakis simplex	ASIM_LOCUS12430	W09D10.4			catalytic activity	317	34.1	5.26
A0A158PNI3	Protein transport protein SEC23	4	Anisakis simplex	ASIM_LOCUS11565	sec-23	transport	cytoplasm	metal ion binding	821	90.7	7.01
A0A0M3JUU4	Protein-serine/threonine phosphatase	4	Anisakis simplex	ASIM_LOCUS11436	gsp-2	metabolic process		catalytic activity;metal ion binding	289	32.6	6.67
A0A0M3K0E8	P-type domain-containing protein	5	Anisakis simplex	ASIM_LOCUS13709		metabolic process		catalytic activity	1044	117.7	6.21
A0A0M3K5X6	Purine nucleoside phosphorylase (inferred by orthology to a human protein)	5	Anisakis simplex	ASIM_LOCUS15774	K02D7.1	metabolic process		catalytic activity	364	40.2	7.39
A0A0M3K6Q9	Putative adp,ATP carrier protein (inferred by orthology to a S. mansoni protein)	5	Anisakis simplex	ASIM_LOCUS16057	ant-1.2	transport	membrane	transporter activity	305	33.8	9.52
A0A0M3J608	Putative alcohol dehydrogenase (inferred by orthology to a S. mansoni protein)	5	Anisakis simplex	ASIM_LOCUS2841		metabolic process		catalytic activity;metal ion binding	244	26.2	8.28
A0A0M3KIK6	Putative aminopeptidase (inferred by orthology to a C. elegans protein)	5	Anisakis simplex	ASIM_LOCUS20202	lap-2	metabolic process	cytoplasm	catalytic activity;metal ion binding	212	23.3	7.11
A0A0M3JRB4	Putative ATP synthase subunit f, mitochondrial (inferred by orthology to a C. elegans protein)	4	Anisakis simplex	ASIM_LOCUS9990	R53.4				164	19.2	9.8
A0A0M3JQX7	Putative cop-coated vesicle membrane protein P24 (inferred by orthology to a S. mansoni protein)	4	Anisakis simplex	ASIM_LOCUS9826	tmed-3	transport	membrane		200	22.7	5.9
A0A0M3JWG7	Putative deoxyribose-phosphate aldolase (inferred by orthology to a C. elegans protein)	5	Anisakis simplex	ASIM_LOCUS12088	F09E5.3	metabolic process	cytoplasm	catalytic activity	291	32.3	7.74
A0A0M3J6B6	Putative laminin gamma-1 chain (inferred by orthology to a S. mansoni protein)	5	Anisakis simplex			cell organization and biogenesis			290	32.3	4.87
A0A0M3JQT9	Putative malate dehydrogenase (inferred by orthology to a S. mansoni protein)	5	Anisakis simplex	ASIM_LOCUS9779	VF13D12L.3	metabolic process		catalytic activity	422	45.8	8.48
Q9U602	Putative nucleosome binding protein	5	Anisakis simplex			cell organization and biogenesis	nucleus		321	37.2	4.6
A0A0M3JRF7	Putative thiosulfate sulfurtransferase (inferred by orthology to a C. elegans protein)	4	Anisakis simplex	ASIM_LOCUS10043	mpst-1				319	36.1	7.74
A0A0M3K9G7	Putative UDP-glucuronosyltransferase ugt-58 (inferred by orthology to a C. elegans protein)	5	Anisakis simplex	ASIM_LOCUS17016	ugt-58	metabolic process	membrane	catalytic activity	433	49.7	8.68
A0A0M3JYQ5	PX domain-containing protein	4	Anisakis simplex		snx-1	transport	cytosol		438	50.3	6.24
A0A3P6Q6B0	Pyr_redox_2 domain-containing protein	5	Anisakis simplex	ASIM_LOCUS11542	sqrd-1				423	47.1	8.7
A0A0M3K937	Pyrroline-5-carboxylate reductase (inferred by orthology to a S. mansoni protein)	5	Anisakis simplex	ASIM_LOCUS16885	M153.1	metabolic process		catalytic activity	272	28.5	6.95
A0A0M3K059	Pyruvate carboxylase 1 (inferred by orthology to a C. elegans protein)	5	Anisakis simplex	ASIM_LOCUS13613	pyc-1	metabolic process		catalytic activity;metal ion binding;nucleotide binding	1242	137.8	7.42
A0A3P6QLW6	Pyruvate dehydrogenase E1 component subunit alpha	5	Anisakis simplex	ASIM_LOCUS13980	pdha-1				428	47.2	7.62
P26267	Pyruvate dehydrogenase E1 component subunit alpha type I, mitochondrial	4	Ascaris suum			metabolic process	mitochondrion;organelle lumen	catalytic activity	396	43.7	7.87
A0A0M3JRA2	Pyruvate dehydrogenase E1 component subunit beta	5	Anisakis simplex	ASIM_LOCUS9976	pdhb-1	metabolic process		catalytic activity	383	41.4	6.39
A0A0M3JXT3	Pyruvate kinase	4	Anisakis simplex	ASIM_LOCUS12640	pyk-1	metabolic process		catalytic activity;metal ion binding	575	62.6	7.03
A0A0M3JZR1	Rab GDP dissociation inhibitor	5	Anisakis simplex	ASIM_LOCUS13439	gdi-1	metabolic process;regulation of biological process;response to stimulus;transport	cytoplasm	catalytic activity;enzyme regulator activity	444	50	5.55
A0A0M3JWX5	Ras-related protein Rab-11B	5	Anisakis simplex	rab-11b	rab-11.1	regulation of biological process;response to stimulus		catalytic activity;nucleotide binding	215	23.9	6.4
A0A0M3JZN2	Ras-related protein Rab-17 (inferred by orthology to a human protein)	5	Anisakis simplex	ASIM_LOCUS13405	rab-5	regulation of biological process;response to stimulus		catalytic activity;nucleotide binding	217	23.3	7.77
A0A346RVJ4	Ras-related protein rab-1a	5	Anisakis simplex	rab-1a					202	22.5	5.72
A0A0M3K8M3	Ras-related protein Rab-7a (inferred by orthology to a human protein)	5	Anisakis simplex	ASIM_LOCUS16721		regulation of biological process;response to stimulus		catalytic activity;nucleotide binding	216	24.5	7.18
A0A0M3JZ90	Redox-regulatory protein FAM213A (inferred by orthology to a human protein)	4	Anisakis simplex	ASIM_LOCUS13234	R53.5	metabolic process			193	21.5	8.79
A0A0M3JY66	Regulator of microtubule dynamics protein 1 (inferred by orthology to a human protein)	5	Anisakis simplex	ASIM_LOCUS12795				protein binding	289	32.9	9.39
A0A0M3K5A6	Reticulon-like protein	5	Anisakis simplex	ASIM_LOCUS15554			membrane		138	15.7	8.35
A0A0M3K6M8	Ribosomal protein	4	Anisakis simplex	ASIM_LOCUS16026	rpl-1	metabolic process	ribosome	RNA binding;structural molecule activity	201	22.6	9.63
A0A0M3K776	Ribosomal protein L15	4	Anisakis simplex	ASIM_LOCUS16223	rpl-15	metabolic process	ribosome	structural molecule activity	204	24.1	11.75
A0A0M3JQT5	RIIa domain-containing protein	4	Anisakis simplex	ASIM_LOCUS9775	F39H12.3			protein binding	320	35.9	6.23
A0A158PMW0	rRNA 2'-O-methyltransferase fibrillarin (inferred by orthology to a C. elegans protein)	4	Anisakis simplex	ASIM_LOCUS10028	fib-1	metabolic process		catalytic activity;RNA binding	358	37.4	10.15
A0A0M3JQZ3	S10_plectin domain-containing protein	5	Anisakis simplex	ASIM_LOCUS9846	rps-10				151	17.2	9.58
A0A158PMW3	Sacchrp_dh_NADP domain-containing protein	4	Anisakis simplex	ASIM_LOCUS10045		metabolic process		catalytic activity	289	32.1	9.03
A0A0M3JRE8	SCP domain-containing protein	4	Anisakis simplex	ASIM_LOCUS10032	scl-23				299	33.4	8.56
A0A0M3K5M3	Serine hydroxymethyltransferase	5	Anisakis simplex	ASIM_LOCUS15671	mel-32	metabolic process		catalytic activity	413	45.4	8.78
A0A346RVL5	Serine threonine-protein phosphatase 2a 65 kDa regulatory subunit a beta isoform	4	Anisakis simplex	pp2a					657	73.7	5.52
A0A0M3K0T4	Serine/threonine-protein phosphatase	4	Anisakis simplex	ASIM_LOCUS13862	pph-4.1	cellular homeostasis;metabolic process;regulation of biological process		catalytic activity	394	44.5	4.84
A0A3P6T8G2	SH3 domain-containing protein	5	Anisakis simplex	ASIM_LOCUS17927					708	81.6	5.2
A0A0M3J159	SHSP domain-containing protein	5	Anisakis simplex	ASIM_LOCUS1142					116	13.2	6.79
A0A0M3JRM0	Single-stranded DNA-binding protein, mitochondrial (inferred by orthology to a C. elegans protein)	5	Anisakis simplex	ASIM_LOCUS10120	mtss-1	metabolic process		DNA binding	190	21.6	9.35
A0A158PNC2	Spectrin-like nuclear envelope protein (inferred by orthology to a S. mansoni protein)	5	Anisakis simplex		anc-1	cell organization and biogenesis;regulation of biological process		catalytic activity;motor activity;protein binding	3519	402.3	5.14
A0A0M3JT07	Staphylococcal nuclease domain-containing protein	5	Anisakis simplex	ASIM_LOCUS10696	tsn-1	regulation of biological process			912	101.7	7.15
A0A0M3IY22	Stomatin-like protein 2, mitochondrial (inferred by orthology to a human protein)	5	Anisakis simplex	ASIM_LOCUS50	stl-1		membrane		366	40.4	8.59
A0A0M3JXH9	Stress-induced-phosphoprotein 1 (inferred by orthology to a C. elegans protein)	5	Anisakis simplex	ASIM_LOCUS12523	sti-1			protein binding	320	36.5	7.72
Q09508	Succinate dehydrogenase [ubiquinone] flavoprotein subunit, mitochondrial	5	Caenorhabditis elegans	sdha-1	sdha-1	metabolic process;transport	membrane;mitochondrion	catalytic activity;nucleotide binding	646	70.4	6.86
A0A0M3JRB2	Succinate dehydrogenase [ubiquinone] iron-sulfur subunit, mitochondrial	5	Anisakis simplex	ASIM_LOCUS9988	sdhb-1	metabolic process	membrane;mitochondrion	catalytic activity;metal ion binding	279	31.4	8.47
A0A0M3JX94	Succinate-semialdehyde dehydrogenase, mitochondrial (inferred by orthology to a human protein)	4	Anisakis simplex	ASIM_LOCUS12423	alh-7	metabolic process		catalytic activity	509	55.2	7.83
A0A0M3KD77	Sulfhydryl oxidase (inferred by orthology to a C. elegans protein)	5	Anisakis simplex	ASIM_LOCUS18325	F47B7.2				278	31.7	8.94
A0A346RVQ4	Superoxide dismutase Cu-Zn (Fragment)	5	Anisakis simplex	sod Cu-Zn	sod-1				140	14.4	6.43
A0A0M3JRT2	Suppressor of presenilin-2 (inferred by orthology to a C. elegans protein)	5	Anisakis simplex	ASIM_LOCUS10191	spr-2	cell organization and biogenesis	nucleus		262	29.8	4.3
A0A0M3K4P0	Suppressor/enhancer of lin-12 protein 9 (inferred by orthology to a C. elegans protein)	4	Anisakis simplex	ASIM_LOCUS15338	sel-9	transport	membrane		203	23.1	5.17
A7M6S9	SXP/RAL-2 family protein 2 isoform 2	4	Anisakis simplex	Ani s 8-2					150	16.2	4.75
A1IKL2	SXP/RAL-2 family protein Ani s 5	5	Anisakis simplex						152	16.6	5.06
A0A0M3KFP5	T-complex protein 1 subunit alpha (inferred by orthology to a C. elegans protein)	5	Anisakis simplex	ASIM_LOCUS19193	cct-1	metabolic process		nucleotide binding;protein binding	227	23.9	5.41
A0A0M3JT78	T-complex protein 1 subunit delta	4	Anisakis simplex	ASIM_LOCUS10777	cct-4	metabolic process	cytoplasm	nucleotide binding;protein binding	550	59.4	7.71
A0A0M3J5E3	T-complex protein 1 subunit eta	4	Anisakis simplex	ASIM_LOCUS2626	cct-7	metabolic process		nucleotide binding;protein binding	232	25.3	5.34
A0A158PMR9	T-complex protein 1 subunit gamma	5	Anisakis simplex	ASIM_LOCUS9795	cct-3	metabolic process	cytoplasm	nucleotide binding;protein binding	543	60	7.25
A0A0M3K120	T-complex protein 1 subunit theta (inferred by orthology to a C. elegans protein)	5	Anisakis simplex	ASIM_LOCUS13955	cct-8	metabolic process	cytoplasm	nucleotide binding;protein binding	560	60.7	6.2
A0A158PPF5	TDP43_N domain-containing protein	5	Anisakis simplex	ASIM_LOCUS13880		metabolic process		catalytic activity;motor activity	639	73.6	5.05
A0A0M3JTR7	Tetraspanin	4	Anisakis simplex	ASIM_LOCUS11002	tsp-8		membrane		234	25.4	6.35
A0A3P6NUD5	Thioredoxin domain-containing protein	5	Anisakis simplex	ASIM_LOCUS1746	prdx-3				221	24.5	7.39
A0A0M3JGA9	TIL domain-containing protein	5	Anisakis simplex	ASIM_LOCUS6442					105	11.3	8.1
A0A0M3JWY1	Toll-interacting protein (inferred by orthology to a human protein)	4	Anisakis simplex	ASIM_LOCUS12291	tli-1			protein binding	287	31.9	5.02
A0A0M3IY14	TPR_REGION domain-containing protein	5	Anisakis simplex	ASIM_LOCUS42	fnta-1	metabolic process		catalytic activity;protein binding	300	35.1	4.84
A0A0M3KAE3	Transaldolase	5	Anisakis simplex	ASIM_LOCUS17341	tald-1	metabolic process	cytoplasm	catalytic activity	320	36	6.65
A0A0M3JXS3	Transketolase	5	Anisakis simplex	ASIM_LOCUS12630	tkt-1	metabolic process		catalytic activity	618	66.5	6.71
A0A0M3JRP8	Translationally-controlled tumor protein homolog (inferred by orthology to a C. elegans protein)	5	Anisakis simplex	ASIM_LOCUS10153	tct-1				193	22.3	5.01
A0A0M3JS60	Translocon-associated protein subunit beta	5	Anisakis simplex	ASIM_LOCUS10347	trap-2		endoplasmic reticulum;membrane		196	22.3	9.23
A0A0M3K9W7	Transmembrane protein 245 (inferred by orthology to a human protein)	4	Anisakis simplex	ASIM_LOCUS17167	M01F1.4		membrane		279	30.6	5.39
A0A0M3JT69	Trifunctional enzyme subunit beta, mitochondrial (inferred by orthology to a human protein)	5	Anisakis simplex	ASIM_LOCUS10764	B0303.3	metabolic process		catalytic activity	513	55.4	9.36
G4XTD3	Tropomyosin	5	Anisakis simplex		lev-11		membrane		284	33.1	4.73
Q27249	Tropomyosin isoforms c/e	5	Caenorhabditis elegans		lev-11	cell organization and biogenesis;regulation of biological process;reproduction;response to stimulus	cytoplasm	protein binding;structural molecule activity	256	29.6	4.75
A0A0M3JSS4	Troponin I (inferred by orthology to a D. melanogaster protein)	5	Anisakis simplex	ASIM_LOCUS10605	tni-1				277	31.9	5.1
A0A0M3K7W7	Troponin T, skeletal muscle (inferred by orthology to a D. melanogaster protein)	5	Anisakis simplex			regulation of biological process			628	73.5	5.81
A0A0M3JU57	Troponin-like protein	5	Anisakis simplex		pat-10			metal ion binding	169	19.4	4.28
A0A0M3KAB1	TROVE domain-containing protein	4	Anisakis simplex	ASIM_LOCUS17309				RNA binding	124	13.9	4.54
A0A0M3K821	Tubulin alpha chain	5	Anisakis simplex		tba-5	cell organization and biogenesis	cytoplasm;cytoskeleton	catalytic activity;nucleotide binding;structural molecule activity	428	47.8	4.93
A0A0M3KDZ4	Tubulin beta chain	5	Anisakis simplex	ASIM_LOCUS18592	ben-1	cell organization and biogenesis	cytoplasm;cytoskeleton	catalytic activity;nucleotide binding;structural molecule activity	327	36.1	5.5
A0A158PN23	Twitchin (inferred by orthology to a C. elegans protein)	5	Anisakis simplex	ASIM_LOCUS10411	unc-22	metabolic process		catalytic activity;nucleotide binding;protein binding	7291	806.9	6.06
A0A0M3J0N5	UBA_e1_C domain-containing protein	5	Anisakis simplex	ASIM_LOCUS968	uba-1	metabolic process		catalytic activity;nucleotide binding	722	81.9	6.39
A0A0M3K210	Ubiquitin-like domain-containing protein	5	Anisakis simplex	ASIM_LOCUS14335				protein binding	1553	169.3	5.82
A0A0M3J7M0	UCR_TM domain-containing protein	4	Anisakis simplex	ASIM_LOCUS3403		metabolic process;transport		catalytic activity;transporter activity	114	12.6	7.05
A0A0M3K010	UDP-glucuronosyltransferase	4	Anisakis simplex	ASIM_LOCUS13557	ugt-62	metabolic process	membrane	catalytic activity	531	59.7	9.31
A0A0M3JRL3	Uncharacterized integrin beta-like protein (inferred by orthology to a C. elegans protein)	5	Anisakis simplex	ASIM_LOCUS10112	C05D9.3				419	45.9	4.75
A0A1L5SM68	UTP--glucose-1-phosphate uridylyltransferase	5	Anisakis simplex	UGP2		metabolic process		catalytic activity	455	51.8	7.84
A0A0M3JRD0	Vacuolar protein sorting-associated protein 13C (inferred by orthology to a human protein)	5	Anisakis simplex	ASIM_LOCUS10009					3317	372.6	5.95
A0A0M3JU23	Vigilin (inferred by orthology to a human protein)	5	Anisakis simplex	ASIM_LOCUS11125	vgln-1			RNA binding	1297	144.1	6.44
Q17162	Vinculin	4	Brugia malayi		deb-1		cytoplasm;cytoskeleton;membrane	protein binding	993	110.1	6.49
A0A0M3IYN1	Vitellogenin domain-containing protein	4	Anisakis simplex	ASIM_LOCUS264	cnt-2	transport		transporter activity	184	20.7	5.39
A0A0M3JVS3	V-type proton ATPase catalytic subunit A (inferred by orthology to a C. elegans protein)	5	Anisakis simplex	ASIM_LOCUS11802	vha-13	metabolic process;transport		catalytic activity;nucleotide binding;transporter activity	628	69.6	5.45
A0A0M3JYS1	V-type proton ATPase subunit E (inferred by orthology to a D. melanogaster protein)	5	Anisakis simplex	ASIM_LOCUS13038	vha-8	transport		catalytic activity;transporter activity	226	26	7.02
A0A0M3K2A9	WD_REPEATS_REGION domain-containing protein	5	Anisakis simplex	ASIM_LOCUS14451	rack-1			protein binding	322	35.2	7.96

## Sheet: sample Blc
Accession	Description	# Larvae in which the protein was identified	Specie	Gene	Ortholog gene name	Biological Process	Cellular Component	Molecular Function	# AAs	MW [kDa]	calc. pI
A0A346RVR1	2,3-bisphosphoglycerate-independent phosphoglycerate mutase (Fragment)	4	Anisakis simplex	ipgm	F57B10.3				436	48.6	6.8
A0A0M3JUQ3	Aconitate hydratase, mitochondrial	5	Anisakis simplex	ASIM_LOCUS11389	aco-2	metabolic process	mitochondrion	catalytic activity;metal ion binding	784	85.5	7.87
A0A3P6P1P0	AdoHcyase_NAD domain-containing protein	4	Anisakis simplex	ASIM_LOCUS3964	ahcy-1				245	26.5	6.29
A0A0M3JYW9	Fructose-bisphosphate aldolase	5	Anisakis simplex	ASIM_LOCUS13091	aldo-2	metabolic process		catalytic activity	403	43.9	8.27
A0A0M3KA33	Aldedh domain-containing protein	4	Anisakis simplex	ASIM_LOCUS17230	alh-1	metabolic process		catalytic activity	500	55.4	5.88
A0A0M3JX94	Succinate-semialdehyde dehydrogenase, mitochondrial (inferred by orthology to a human protein)	4	Anisakis simplex	ASIM_LOCUS12423	alh-7	metabolic process		catalytic activity	509	55.2	7.83
A0A158PNC2	Spectrin-like nuclear envelope protein (inferred by orthology to a S. mansoni protein)	5	Anisakis simplex		anc-1	cell organization and biogenesis;regulation of biological process		catalytic activity;motor activity;protein binding	3519	402.3	5.14
A0A0M3K6Q9	Putative adp,ATP carrier protein (inferred by orthology to a S. mansoni protein)	5	Anisakis simplex	ASIM_LOCUS16057	ant-1.2	transport	membrane	transporter activity	305	33.8	9.52
A0A0M3JZQ3	ATP synthase F(0) complex subunit B1, mitochondrial (inferred by orthology to a human protein)	4	Anisakis simplex	ASIM_LOCUS13429	asb-1	metabolic process;transport		transporter activity	291	34.3	8.84
A0A0M3JY91	ATP synthase subunit alpha	5	Anisakis simplex		atp-1	metabolic process;transport		catalytic activity;nucleotide binding;transporter activity	547	59.5	7.97
A0A0M3K219	ATP synthase subunit beta	5	Anisakis simplex	ASIM_LOCUS14347	atp-2	metabolic process;transport		catalytic activity;nucleotide binding;transporter activity	514	55	5.76
A0A0M3KDZ4	Tubulin beta chain	5	Anisakis simplex	ASIM_LOCUS18592	ben-1	cell organization and biogenesis	cytoplasm;cytoskeleton	catalytic activity;nucleotide binding;structural molecule activity	327	36.1	5.5
A0A0M3K1X9	AT04676p (inferred by orthology to a D. melanogaster protein)	4	Anisakis simplex	ASIM_LOCUS14301	C32F10.8	metabolic process		catalytic activity	359	40.4	8.1
A0A0M3K0N8	Probable fumarate hydratase, mitochondrial (inferred by orthology to a C. elegans protein)	4	Anisakis simplex	ASIM_LOCUS13809	C46G7.2	metabolic process		catalytic activity	700	78.9	7.87
A0A0M3J5E3	T-complex protein 1 subunit eta	4	Anisakis simplex	ASIM_LOCUS2626	cct-7	metabolic process		nucleotide binding;protein binding	232	25.3	5.34
A0A0M3K120	T-complex protein 1 subunit theta (inferred by orthology to a C. elegans protein)	4	Anisakis simplex	ASIM_LOCUS13955	cct-8	metabolic process	cytoplasm	nucleotide binding;protein binding	560	60.7	6.2
A0A0M3KFB2	AAA domain-containing protein	5	Anisakis simplex	ASIM_LOCUS19060	cdc-48.1	metabolic process;response to stimulus		catalytic activity;nucleotide binding;RNA binding	384	42.5	5.19
A0A0M3JTM4	AB hydrolase-1 domain-containing protein	4	Anisakis simplex	ASIM_LOCUS10953	ceeh-1		membrane	catalytic activity	379	44.1	6.58
A0A0M3IZV9	Col_cuticle_N domain-containing protein	5	Anisakis simplex	ASIM_LOCUS692	col-181		membrane	structural molecule activity	301	30.4	5.08
A0A3P6RQA4	Calsequestrin	4	Anisakis simplex	ASIM_LOCUS10992	csq-1				495	56.6	4.39
A0A0M3K529	Citrate synthase	4	Anisakis simplex	ASIM_LOCUS15477	cts-1	metabolic process		catalytic activity	387	43.1	6.68
A0A3P6NH68	Peptidyl-prolyl cis-trans isomerase	5	Anisakis simplex	ASIM_LOCUS2997	cyn-1				114	12.6	8.88
A0A0M3K505	Aspartate--tRNA ligase, cytoplasmic (inferred by orthology to a C. elegans protein)	4	Anisakis simplex	ASIM_LOCUS15453	dars-1	metabolic process	cytoplasm	catalytic activity;nucleotide binding	523	59.1	6.62
A0A0M3K5J0	Estradiol 17-beta-dehydrogenase 8 (inferred by orthology to a human protein)	4	Anisakis simplex	ASIM_LOCUS15638	dhs-11	metabolic process		catalytic activity	332	35.8	8.4
A0A0M3JVM9	Disorganized muscle protein 1 (inferred by orthology to a C. elegans protein)	5	Anisakis simplex	ASIM_LOCUS11752	dim-1		extracellular		325	36.3	5.5
A0A0M3K5Y3	Dihydrolipoamide acetyltransferase component of pyruvate dehydrogenase complex	5	Anisakis simplex	ASIM_LOCUS15781	dlat-1	metabolic process		catalytic activity	550	57.4	7.14
A0A0M3JXR9	Peripheral subunit-binding (PSBD) domain-containing protein	4	Anisakis simplex	ASIM_LOCUS12626	dlat-2	metabolic process		catalytic activity	377	40.3	9.58
A0A0M3KCJ8	Lipoyl-binding domain-containing protein	4	Anisakis simplex		dlst-1	metabolic process		catalytic activity	363	38.3	6.73
A0A0M3KD54	Cation_ATPase_C domain-containing protein	5	Anisakis simplex		eat-6		membrane	metal ion binding;nucleotide binding	658	71.5	5.45
A0A0M3K2Z8	Probable elongation factor 1-gamma (inferred by orthology to a C. elegans protein)	4	Anisakis simplex	ASIM_LOCUS14737	eef-1G	metabolic process		protein binding;RNA binding	387	43.8	6.67
A0A0M3K613	Elongation factor 2 (inferred by orthology to a C. elegans protein)	5	Anisakis simplex	ASIM_LOCUS15811	eef-2			catalytic activity;nucleotide binding	840	93.5	6.64
A0A0M3K3S0	cGMP-dependent protein kinase	4	Anisakis simplex	ASIM_LOCUS15018	egl-4	metabolic process;regulation of biological process		catalytic activity;nucleotide binding	693	77.7	7.02
A0A158PPJ2	Collagen alpha-1(IV) chain (inferred by orthology to a C. elegans protein)	4	Anisakis simplex	ASIM_LOCUS14252	emb-9		extracellular	structural molecule activity	1759	170.7	6.04
A0A158PP77	Enolase (inferred by orthology to a C. elegans protein)	5	Anisakis simplex	ASIM_LOCUS13276	enol-1	metabolic process		catalytic activity;metal ion binding	653	70.9	7.36
A0A0M3JWG7	Putative deoxyribose-phosphate aldolase (inferred by orthology to a C. elegans protein)	4	Anisakis simplex	ASIM_LOCUS12088	F09E5.3	metabolic process	cytoplasm	catalytic activity	291	32.3	7.74
A0A0M3JT84	ETF domain-containing protein	4	Anisakis simplex	ASIM_LOCUS10785	F27D4.1	metabolic process		nucleotide binding	334	35.4	9.39
A0A158PMX4	Adenylate kinase isoenzyme 1	5	Anisakis simplex	ASIM_LOCUS10106	F38B2.4	metabolic process	cytoplasm	catalytic activity;nucleotide binding	216	24	8.88
A0A0M3J1J1	Phosphatidylethanolamine-binding protein homolog (inferred by orthology to a C. elegans protein)	5	Anisakis simplex	ASIM_LOCUS1274	F40A3.3				182	20.1	8.59
A0A0M3KB82	MC domain-containing protein	5	Anisakis simplex	ASIM_LOCUS17628	F56A11.5		membrane	catalytic activity;metal ion binding	338	38.6	6.13
A0A0M3JWX2	Fructose-1,6-bisphosphatase (inferred by orthology to a C. elegans protein)	5	Anisakis simplex	ASIM_LOCUS12282	fbp-1	metabolic process		catalytic activity	302	32.8	6.93
A0A0M3JS34	Peptidylprolyl isomerase	4	Anisakis simplex	ASIM_LOCUS10318	fkb-4	metabolic process		catalytic activity	270	30.3	6.13
A0A158PPN0	Filamin-B (inferred by orthology to a human protein)	5	Anisakis simplex	ASIM_LOCUS14513	fln-1			protein binding	844	90.4	6.54
A0A0M3J0T6	14-3-3-like protein 2 (inferred by orthology to a C. elegans protein)	5	Anisakis simplex	ASIM_LOCUS1019	ftt-2			protein binding	308	34.9	4.98
A0A0M3J2C0	Aminomethyltransferase, mitochondrial (inferred by orthology to a human protein)	5	Anisakis simplex		gcst-1		membrane		252	27.5	9.03
A0A3P6QT32	Gln-synt_C domain-containing protein	5	Anisakis simplex	ASIM_LOCUS13205	gln-2				272	31.3	7.72
A0A0M3J064	Aspartate aminotransferase (inferred by orthology to a S. mansoni protein)	5	Anisakis simplex	ASIM_LOCUS797	got-1.2	metabolic process		catalytic activity	213	23.7	6.52
A0A0M3JVL9	Guanine nucleotide-binding protein subunit beta-1 (inferred by orthology to a C. elegans protein)	4	Anisakis simplex	ASIM_LOCUS11741	gpb-1	regulation of biological process;response to stimulus		protein binding	346	37.9	6.34
A0A097IYH5	Glyceraldehyde-3-phosphate dehydrogenase	5	Anisakis simplex	GPDH	gpd-1	metabolic process		catalytic activity;nucleotide binding	340	36.1	7.83
A0A0M3IZ99	Glucose-6-phosphate isomerase	5	Anisakis simplex	ASIM_LOCUS482	gpi-1	metabolic process		catalytic activity	551	62.2	7.25
A0A0M3K5H6	78 kDa glucose-regulated protein (inferred by orthology to a human protein)	5	Anisakis simplex	ASIM_LOCUS15624	hsp-3	cell organization and biogenesis		catalytic activity;nucleotide binding	679	75.4	5.21
A0A0M3JWQ2	Endoplasmin (inferred by orthology to a human protein)	5	Anisakis simplex	hsp90	hsp-90	metabolic process;response to stimulus		nucleotide binding;protein binding	718	82.9	5.03
A0A3P6Q9L7	LTD domain-containing protein	4	Anisakis simplex	ASIM_LOCUS6679	ifb-1				110	12.7	9.82
A0A0M3JU93	Eukaryotic translation initiation factor 5A	4	Anisakis simplex	ASIM_LOCUS11200	iff-1	metabolic process;regulation of biological process		RNA binding	175	19.4	6.09
A0A0M3KAY8	Cofactor-independent phosphoglycerate mutase (inferred by orthology to a C. elegans protein)	4	Anisakis simplex	ASIM_LOCUS17536	ipgm-1	metabolic process	cytoplasm	catalytic activity;metal ion binding	402	44.9	8.29
A0A0M3KAB0	Acetyl-CoA acetyltransferase, mitochondrial (inferred by orthology to a human protein)	5	Anisakis simplex	ASIM_LOCUS17308	kat-1	metabolic process		catalytic activity	411	43.2	8.13
A0A0M3JUZ4	Hemicentin-1 (inferred by orthology to a human protein)	5	Anisakis simplex	ASIM_LOCUS11491	ketn-1			protein binding	4610	517.3	5.54
A0A0M3JSY5	Laminin subunit beta-1 (inferred by orthology to a D. melanogaster protein)	4	Anisakis simplex	ASIM_LOCUS10671	lam-1	cell organization and biogenesis;metabolic process;regulation of biological process;response to stimulus;transport	cytoskeleton;extracellular;membrane	catalytic activity;motor activity;protein binding;signal transducer activity;transporter activity	1776	196.9	5.07
A0A0M3KIK6	Putative aminopeptidase (inferred by orthology to a C. elegans protein)	5	Anisakis simplex	ASIM_LOCUS20202	lap-2	metabolic process	cytoplasm	catalytic activity;metal ion binding	212	23.3	7.11
A0A0M3JJE8	Galectin	5	Anisakis simplex		lec-1				84	9.6	9.11
A0A158PN13	Collagen alpha-2(IV) chain (inferred by orthology to a C. elegans protein)	4	Anisakis simplex	ASIM_LOCUS10335	let-2		extracellular	structural molecule activity	1739	165.9	8.51
A0A0M3J3F7	Neur_chan_LBD domain-containing protein	4	Anisakis simplex	ASIM_LOCUS1940	lgc-34	transport	membrane	transporter activity	169	19.6	6.33
A0A158PMT2	Methylmalonyl-CoA epimerase, mitochondrial (inferred by orthology to a human protein)	5	Anisakis simplex	ASIM_LOCUS9861	mce-1				201	22.3	8.9
A0A0M3KBA5	Malate dehydrogenase	5	Anisakis simplex	ASIM_LOCUS17653	mdh-2	metabolic process	membrane	catalytic activity	325	34.2	8.68
A0A0M3K5M3	Serine hydroxymethyltransferase	5	Anisakis simplex	ASIM_LOCUS15671	mel-32	metabolic process		catalytic activity	413	45.4	8.78
A0A0M3K251	Myosin regulatory light chain 2 (inferred by orthology to a D. melanogaster protein)	5	Anisakis simplex	ASIM_LOCUS14387	mlc-1			metal ion binding	174	19.2	4.96
A0A0M3K8S1	B12-binding domain-containing protein	5	Anisakis simplex	ASIM_LOCUS16769	mmcm-1	metabolic process	membrane	catalytic activity;metal ion binding	612	67.9	8.69
A0A0M3J7K8	Probable methylmalonyl-CoA mutase, mitochondrial (inferred by orthology to a C. elegans protein)	5	Anisakis simplex	ASIM_LOCUS3393	mmcm-1	metabolic process		catalytic activity	209	23.2	6.95
A0A1L5SM78	1,4-alpha-glucan branching enzyme	5	Anisakis simplex	GBE		metabolic process		catalytic activity	683	78.7	6.24
G1FMP3	24 kDa protein	5	Anisakis simplex						212	23.5	8.69
Q9XTT9	26S proteasome regulatory subunit 8	4	Caenorhabditis elegans	rpt-6	rpt-6	metabolic process;regulation of biological process;response to stimulus	cytoplasm;proteasome	catalytic activity;nucleotide binding;protein binding	416	46.2	8.82
A0A0M3K8Q6	40S ribosomal protein S3 (inferred by orthology to a C. elegans protein)	4	Anisakis simplex	ASIM_LOCUS16754	rps-3	metabolic process	ribosome	RNA binding;structural molecule activity	249	27.6	9.79
A0A0B4SVM4	Actin 2	5	Anisakis simplex		arx-4			nucleotide binding	376	42.2	5.49
A0A023W3Z5	Alpha-1,4 glucan phosphorylase	5	Anisakis simplex	GP	pygl-1	metabolic process		catalytic activity	863	99.4	6.29
A0A3P6PAA9	AMP-binding domain-containing protein (Fragment)	4	Anisakis simplex	ASIM_LOCUS7752					84	9.4	7.42
A0A0M3K3F2	AMPK1_CBM domain-containing protein	5	Anisakis simplex	ASIM_LOCUS14900		metabolic process		catalytic activity;protein binding	328	38.5	5.11
A0A0M3IXZ4	Apolipophorins (inferred by orthology to a D. melanogaster protein)	5	Anisakis simplex	ASIM_LOCUS19		transport		transporter activity	3289	371.1	7.9
A0A0M3IZ21	Apolipoprotein B-100 (inferred by orthology to a human protein)	5	Anisakis simplex	ASIM_LOCUS404					720	82.4	9.48
A0A0M3KC58	Apolipoprotein lipid transfer particle (inferred by orthology to a D. melanogaster protein)	4	Anisakis simplex	ASIM_LOCUS17955					493	54.5	6.34
A0A158PMS3	ATP-dependent 6-phosphofructokinase	4	Anisakis simplex		pfk-1.2	metabolic process	cytoplasm	catalytic activity;metal ion binding;nucleotide binding	851	93.7	7.28
A0A0M3IZ89	Basement membrane proteoglycan (inferred by orthology to a C. elegans protein)	4	Anisakis simplex	ASIM_LOCUS472	unc-52			protein binding	417	45.3	5.96
A0A0M3KBD8	Bifunctional glyoxylate cycle protein (inferred by orthology to a C. elegans protein)	4	Anisakis simplex	ASIM_LOCUS17686	icl-1	metabolic process		catalytic activity	418	47.7	6.15
A0A0M3IZU4	C-1-tetrahydrofolate synthase, cytoplasmic (inferred by orthology to a D. melanogaster protein)	5	Anisakis simplex			metabolic process		catalytic activity;nucleotide binding	580	62	6.54
A0A0M3K875	Cat eye syndrome critical region protein 5 (inferred by orthology to a human protein)	4	Anisakis simplex	ASIM_LOCUS16573					263	30.1	7.05
A0A0M3K0Q9	Chaperonin homolog Hsp-60, mitochondrial (inferred by orthology to a C. elegans protein)	5	Anisakis simplex	ASIM_LOCUS13834	hsp-60	metabolic process	cytoplasm	nucleotide binding	479	50.6	5.07
A0A0M3KCU8	Cystatin	5	Anisakis simplex	ASIM_LOCUS18196	C39B5.5	regulation of biological process		enzyme regulator activity	116	13	5.5
A0A0M3K7C5	Dehydrogenase/reductase SDR family member 1 (inferred by orthology to a human protein)	5	Anisakis simplex	ASIM_LOCUS16273		metabolic process	membrane	catalytic activity	369	40.4	7.88
A0A2R4KRP1	Dihydrolipoyl dehydrogenase	5	Anisakis simplex	DLD	dld-1				498	52.8	7.39
A0A0M3K769	DUF148 domain-containing protein	5	Anisakis simplex	ASIM_LOCUS16217					179	19.9	5.68
Q9U600	Elongation factor 1-alpha	5	Anisakis simplex	iaa99-ASL3-14C	eef-1A.1	metabolic process	cytoplasm	catalytic activity;nucleotide binding;RNA binding	465	50.8	9.19
A0A0M3JYB9	Elongation factor 1-beta (inferred by orthology to a human protein)	4	Anisakis simplex	ASIM_LOCUS12859	eef-1B.1	metabolic process		RNA binding	224	24.9	4.82
A0A0M3KHK3	Epidermal retinol dehydrogenase 2 (inferred by orthology to a human protein)	4	Anisakis simplex	ASIM_LOCUS19851					129	14	5.05
A0A0M3JY59	Ferritin	4	Anisakis simplex	ASIM_LOCUS12787	ftn-1	cellular homeostasis;metabolic process;transport		catalytic activity;metal ion binding	176	20.3	5.08
A0A0M3JH52	Glutamate dehydrogenase, mitochondrial (inferred by orthology to a D. melanogaster protein)	5	Anisakis simplex	ASIM_LOCUS6734		metabolic process		catalytic activity	112	12.5	7.46
A0A0M3KCG3	Glycerate kinase (inferred by orthology to a human protein)	4	Anisakis simplex		C13B9.2				195	21.1	4.96
A0A0M3KAE7	Glycine cleavage system H protein	5	Anisakis simplex	ASIM_LOCUS17345	gcsh-1	metabolic process	mitochondrion		164	18	4.75
A0A068FMJ2	Glycogen [starch] synthase	4	Anisakis simplex		gsy-1	metabolic process		catalytic activity	674	76.5	6.84
A0A0M3JM12	Heat shock 70 kDa protein F, mitochondrial (inferred by orthology to a C. elegans protein)	5	Anisakis simplex	ASIM_LOCUS8441	hsp-6				108	12	5.34
A0A0M3J1S0	IF rod domain-containing protein	5	Anisakis simplex	ASIM_LOCUS1354		metabolic process;transport	extracellular	structural molecule activity	206	23.4	8.81
P23731	Intermediate filament protein B	5	Ascaris suum			cell organization and biogenesis;metabolic process;transport	cytoplasm	catalytic activity;motor activity;structural molecule activity;transporter activity	589	67.7	5.96
A0A0M3JSE0	M20_dimer domain-containing protein	5	Anisakis simplex	ASIM_LOCUS10444		metabolic process		catalytic activity	481	54.1	6.61
A0A0M3KGH1	Myosin motor domain-containing protein	5	Anisakis simplex	ASIM_LOCUS19470		cell organization and biogenesis	cytoskeleton	catalytic activity;motor activity;nucleotide binding	551	63.7	7.03
A0A0M3JBH8	Myosin_tail_1 domain-containing protein	4	Anisakis simplex	ASIM_LOCUS4761				catalytic activity;motor activity	154	17.6	5.69
A0A0M3K5C5	Myosin-3 (inferred by orthology to a C. elegans protein)	5	Anisakis simplex		myo-3	cell organization and biogenesis;metabolic process;transport	cytoskeleton	catalytic activity;DNA binding;motor activity;nucleotide binding;transporter activity	1074	125.5	5.22
P02566	Myosin-4	4	Caenorhabditis elegans	unc-54	unc-54	cell organization and biogenesis;metabolic process;regulation of biological process;response to stimulus;transport	cytoplasm;cytoskeleton;Golgi	catalytic activity;motor activity;nucleotide binding;protein binding;structural molecule activity;transporter activity	1963	224.6	5.74
A0A158PP35	Paramyosin (inferred by orthology to a C. elegans protein)	5	Anisakis simplex	ASIM_LOCUS12986	unc-15	metabolic process		catalytic activity;motor activity	880	101.6	5.45
A0A0M3K1G1	PB1 domain-containing protein	4	Anisakis simplex	ASIM_LOCUS14113				protein binding	354	39.9	8.32
A0A0M3JR99	Phosphate carrier protein, mitochondrial (inferred by orthology to a human protein)	4	Anisakis simplex	ASIM_LOCUS9973	F01G4.6	transport	membrane		466	52.7	9.33
Q05893	Phosphoenolpyruvate carboxykinase [GTP]	5	Ascaris suum	PCK	pck-2	metabolic process		catalytic activity;metal ion binding;nucleotide binding	643	72.2	6.8
A0A346RVR5	Phosphoglucomutase-2	5	Anisakis simplex	PGM2					595	66.8	6.95
A0A0M3J2Q2	Properdin (inferred by orthology to a human protein)	4	Anisakis simplex	ASIM_LOCUS1685					277	30.9	5.81
A0A0M3J608	Putative alcohol dehydrogenase (inferred by orthology to a S. mansoni protein)	5	Anisakis simplex	ASIM_LOCUS2841		metabolic process		catalytic activity;metal ion binding	244	26.2	8.28
A0A0M3J6B6	Putative laminin gamma-1 chain (inferred by orthology to a S. mansoni protein)	4	Anisakis simplex			cell organization and biogenesis			290	32.3	4.87
A0A0M3JRA2	Pyruvate dehydrogenase E1 component subunit beta	5	Anisakis simplex	ASIM_LOCUS9976	pdhb-1	metabolic process		catalytic activity	383	41.4	6.39
A0A3P6T8G2	SH3 domain-containing protein	4	Anisakis simplex	ASIM_LOCUS17927					708	81.6	5.2
A0A0M3J159	SHSP domain-containing protein	5	Anisakis simplex	ASIM_LOCUS1142					116	13.2	6.79
Q09508	Succinate dehydrogenase [ubiquinone] flavoprotein subunit, mitochondrial	5	Caenorhabditis elegans	sdha-1	sdha-1	metabolic process;transport	membrane;mitochondrion	catalytic activity;nucleotide binding	646	70.4	6.86
A7M6T7	SXP/RAL-2 family protein 2 isoform 10	4	Anisakis simplex	Ani s 8-10					150	16.1	4.7
A0A158PPF5	TDP43_N domain-containing protein	5	Anisakis simplex	ASIM_LOCUS13880		metabolic process		catalytic activity;motor activity	639	73.6	5.05
A0A0M3JGA9	TIL domain-containing protein	5	Anisakis simplex	ASIM_LOCUS6442					105	11.3	8.1
G4XTD3	Tropomyosin	5	Anisakis simplex		lev-11		membrane		284	33.1	4.73
A0A0M3K821	Tubulin alpha chain	5	Anisakis simplex		tba-5	cell organization and biogenesis	cytoplasm;cytoskeleton	catalytic activity;nucleotide binding;structural molecule activity	428	47.8	4.93
A0A1L5SM68	UTP--glucose-1-phosphate uridylyltransferase	4	Anisakis simplex	UGP2		metabolic process		catalytic activity	455	51.8	7.84
A0A0M3K9I2	Nucleoside diphosphate kinase	5	Anisakis simplex	ASIM_LOCUS17030	ndk-1	metabolic process		catalytic activity;nucleotide binding	238	26.6	6.55
A0A0M3JU57	Troponin-like protein	4	Anisakis simplex		pat-10			metal ion binding	169	19.4	4.28
A0A3P6NHU0	CoA carboxyltransferase C-terminal domain-containing protein	5	Anisakis simplex	ASIM_LOCUS3165	pccb-1				175	19.5	8.54
A0A0M3KGL2	Propionyl-CoA carboxylase beta chain, mitochondrial (inferred by orthology to a human protein)	5	Anisakis simplex	ASIM_LOCUS19510	pccb-1			catalytic activity	322	34.8	5.39
A0A0M3KCB9	PEPCK_GTP domain-containing protein	5	Anisakis simplex	ASIM_LOCUS18018	pck-2	metabolic process		catalytic activity;nucleotide binding	352	39.2	7.34
A0A3P6QLW6	Pyruvate dehydrogenase E1 component subunit alpha	5	Anisakis simplex	ASIM_LOCUS13980	pdha-1				428	47.2	7.62
A0A097IYF9	Protein disulfide-isomerase	5	Anisakis simplex	PDI	pdi-1	cellular homeostasis;regulation of biological process	endoplasmic reticulum	catalytic activity	497	55.8	5
A0A0M3K3R5	Phosphoglycerate kinase	5	Anisakis simplex		pgk-1	metabolic process		catalytic activity;nucleotide binding	464	51.6	8.37
A0A0M3JSK9	Prohibitin	5	Anisakis simplex	ASIM_LOCUS10525	phb-1		membrane		268	29.4	6.81
A0A0M3K0T4	Serine/threonine-protein phosphatase	4	Anisakis simplex	ASIM_LOCUS13862	pph-4.1	cellular homeostasis;metabolic process;regulation of biological process		catalytic activity	394	44.5	4.84
A0A0M3K9Z9	Peroxiredoxin 1 (inferred by orthology to a D. melanogaster protein)	5	Anisakis simplex	ASIM_LOCUS17197	prdx-2	cellular homeostasis;metabolic process;regulation of biological process;response to stimulus		antioxidant activity;catalytic activity	195	21.7	7.02
A0A3P6NUD5	Thioredoxin domain-containing protein	5	Anisakis simplex	ASIM_LOCUS1746	prdx-3				221	24.5	7.39
A0A0M3K059	Pyruvate carboxylase 1 (inferred by orthology to a C. elegans protein)	5	Anisakis simplex	ASIM_LOCUS13613	pyc-1	metabolic process		catalytic activity;metal ion binding;nucleotide binding	1242	137.8	7.42
A0A0M3J7F1	Sorbitol dehydrogenase (inferred by orthology to a human protein)	5	Anisakis simplex	ASIM_LOCUS3333	R04B5.5	metabolic process			206	22	6.34
A0A0M3IY31	Phosphoglucomutase (inferred by orthology to a D. melanogaster protein)	5	Anisakis simplex	PGM1	R05F9.6	metabolic process		catalytic activity;metal ion binding	572	62.1	7.31
A0A0M3K2A9	WD_REPEATS_REGION domain-containing protein	5	Anisakis simplex	ASIM_LOCUS14451	rack-1			protein binding	322	35.2	7.96
A0A0M3JRP9	60S acidic ribosomal protein P0	5	Anisakis simplex	ASIM_LOCUS10154	rla-0		ribosome		326	35.7	5.86
A0A0M3JXI1	60S ribosomal protein L10 (inferred by orthology to a C. elegans protein)	5	Anisakis simplex	ASIM_LOCUS12526	rpl-10	metabolic process	ribosome	structural molecule activity	214	24.8	10.1
A0A0M3KAG0	CCR4-NOT transcription complex subunit 7 (inferred by orthology to a C. elegans protein)	4	Anisakis simplex	ASIM_LOCUS17360	rpl-12	metabolic process	nucleus;ribosome	structural molecule activity	337	37.4	7.71
A0A0M3JU70	60S ribosomal protein L13 (inferred by orthology to a C. elegans protein)	4	Anisakis simplex	ASIM_LOCUS11176	rpl-13	metabolic process	ribosome	structural molecule activity	212	24.6	11.22
A0A0M3K776	Ribosomal protein L15	4	Anisakis simplex	ASIM_LOCUS16223	rpl-15	metabolic process	ribosome	structural molecule activity	204	24.1	11.75
A0A0M3JRJ4	60S ribosomal protein L4 (inferred by orthology to a C. elegans protein)	5	Anisakis simplex	ASIM_LOCUS10089	rpl-4	metabolic process	ribosome	structural molecule activity	360	40.6	10.95
A0A0M3JWX6	60S ribosomal protein L7 (inferred by orthology to a C. elegans protein)	4	Anisakis simplex	ASIM_LOCUS12286	rpl-7				244	28.5	10.4
A0A0M3K405	Probable 26S proteasome regulatory subunit rpn-6.1 (inferred by orthology to a C. elegans protein)	4	Anisakis simplex	ASIM_LOCUS15103	rpn-6.1			protein binding	1468	160.6	6.51
A0A0M3JAY1	40S ribosomal protein SA (inferred by orthology to a C. elegans protein)	4	Anisakis simplex	ASIM_LOCUS4566	rps-0	metabolic process	ribosome	structural molecule activity	187	20.8	7.96
A0A0M3K3W5	40S ribosomal protein S14 (inferred by orthology to a C. elegans protein)	4	Anisakis simplex	ASIM_LOCUS15063	rps-14	metabolic process	ribosome	structural molecule activity	151	16.3	10.45
A0A0M3KAV8	40S ribosomal protein S20 (inferred by orthology to a human protein)	4	Anisakis simplex	ASIM_LOCUS17507	rps-20	metabolic process	ribosome	RNA binding;structural molecule activity	120	13.5	9.33
A0A0M3JXG1	40S ribosomal protein S8	5	Anisakis simplex	ASIM_LOCUS12502	rps-8	metabolic process	ribosome	structural molecule activity	208	23.8	10.58
A0A0M3K0Z0	Calcium-transporting ATPase	5	Anisakis simplex	Ca-P60A	sca-1	transport	endoplasmic reticulum;membrane	catalytic activity;metal ion binding;nucleotide binding;transporter activity	1057	116.5	5.36
A0A0M3JRB2	Succinate dehydrogenase [ubiquinone] iron-sulfur subunit, mitochondrial	4	Anisakis simplex	ASIM_LOCUS9988	sdhb-1	metabolic process	membrane;mitochondrion	catalytic activity;metal ion binding	279	31.4	8.47
A0A0M3JX08	Protein lethal(2)essential for life (inferred by orthology to a D. melanogaster protein)	5	Anisakis simplex	ASIM_LOCUS12322	sip-1				183	21	6.44
A0A0M3JVZ6	6-phosphogluconate dehydrogenase, decarboxylating	5	Anisakis simplex	ASIM_LOCUS11890	T25B9.9	metabolic process		catalytic activity	528	58.4	8.31
A0A0M3JRP8	Translationally-controlled tumor protein homolog (inferred by orthology to a C. elegans protein)	5	Anisakis simplex	ASIM_LOCUS10153	tct-1				193	22.3	5.01
A0A0M3JXS3	Transketolase	5	Anisakis simplex	ASIM_LOCUS12630	tkt-1	metabolic process		catalytic activity	618	66.5	6.71
A0A0M3JSS4	Troponin I (inferred by orthology to a D. melanogaster protein)	5	Anisakis simplex	ASIM_LOCUS10605	tni-1				277	31.9	5.1
A0A3P6RU49	PPIase cyclophilin-type domain-containing protein	4	Anisakis simplex	ASIM_LOCUS11619	tpi-1				791	89.4	6.57
A0A0M3JTQ2	Synthase trehalose-6-phosphate	4	Anisakis simplex	ASIM_LOCUS10987	tps-1	metabolic process		catalytic activity	1312	147.3	5.76
A0A0M3JT07	Staphylococcal nuclease domain-containing protein	4	Anisakis simplex	ASIM_LOCUS10696	tsn-1	regulation of biological process			912	101.7	7.15
A0A0M3K9W1	Cytochrome b-c1 complex subunit 1, mitochondrial (inferred by orthology to a C. elegans protein)	5	Anisakis simplex	ASIM_LOCUS17159	ucr-1			catalytic activity;metal ion binding	464	51.5	6.02
A0A0M3JR36	AT02348p (inferred by orthology to a D. melanogaster protein)	4	Anisakis simplex	ASIM_LOCUS9902	ucr-2.1			catalytic activity;metal ion binding	412	43.7	6.84
L7V1I9	Ani s 2 allergen	5	Anisakis simplex		unc-15	metabolic process;regulation of biological process	cytoplasm;Golgi	catalytic activity;motor activity	869	100.4	5.3
A0A158PN23	Twitchin (inferred by orthology to a C. elegans protein)	5	Anisakis simplex	ASIM_LOCUS10411	unc-22	metabolic process		catalytic activity;nucleotide binding;protein binding	7291	806.9	6.06
A0A0M3JYB5	AO66 ankyrin (inferred by orthology to a C. elegans protein)	5	Anisakis simplex	ASIM_LOCUS12855	unc-44	regulation of biological process;response to stimulus		protein binding	2387	261.4	6.44
A0A158PPJ9	Actin-interacting protein 1 (inferred by orthology to a D. melanogaster protein)	4	Anisakis simplex	ASIM_LOCUS14303	unc-78			protein binding	668	73.6	6.95
A0A0M3K232	Probable voltage-dependent anion-selective channel (inferred by orthology to a C. elegans protein)	5	Anisakis simplex	ASIM_LOCUS14363	vdac-1	regulation of biological process;transport	membrane;mitochondrion	transporter activity	249	27.3	8.9
A0A0M3JQT9	Putative malate dehydrogenase (inferred by orthology to a S. mansoni protein)	4	Anisakis simplex	ASIM_LOCUS9779	VF13D12L.3	metabolic process		catalytic activity	422	45.8	8.48
A0A0M3JVS3	V-type proton ATPase catalytic subunit A (inferred by orthology to a C. elegans protein)	5	Anisakis simplex	ASIM_LOCUS11802	vha-13	metabolic process;transport		catalytic activity;nucleotide binding;transporter activity	628	69.6	5.45
A0A0M3JYS1	V-type proton ATPase subunit E (inferred by orthology to a D. melanogaster protein)	4	Anisakis simplex	ASIM_LOCUS13038	vha-8	transport		catalytic activity;transporter activity	226	26	7.02
A0A0M3JRD7	Dimethylglycine dehydrogenase, mitochondrial (inferred by orthology to a human protein)	4	Anisakis simplex	ASIM_LOCUS10019	Y37E3.17	metabolic process		catalytic activity	850	95.4	8.29
A0A0M3IZR0	L-2-hydroxyglutarate dehydrogenase, mitochondrial (inferred by orthology to a human protein)	5	Anisakis simplex	ASIM_LOCUS643	Y45G12B.3	metabolic process		catalytic activity	352	39.5	9.23
A0A0M3JT59	Failed axon connections (inferred by orthology to a D. melanogaster protein)	5	Anisakis simplex	ASIM_LOCUS10753	Y48C3A.3			protein binding	312	36	8.34
A0A0M3JW99	Ig-like domain-containing protein	5	Anisakis simplex	ASIM_LOCUS12016	zig-12				199	22.3	6.57
A0A0M3K8Y5	AcetylCoA_hyd_C domain-containing protein	5	Anisakis simplex		ZK1320.9	metabolic process		catalytic activity	482	52.4	7.5
A0A0M3K8N1	PDZ domain-containing protein	5	Anisakis simplex	ASIM_LOCUS16730	ZK1321.4			protein binding	434	47.4	8.98
