# Supplementary material for: Mass Spectrometry Based-Proteomic Analysis of Anisakis spp.: A Preliminary Study towards a New Diagnostic Tool
Source: Genes (Basel). 2020 Jun 24;11(6):693. doi: 10.3390/genes11060693 (PMC7349252; doi:10.3390/genes11060693)
Supplement: Supplementary file 1 [file genes-11-00693-s001.zip › Supplementary material S6.xlsx]

## Sheet: GO MF
source	term_name	term_id	term_size	effective_domain_size	p_adj_color	adjusted_p_value__Sample A	query_size__Sample A	intersection_size__Sample A	p_adj_color	adjusted_p_value__Sample B-LC	query_size__Sample B-LC	intersection_size__Sample B-LC
GO:MF	structural constituent of ribosome	GO:0003735	146	10468	4.06629e-26	4.06629e-26	321	41	0.000110322	0.000110322	135	12
GO:MF	structural molecule activity	GO:0005198	410	10468	1.42439e-18	1.42439e-18	321	55	6.52949e-07	6.52949e-07	135	23
GO:MF	unfolded protein binding	GO:0051082	67	10468	3.16973e-09	3.16973e-09	321	17	0.000643888	0.000643888	135	8
GO:MF	RNA binding	GO:0003723	611	10468	1.17721e-06	1.17721e-06	321	47	1	1	135	16
GO:MF	translation regulator activity, nucleic acid binding	GO:0090079	77	10468	2.78865e-06	2.78865e-06	321	15	0.138811	0.138811	135	6
GO:MF	translation factor activity, RNA binding	GO:0008135	71	10468	7.46566e-06	7.46566e-06	321	14	0.657129	0.657129	135	5
GO:MF	translation regulator activity	GO:0045182	85	10468	1.13842e-05	1.13842e-05	321	15	0.23543	0.23543	135	6
GO:MF	catalytic activity	GO:0003824	4237	10468	0.0015735	0.0015735	321	169	7.20949e-05	7.20949e-05	135	84
GO:MF	actin binding	GO:0003779	116	10468	0.000139531	0.000139531	321	16	0.000701462	0.000701462	135	10
GO:MF	small molecule binding	GO:0036094	1465	10468	0.0068513	0.0068513	321	72	0.00019317	0.00019317	135	41
GO:MF	rRNA binding	GO:0019843	36	10468	0.000298147	0.000298147	321	9	1	1	135	3
GO:MF	translation elongation factor activity	GO:0003746	17	10468	0.00226368	0.00226368	321	6	0.000545091	0.000545091	135	5
GO:MF	proton-transporting ATP synthase activity, rotational mechanism	GO:0046933	16	10468	0.00150335	0.00150335	321	6	0.31289	0.31289	135	3
GO:MF	phosphotransferase activity, phosphate group as acceptor	GO:0016776	33	10468	0.00156195	0.00156195	321	8	0.0177124	0.0177124	135	5
GO:MF	isomerase activity	GO:0016853	102	10468	0.0196457	0.0196457	321	12	0.00189017	0.00189017	135	9
GO:MF	proton channel activity	GO:0015252	17	10468	0.00226368	0.00226368	321	6	0.376371	0.376371	135	3
GO:MF	translation initiation factor activity	GO:0003743	46	10468	0.00266269	0.00266269	321	9	1	1	135	1
GO:MF	manganese ion binding	GO:0030145	18	10468	0.00330836	0.00330836	321	6	0.447406	0.447406	135	3
GO:MF	oxidoreductase activity, acting on the aldehyde or oxo group of donors	GO:0016903	27	10468	0.00383338	0.00383338	321	7	0.00641091	0.00641091	135	5
GO:MF	oxidoreductase activity	GO:0016491	562	10468	0.00638098	0.00638098	321	36	0.0311745	0.0311745	135	19
GO:MF	anion binding	GO:0043168	1450	10468	0.0526845	0.0526845	321	68	0.00712303	0.00712303	135	37
GO:MF	drug binding	GO:0008144	1122	10468	1	1	321	48	0.00878167	0.00878167	135	31
GO:MF	actin filament binding	GO:0051015	70	10468	0.0823886	0.0823886	321	9	0.00932078	0.00932078	135	7
GO:MF	cytoskeletal protein binding	GO:0008092	233	10468	0.00965071	0.00965071	321	20	0.0138628	0.0138628	135	12
GO:MF	proton transmembrane transporter activity	GO:0015078	68	10468	0.0117493	0.0117493	321	10	0.0704418	0.0704418	135	6
GO:MF	ribosome binding	GO:0043022	22	10468	0.011985	0.011985	321	6	0.813163	0.813163	135	3
GO:MF	structural constituent of muscle	GO:0008307	6	10468	1	1	321	2	0.012284	0.012284	135	3
GO:MF	protein-containing complex binding	GO:0044877	220	10468	0.0140012	0.0140012	321	19	0.0378105	0.0378105	135	11
GO:MF	vitamin binding	GO:0019842	75	10468	0.621316	0.621316	321	8	0.0146291	0.0146291	135	7
GO:MF	nucleotide binding	GO:0000166	1332	10468	0.0764076	0.0764076	321	63	0.0169308	0.0169308	135	34
GO:MF	nucleoside phosphate binding	GO:1901265	1332	10468	0.0764076	0.0764076	321	63	0.0169308	0.0169308	135	34
GO:MF	coenzyme binding	GO:0050662	209	10468	0.0724871	0.0724871	321	17	0.0239238	0.0239238	135	11
GO:MF	intramolecular transferase activity	GO:0016866	19	10468	0.716341	0.716341	321	4	0.0265761	0.0265761	135	4
GO:MF	acetyl-CoA C-acyltransferase activity	GO:0003988	4	10468	0.0342617	0.0342617	321	3	1	1	135	1
GO:MF	pyruvate dehydrogenase activity	GO:0004738	2	10468	0.287575	0.287575	321	2	0.0497296	0.0497296	135	2
GO:MF	thioredoxin peroxidase activity	GO:0008379	2	10468	0.287575	0.287575	321	2	0.0497296	0.0497296	135	2
GO:MF	pyruvate dehydrogenase (acetyl-transferring) activity	GO:0004739	2	10468	0.287575	0.287575	321	2	0.0497296	0.0497296	135	2

## Sheet: GO BP
source	term_name	term_id	term_size	effective_domain_size	p_adj_color	adjusted_p_value__Sample A	query_size__Sample A	intersection_size__Sample A	p_adj_color	adjusted_p_value__Sample B-LC	query_size__Sample B-LC	intersection_size__Sample B-LC
GO:BP	translation	GO:0006412	343	9419	5.29596e-21	5.29596e-21	314	56	0.000109914	0.000109914	127	19
GO:BP	peptide biosynthetic process	GO:0043043	348	9419	1.11185e-20	1.11185e-20	314	56	0.000137825	0.000137825	127	19
GO:BP	amide biosynthetic process	GO:0043604	380	9419	2.53321e-20	2.53321e-20	314	58	2.32379e-05	2.32379e-05	127	21
GO:BP	generation of precursor metabolites and energy	GO:0006091	168	9419	1.23439e-16	1.23439e-16	314	36	6.24067e-18	6.24067e-18	127	26
GO:BP	peptide metabolic process	GO:0006518	447	9419	4.90815e-16	4.90815e-16	314	57	0.00588847	0.00588847	127	19
GO:BP	cellular amide metabolic process	GO:0043603	525	9419	5.55001e-16	5.55001e-16	314	62	0.00129334	0.00129334	127	22
GO:BP	organonitrogen compound biosynthetic process	GO:1901566	849	9419	2.01677e-15	2.01677e-15	314	80	0.00477102	0.00477102	127	28
GO:BP	ATP metabolic process	GO:0046034	108	9419	8.12668e-15	8.12668e-15	314	28	2.42435e-12	2.42435e-12	127	18
GO:BP	pyruvate metabolic process	GO:0006090	30	9419	1.68983e-13	1.68983e-13	314	16	1.94622e-14	1.94622e-14	127	13
GO:BP	nucleoside diphosphate phosphorylation	GO:0006165	30	9419	1.68983e-13	1.68983e-13	314	16	1.94622e-14	1.94622e-14	127	13
GO:BP	carbohydrate catabolic process	GO:0016052	50	9419	6.6566e-13	6.6566e-13	314	19	4.35711e-14	4.35711e-14	127	15
GO:BP	nucleotide phosphorylation	GO:0046939	32	9419	6.57424e-13	6.57424e-13	314	16	5.51875e-14	5.51875e-14	127	13
GO:BP	ADP metabolic process	GO:0046031	28	9419	1.4109e-12	1.4109e-12	314	15	4.08819e-13	4.08819e-13	127	12
GO:BP	nucleoside diphosphate metabolic process	GO:0009132	41	9419	8.585e-11	8.585e-11	314	16	2.52798e-12	2.52798e-12	127	13
GO:BP	ATP generation from ADP	GO:0006757	24	9419	2.53802e-12	2.53802e-12	314	14	2.81417e-12	2.81417e-12	127	11
GO:BP	glycolytic process	GO:0006096	24	9419	2.53802e-12	2.53802e-12	314	14	2.81417e-12	2.81417e-12	127	11
GO:BP	purine nucleoside diphosphate metabolic process	GO:0009135	33	9419	3.35963e-11	3.35963e-11	314	15	4.505e-12	4.505e-12	127	12
GO:BP	purine ribonucleoside diphosphate metabolic process	GO:0009179	33	9419	3.35963e-11	3.35963e-11	314	15	4.505e-12	4.505e-12	127	12
GO:BP	ribonucleoside diphosphate metabolic process	GO:0009185	35	9419	9.90336e-11	9.90336e-11	314	15	1.03568e-11	1.03568e-11	127	12
GO:BP	carboxylic acid metabolic process	GO:0019752	377	9419	1.06547e-11	1.06547e-11	314	46	5.8248e-11	5.8248e-11	127	28
GO:BP	glucose metabolic process	GO:0006006	23	9419	1.27205e-06	1.27205e-06	314	10	1.03725e-10	1.03725e-10	127	10
GO:BP	organonitrogen compound metabolic process	GO:1901564	2911	9419	1.13198e-10	1.13198e-10	314	159	0.232495	0.232495	127	58
GO:BP	carbohydrate metabolic process	GO:0005975	261	9419	6.66232e-07	6.66232e-07	314	31	3.78971e-10	3.78971e-10	127	23
GO:BP	oxoacid metabolic process	GO:0043436	415	9419	3.81092e-10	3.81092e-10	314	46	6.31475e-10	6.31475e-10	127	28
GO:BP	purine-containing compound metabolic process	GO:0072521	168	9419	1.35764e-09	1.35764e-09	314	28	5.76255e-10	5.76255e-10	127	19
GO:BP	small molecule metabolic process	GO:0044281	757	9419	1.84472e-09	1.84472e-09	314	64	1.37187e-09	1.37187e-09	127	37
GO:BP	monocarboxylic acid metabolic process	GO:0032787	181	9419	5.07384e-08	5.07384e-08	314	27	2.22418e-09	2.22418e-09	127	19
GO:BP	ribonucleotide metabolic process	GO:0009259	162	9419	3.49498e-09	3.49498e-09	314	27	3.43354e-08	3.43354e-08	127	17
GO:BP	purine ribonucleotide metabolic process	GO:0009150	150	9419	3.53453e-09	3.53453e-09	314	26	9.87529e-09	9.87529e-09	127	17
GO:BP	organic acid metabolic process	GO:0006082	454	9419	9.50112e-09	9.50112e-09	314	46	5.60167e-09	5.60167e-09	127	28
GO:BP	ribose phosphate metabolic process	GO:0019693	166	9419	6.34661e-09	6.34661e-09	314	27	5.07886e-08	5.07886e-08	127	17
GO:BP	purine nucleotide metabolic process	GO:0006163	155	9419	7.71403e-09	7.71403e-09	314	26	1.68268e-08	1.68268e-08	127	17
GO:BP	hexose metabolic process	GO:0019318	35	9419	0.000142887	0.000142887	314	10	1.45214e-08	1.45214e-08	127	10
GO:BP	monosaccharide metabolic process	GO:0005996	39	9419	0.000439442	0.000439442	314	10	4.80527e-08	4.80527e-08	127	10
GO:BP	positive regulation of sarcomere organization	GO:0060298	11	9419	2.34797e-07	2.34797e-07	314	8	0.276505	0.276505	127	3
GO:BP	regulation of sarcomere organization	GO:0060297	11	9419	2.34797e-07	2.34797e-07	314	8	0.276505	0.276505	127	3
GO:BP	nucleobase-containing small molecule metabolic process	GO:0055086	266	9419	1.07032e-06	1.07032e-06	314	31	2.6085e-07	2.6085e-07	127	20
GO:BP	monosaccharide biosynthetic process	GO:0046364	9	9419	0.000112296	0.000112296	314	6	3.28629e-07	3.28629e-07	127	6
GO:BP	hexose biosynthetic process	GO:0019319	9	9419	0.000112296	0.000112296	314	6	3.28629e-07	3.28629e-07	127	6
GO:BP	gluconeogenesis	GO:0006094	9	9419	0.000112296	0.000112296	314	6	3.28629e-07	3.28629e-07	127	6
GO:BP	protein folding	GO:0006457	97	9419	3.68078e-07	3.68078e-07	314	19	0.0351179	0.0351179	127	8
GO:BP	nucleotide metabolic process	GO:0009117	215	9419	5.67725e-07	5.67725e-07	314	28	3.82181e-07	3.82181e-07	127	18
GO:BP	nucleoside phosphate metabolic process	GO:0006753	219	9419	8.7321e-07	8.7321e-07	314	28	5.16292e-07	5.16292e-07	127	18
GO:BP	organic substance catabolic process	GO:1901575	804	9419	6.18242e-07	6.18242e-07	314	61	0.0051953	0.0051953	127	27
GO:BP	positive regulation of striated muscle cell differentiation	GO:0051155	12	9419	6.84049e-07	6.84049e-07	314	8	0.365049	0.365049	127	3
GO:BP	positive regulation of muscle cell differentiation	GO:0051149	12	9419	6.84049e-07	6.84049e-07	314	8	0.365049	0.365049	127	3
GO:BP	small molecule catabolic process	GO:0044282	152	9419	1.10137e-06	1.10137e-06	314	23	0.000667218	0.000667218	127	12
GO:BP	regulation of striated muscle cell differentiation	GO:0051153	13	9419	1.72718e-06	1.72718e-06	314	8	0.469901	0.469901	127	3
GO:BP	oxidation-reduction process	GO:0055114	648	9419	2.13419e-06	2.13419e-06	314	52	4.6251e-06	4.6251e-06	127	29
GO:BP	cytoplasmic translation	GO:0002181	58	9419	4.70316e-06	4.70316e-06	314	14	1	1	127	3
GO:BP	regulation of supramolecular fiber organization	GO:1902903	70	9419	7.63716e-06	7.63716e-06	314	15	0.0308036	0.0308036	127	7
GO:BP	regulation of muscle cell differentiation	GO:0051147	15	9419	8.14467e-06	8.14467e-06	314	8	0.732966	0.732966	127	3
GO:BP	ribosome assembly	GO:0042255	43	9419	1.02998e-05	1.02998e-05	314	12	0.199202	0.199202	127	5
GO:BP	ribonucleoprotein complex assembly	GO:0022618	106	9419	1.19328e-05	1.19328e-05	314	18	1	1	127	5
GO:BP	regulation of actomyosin structure organization	GO:0110020	16	9419	1.58195e-05	1.58195e-05	314	8	0.893266	0.893266	127	3
GO:BP	ribonucleoprotein complex subunit organization	GO:0071826	108	9419	1.62035e-05	1.62035e-05	314	18	1	1	127	5
GO:BP	tricarboxylic acid cycle	GO:0006099	26	9419	0.0181117	0.0181117	314	7	2.76384e-05	2.76384e-05	127	7
GO:BP	carboxylic acid catabolic process	GO:0046395	113	9419	3.37378e-05	3.37378e-05	314	18	0.103888	0.103888	127	8
GO:BP	organic acid catabolic process	GO:0016054	113	9419	3.37378e-05	3.37378e-05	314	18	0.103888	0.103888	127	8
GO:BP	positive regulation of ovulation	GO:0060279	8	9419	3.8511e-05	3.8511e-05	314	6	0.0966704	0.0966704	127	3
GO:BP	catabolic process	GO:0009056	954	9419	7.16593e-05	7.16593e-05	314	63	0.0411885	0.0411885	127	28
GO:BP	myofibril assembly	GO:0030239	42	9419	8.96077e-05	8.96077e-05	314	11	0.0142526	0.0142526	127	6
GO:BP	purine ribonucleoside triphosphate biosynthetic process	GO:0009206	26	9419	9.55188e-05	9.55188e-05	314	9	0.28368	0.28368	127	4
GO:BP	purine nucleoside triphosphate biosynthetic process	GO:0009145	26	9419	9.55188e-05	9.55188e-05	314	9	0.28368	0.28368	127	4
GO:BP	nucleoside triphosphate biosynthetic process	GO:0009142	34	9419	0.000105138	0.000105138	314	10	0.063446	0.063446	127	5
GO:BP	cellular component assembly involved in morphogenesis	GO:0010927	43	9419	0.00011687	0.00011687	314	11	0.0163823	0.0163823	127	6
GO:BP	regulation of actin cytoskeleton organization	GO:0032956	74	9419	0.000130541	0.000130541	314	14	0.354083	0.354083	127	6
GO:BP	purine ribonucleoside triphosphate metabolic process	GO:0009205	27	9419	0.000139114	0.000139114	314	9	0.329563	0.329563	127	4
GO:BP	sarcomere organization	GO:0045214	27	9419	0.000139114	0.000139114	314	9	0.329563	0.329563	127	4
GO:BP	actin filament-based process	GO:0030029	182	9419	0.000168931	0.000168931	314	22	0.0249601	0.0249601	127	11
GO:BP	regulation of actin filament-based process	GO:0032970	76	9419	0.000185241	0.000185241	314	14	0.408804	0.408804	127	6
GO:BP	muscle cell development	GO:0055001	45	9419	0.000194293	0.000194293	314	11	0.0214103	0.0214103	127	6
GO:BP	striated muscle cell development	GO:0055002	45	9419	0.000194293	0.000194293	314	11	0.0214103	0.0214103	127	6
GO:BP	purine nucleoside triphosphate metabolic process	GO:0009144	28	9419	0.000199054	0.000199054	314	9	0.380505	0.380505	127	4
GO:BP	striated muscle cell differentiation	GO:0051146	47	9419	0.000314075	0.000314075	314	11	0.0276102	0.0276102	127	6
GO:BP	nucleoside triphosphate metabolic process	GO:0009141	38	9419	0.000336604	0.000336604	314	10	0.109619	0.109619	127	5
GO:BP	ribonucleoside triphosphate biosynthetic process	GO:0009201	30	9419	0.000388721	0.000388721	314	9	0.498796	0.498796	127	4
GO:BP	positive regulation of supramolecular fiber organization	GO:1902905	39	9419	0.000439442	0.000439442	314	10	0.124392	0.124392	127	5
GO:BP	carbohydrate biosynthetic process	GO:0016051	74	9419	0.0337495	0.0337495	314	11	0.000443232	0.000443232	127	9
GO:BP	supramolecular fiber organization	GO:0097435	162	9419	0.000446472	0.000446472	314	20	0.0482959	0.0482959	127	10
GO:BP	actomyosin structure organization	GO:0031032	59	9419	0.000465408	0.000465408	314	12	0.101532	0.101532	127	6
GO:BP	ribonucleoprotein complex biogenesis	GO:0022613	258	9419	0.000486298	0.000486298	314	26	1	1	127	7
GO:BP	actin cytoskeleton organization	GO:0030036	178	9419	0.000492765	0.000492765	314	21	0.0203129	0.0203129	127	11
GO:BP	drug metabolic process	GO:0017144	194	9419	0.000520863	0.000520863	314	22	0.0085279	0.0085279	127	12
GO:BP	organophosphate metabolic process	GO:0019637	418	9419	0.00370093	0.00370093	314	33	0.000528781	0.000528781	127	20
GO:BP	ribonucleoside triphosphate metabolic process	GO:0009199	31	9419	0.00053184	0.00053184	314	9	0.566764	0.566764	127	4
GO:BP	ATP biosynthetic process	GO:0006754	24	9419	0.000715524	0.000715524	314	8	1	1	127	3
GO:BP	aging	GO:0007568	247	9419	0.000753137	0.000753137	314	25	0.372343	0.372343	127	11
GO:BP	energy derivation by oxidation of organic compounds	GO:0015980	102	9419	0.00140572	0.00140572	314	15	0.000786779	0.000786779	127	10
GO:BP	aerobic respiration	GO:0009060	42	9419	0.0679991	0.0679991	314	8	0.000947689	0.000947689	127	7
GO:BP	cellular protein-containing complex assembly	GO:0034622	379	9419	0.00124278	0.00124278	314	32	0.42943	0.42943	127	14
GO:BP	cellular protein metabolic process	GO:0044267	2041	9419	0.00136167	0.00136167	314	104	1	1	127	33
GO:BP	muscle structure development	GO:0061061	89	9419	0.00139098	0.00139098	314	14	0.00215073	0.00215073	127	9
GO:BP	skeletal myofibril assembly	GO:0014866	8	9419	0.0847624	0.0847624	314	4	0.00160341	0.00160341	127	4
GO:BP	cellular homeostasis	GO:0019725	225	9419	0.00179833	0.00179833	314	23	0.00757474	0.00757474	127	13
GO:BP	positive regulation of organelle assembly	GO:1902117	27	9419	0.00197883	0.00197883	314	8	1	1	127	3
GO:BP	regulation of ovulation	GO:0060278	13	9419	0.00204786	0.00204786	314	6	0.469901	0.469901	127	3
GO:BP	determination of adult lifespan	GO:0008340	244	9419	0.00211907	0.00211907	314	24	0.335848	0.335848	127	11
GO:BP	multicellular organism aging	GO:0010259	244	9419	0.00211907	0.00211907	314	24	0.335848	0.335848	127	11
GO:BP	translational elongation	GO:0006414	31	9419	0.0627202	0.0627202	314	7	0.0022585	0.0022585	127	6
GO:BP	positive regulation of cytoskeleton organization	GO:0051495	46	9419	0.00228966	0.00228966	314	10	0.274658	0.274658	127	5
GO:BP	cellular carbohydrate metabolic process	GO:0044262	116	9419	0.13644	0.13644	314	13	0.00256997	0.00256997	127	10
GO:BP	carbohydrate derivative metabolic process	GO:1901135	532	9419	0.00282306	0.00282306	314	39	0.0058583	0.0058583	127	21
GO:BP	ribosomal large subunit biogenesis	GO:0042273	58	9419	0.00295834	0.00295834	314	11	1	1	127	4
GO:BP	purine-containing compound biosynthetic process	GO:0072522	96	9419	0.00353298	0.00353298	314	14	0.0325858	0.0325858	127	8
GO:BP	energy coupled proton transport, down electrochemical gradient	GO:0015985	21	9419	0.00369697	0.00369697	314	7	1	1	127	3
GO:BP	ATP synthesis coupled proton transport	GO:0015986	21	9419	0.00369697	0.00369697	314	7	1	1	127	3
GO:BP	muscle cell differentiation	GO:0042692	60	9419	0.00419526	0.00419526	314	11	0.111581	0.111581	127	6
GO:BP	ribonucleotide biosynthetic process	GO:0009260	98	9419	0.00453591	0.00453591	314	14	0.260299	0.260299	127	7
GO:BP	ribosomal large subunit assembly	GO:0000027	22	9419	0.00526832	0.00526832	314	7	1	1	127	3
GO:BP	formation of cytoplasmic translation initiation complex	GO:0001732	15	9419	0.00564387	0.00564387	314	6	1	1	-1	-1
GO:BP	ribose phosphate biosynthetic process	GO:0046390	100	9419	0.00578457	0.00578457	314	14	0.294569	0.294569	127	7
GO:BP	purine ribonucleotide biosynthetic process	GO:0009152	87	9419	0.00604291	0.00604291	314	13	0.124249	0.124249	127	7
GO:BP	proton transmembrane transport	GO:1902600	75	9419	0.00673043	0.00673043	314	12	0.0482374	0.0482374	127	7
GO:BP	ribosome biogenesis	GO:0042254	193	9419	0.00709724	0.00709724	314	20	1	1	127	7
GO:BP	protein-containing complex subunit organization	GO:0043933	514	9419	0.00795087	0.00795087	314	37	0.130996	0.130996	127	18
GO:BP	dicarboxylic acid metabolic process	GO:0043648	32	9419	0.00810407	0.00810407	314	8	1	1	127	3
GO:BP	cell-substrate adhesion	GO:0031589	16	9419	0.00877812	0.00877812	314	6	1	1	127	1
GO:BP	purine nucleotide biosynthetic process	GO:0006164	90	9419	0.00887045	0.00887045	314	13	0.153652	0.153652	127	7
GO:BP	protein-containing complex assembly	GO:0065003	456	9419	0.00911329	0.00911329	314	34	0.30279	0.30279	127	16
GO:BP	cellular amino acid catabolic process	GO:0009063	54	9419	0.0106077	0.0106077	314	10	1	1	127	4
GO:BP	small molecule biosynthetic process	GO:0044283	199	9419	0.125633	0.125633	314	18	0.0110305	0.0110305	127	12
GO:BP	protein metabolic process	GO:0019538	2400	9419	0.0113017	0.0113017	314	114	1	1	127	37
GO:BP	cellular process	GO:0009987	7384	9419	0.0159932	0.0159932	314	275	1	1	127	109
GO:BP	alpha-amino acid metabolic process	GO:1901605	124	9419	0.0165691	0.0165691	314	15	1	1	127	6
GO:BP	fructose 1,6-bisphosphate metabolic process	GO:0030388	5	9419	0.387918	0.387918	314	3	0.0177834	0.0177834	127	3
GO:BP	proline metabolic process	GO:0006560	6	9419	0.0191567	0.0191567	314	4	1	1	-1	-1
GO:BP	muscle cell cellular homeostasis	GO:0046716	19	9419	0.0273221	0.0273221	314	6	1	1	127	1
GO:BP	organelle assembly	GO:0070925	284	9419	0.0285217	0.0285217	314	24	1	1	127	11
GO:BP	metabolic process	GO:0008152	5626	9419	0.0292227	0.0292227	314	222	0.185006	0.185006	127	95
GO:BP	mitochondrion organization	GO:0007005	146	9419	0.0302797	0.0302797	314	16	1	1	127	5
GO:BP	homeostatic process	GO:0042592	304	9419	0.0306072	0.0306072	314	25	0.168986	0.168986	127	13
GO:BP	cytoskeleton organization	GO:0007010	402	9419	0.0314539	0.0314539	314	30	0.0719112	0.0719112	127	16
GO:BP	embryo development ending in birth or egg hatching	GO:0009792	305	9419	0.0323438	0.0323438	314	25	0.0449322	0.0449322	127	14
GO:BP	muscle contraction	GO:0006936	71	9419	0.608497	0.608497	314	9	0.0337939	0.0337939	127	7
GO:BP	muscle system process	GO:0003012	71	9419	0.608497	0.608497	314	9	0.0337939	0.0337939	127	7
GO:BP	alpha-amino acid catabolic process	GO:1901606	50	9419	0.037815	0.037815	314	9	1	1	127	4
GO:BP	glycogen biosynthetic process	GO:0005978	7	9419	0.0435241	0.0435241	314	4	1	1	127	2
GO:BP	glucan biosynthetic process	GO:0009250	7	9419	0.0435241	0.0435241	314	4	1	1	127	2
GO:BP	myosin filament organization	GO:0031033	13	9419	0.0457524	0.0457524	314	5	0.469901	0.469901	127	3
GO:BP	cellular component biogenesis	GO:0044085	941	9419	0.0481718	0.0481718	314	54	1	1	127	22
GO:BP	glutamine family amino acid metabolic process	GO:0009064	30	9419	0.0499706	0.0499706	314	7	1	1	127	2

## Sheet: GO CC
source	term_name	term_id	term_size	effective_domain_size	p_adj_color	adjusted_p_value__Sample A	query_size__Sample A	intersection_size__Sample A	p_adj_color	adjusted_p_value__Sample B-LC	query_size__Sample B-LC	intersection_size__Sample B-LC
GO:CC	cytoplasm	GO:0005737	3833	11887	2.18793e-82	2.18793e-82	321	270	6.58304e-40	6.58304e-40	127	114
GO:CC	intracellular	GO:0005622	5962	11887	7.42804e-55	7.42804e-55	321	292	1.82221e-22	1.82221e-22	127	117
GO:CC	cytosolic ribosome	GO:0022626	81	11887	7.85716e-38	7.85716e-38	321	39	4.04297e-10	4.04297e-10	127	13
GO:CC	cytosol	GO:0005829	561	11887	3.34782e-36	3.34782e-36	321	82	1.36741e-21	1.36741e-21	127	41
GO:CC	ribosome	GO:0005840	178	11887	4.01863e-28	4.01863e-28	321	44	8.3171e-06	8.3171e-06	127	13
GO:CC	ribosomal subunit	GO:0044391	143	11887	1.05288e-27	1.05288e-27	321	40	5.90716e-07	5.90716e-07	127	13
GO:CC	intracellular organelle	GO:0043229	5022	11887	7.65305e-23	7.65305e-23	321	226	1.75767e-05	1.75767e-05	127	83
GO:CC	organelle	GO:0043226	5179	11887	1.00662e-21	1.00662e-21	321	228	8.59589e-05	8.59589e-05	127	83
GO:CC	cytosolic large ribosomal subunit	GO:0022625	47	11887	1.98091e-20	1.98091e-20	321	22	9.33133e-05	9.33133e-05	127	7
GO:CC	protein-containing complex	GO:0032991	2146	11887	6.21179e-20	6.21179e-20	321	131	5.83219e-08	5.83219e-08	127	53
GO:CC	mitochondrion	GO:0005739	651	11887	3.42074e-19	3.42074e-19	321	66	6.19246e-13	6.19246e-13	127	34
GO:CC	ribonucleoprotein complex	GO:1990904	417	11887	6.9505e-18	6.9505e-18	321	51	0.00588461	0.00588461	127	15
GO:CC	cytosolic small ribosomal subunit	GO:0022627	31	11887	4.33691e-17	4.33691e-17	321	17	0.000122859	0.000122859	127	6
GO:CC	non-membrane-bounded organelle	GO:0043228	1475	11887	1.32089e-14	1.32089e-14	321	95	0.000167965	0.000167965	127	36
GO:CC	intracellular non-membrane-bounded organelle	GO:0043232	1475	11887	1.32089e-14	1.32089e-14	321	95	0.000167965	0.000167965	127	36
GO:CC	large ribosomal subunit	GO:0015934	82	11887	2.8861e-14	2.8861e-14	321	22	0.00413971	0.00413971	127	7
GO:CC	myofibril	GO:0030016	99	11887	2.14302e-12	2.14302e-12	321	22	5.66867e-09	5.66867e-09	127	13
GO:CC	small ribosomal subunit	GO:0015935	61	11887	2.70189e-12	2.70189e-12	321	18	0.00713104	0.00713104	127	6
GO:CC	contractile fiber	GO:0043292	160	11887	2.7898e-12	2.7898e-12	321	27	2.228e-08	2.228e-08	127	15
GO:CC	sarcomere	GO:0030017	91	11887	4.69091e-10	4.69091e-10	321	19	4.82583e-07	4.82583e-07	127	11
GO:CC	A band	GO:0031672	37	11887	1.02978e-09	1.02978e-09	321	13	0.000368105	0.000368105	127	6
GO:CC	supramolecular fiber	GO:0099512	305	11887	1.40903e-09	1.40903e-09	321	33	8.20492e-08	8.20492e-08	127	19
GO:CC	supramolecular polymer	GO:0099081	306	11887	1.54153e-09	1.54153e-09	321	33	1.16065e-08	1.16065e-08	127	20
GO:CC	envelope	GO:0031975	341	11887	1.19593e-07	1.19593e-07	321	32	0.0111428	0.0111428	127	13
GO:CC	organelle envelope	GO:0031967	341	11887	1.19593e-07	1.19593e-07	321	32	0.0111428	0.0111428	127	13
GO:CC	organelle membrane	GO:0031090	843	11887	2.99418e-07	2.99418e-07	321	54	1	1	127	14
GO:CC	M band	GO:0031430	30	11887	5.4159e-07	5.4159e-07	321	10	1	1	127	2
GO:CC	actin cytoskeleton	GO:0015629	121	11887	6.0477e-07	6.0477e-07	321	18	9.93785e-06	9.93785e-06	127	11
GO:CC	proteasome complex	GO:0000502	39	11887	6.50333e-07	6.50333e-07	321	11	1	1	127	2
GO:CC	mitochondrial matrix	GO:0005759	138	11887	8.33764e-07	8.33764e-07	321	19	3.84216e-05	3.84216e-05	127	11
GO:CC	endopeptidase complex	GO:1905369	41	11887	1.16812e-06	1.16812e-06	321	11	1	1	127	2
GO:CC	mitochondrial membrane	GO:0031966	223	11887	1.23343e-06	1.23343e-06	321	24	0.0214037	0.0214037	127	10
GO:CC	membrane protein complex	GO:0098796	417	11887	1.32629e-06	1.32629e-06	321	34	0.790582	0.790582	127	11
GO:CC	supramolecular complex	GO:0099080	452	11887	2.96554e-06	2.96554e-06	321	35	1.85296e-06	1.85296e-06	127	21
GO:CC	eukaryotic 48S preinitiation complex	GO:0033290	13	11887	2.37795e-06	2.37795e-06	321	7	1	1	-1	-1
GO:CC	organelle inner membrane	GO:0019866	200	11887	3.55704e-06	3.55704e-06	321	22	0.0454448	0.0454448	127	9
GO:CC	mitochondrial inner membrane	GO:0005743	184	11887	3.91705e-06	3.91705e-06	321	21	0.0243576	0.0243576	127	9
GO:CC	translation preinitiation complex	GO:0070993	14	11887	4.64611e-06	4.64611e-06	321	7	1	1	-1	-1
GO:CC	mitochondrial envelope	GO:0005740	239	11887	4.80621e-06	4.80621e-06	321	24	0.0375942	0.0375942	127	10
GO:CC	peptidase complex	GO:1905368	53	11887	2.10971e-05	2.10971e-05	321	11	1	1	127	2
GO:CC	eukaryotic translation initiation factor 3 complex	GO:0005852	17	11887	2.45475e-05	2.45475e-05	321	7	1	1	-1	-1
GO:CC	inner mitochondrial membrane protein complex	GO:0098800	94	11887	3.33271e-05	3.33271e-05	321	14	0.520117	0.520117	127	5
GO:CC	mitochondrial protein complex	GO:0098798	179	11887	5.82686e-05	5.82686e-05	321	19	0.103903	0.103903	127	8
GO:CC	proton-transporting ATP synthase complex	GO:0045259	19	11887	6.07019e-05	6.07019e-05	321	7	0.160119	0.160119	127	3
GO:CC	eukaryotic 43S preinitiation complex	GO:0016282	13	11887	8.78769e-05	8.78769e-05	321	6	1	1	-1	-1
GO:CC	cell	GO:0005623	344	11887	0.000105857	0.000105857	321	27	0.0121783	0.0121783	127	13
GO:CC	proton-transporting two-sector ATPase complex	GO:0016469	40	11887	0.000144918	0.000144918	321	9	0.00986216	0.00986216	127	5
GO:CC	pyruvate dehydrogenase complex	GO:0045254	3	11887	0.0031678	0.0031678	321	3	0.000187292	0.000187292	127	3
GO:CC	chaperone complex	GO:0101031	9	11887	0.000260512	0.000260512	321	5	0.610343	0.610343	127	2
GO:CC	chaperonin-containing T-complex	GO:0005832	9	11887	0.000260512	0.000260512	321	5	0.610343	0.610343	127	2
GO:CC	proteasome regulatory particle	GO:0005838	23	11887	0.000269058	0.000269058	321	7	1	1	127	2
GO:CC	proteasome accessory complex	GO:0022624	24	11887	0.000371105	0.000371105	321	7	1	1	127	2
GO:CC	proton-transporting two-sector ATPase complex, catalytic domain	GO:0033178	16	11887	0.000382854	0.000382854	321	6	0.00321946	0.00321946	127	4
GO:CC	endoplasmic reticulum lumen	GO:0005788	25	11887	0.000503568	0.000503568	321	7	0.362704	0.362704	127	3
GO:CC	striated muscle dense body	GO:0055120	95	11887	0.0014586	0.0014586	321	12	1	1	127	3
GO:CC	oxidoreductase complex	GO:1990204	73	11887	0.00399932	0.00399932	321	10	0.00192094	0.00192094	127	7
GO:CC	myofilament	GO:0036379	29	11887	1	1	321	4	0.00195536	0.00195536	127	5
GO:CC	proton-transporting ATP synthase complex, catalytic core F(1)	GO:0045261	7	11887	0.00278104	0.00278104	321	4	0.361056	0.361056	127	2
GO:CC	I band	GO:0031674	17	11887	0.0107026	0.0107026	321	5	0.00417531	0.00417531	127	4
GO:CC	cytoskeleton	GO:0005856	523	11887	0.00534909	0.00534909	321	31	0.00627466	0.00627466	127	17
GO:CC	focal adhesion	GO:0005925	15	11887	0.00543046	0.00543046	321	5	1	1	-1	-1
GO:CC	endoplasmic reticulum	GO:0005783	390	11887	0.00915	0.00915	321	25	1	1	127	7
GO:CC	mitochondrial proton-transporting ATP synthase complex	GO:0005753	17	11887	0.0107026	0.0107026	321	5	1	1	127	2
GO:CC	protein complex involved in cell adhesion	GO:0098636	4	11887	0.0124169	0.0124169	321	3	1	1	-1	-1
GO:CC	integrin complex	GO:0008305	4	11887	0.0124169	0.0124169	321	3	1	1	-1	-1
GO:CC	endomembrane system	GO:0012505	984	11887	0.0133426	0.0133426	321	47	1	1	127	9
GO:CC	intracellular membrane-bounded organelle	GO:0043231	4192	11887	0.0135018	0.0135018	321	146	1	1	127	52
GO:CC	collagen-containing extracellular matrix	GO:0062023	55	11887	0.0169513	0.0169513	321	8	0.04588	0.04588	127	5
GO:CC	mitochondrial pyruvate dehydrogenase complex	GO:0005967	2	11887	0.118023	0.118023	321	2	0.0178078	0.0178078	127	2
GO:CC	myosin complex	GO:0016459	25	11887	0.684375	0.684375	321	4	0.0207706	0.0207706	127	4
GO:CC	membrane-bounded organelle	GO:0043227	4449	11887	0.023771	0.023771	321	152	1	1	127	52
GO:CC	actin filament	GO:0005884	26	11887	0.791867	0.791867	321	4	0.024345	0.024345	127	4
GO:CC	basement membrane	GO:0005604	27	11887	0.111845	0.111845	321	5	0.0283437	0.0283437	127	4
GO:CC	myosin filament	GO:0032982	11	11887	1	1	321	2	0.0290237	0.0290237	127	3
GO:CC	whole membrane	GO:0098805	286	11887	0.0457375	0.0457375	321	19	1	1	127	5

## Sheet: KEGG
source	term_name	term_id	term_size	effective_domain_size	p_adj_color	adjusted_p_value__Sample A	query_size__Sample A	intersection_size__Sample A	p_adj_color	adjusted_p_value__Sample B-LC	query_size__Sample B-LC	intersection_size__Sample B-LC
KEGG	Carbon metabolism	KEGG:01200	107	3322	9.55421e-20	9.55421e-20	196	38	1.68692e-27	1.68692e-27	86	33
KEGG	Glycolysis / Gluconeogenesis	KEGG:00010	42	3322	9.61507e-12	9.61507e-12	196	19	9.68974e-16	9.68974e-16	86	17
KEGG	Glyoxylate and dicarboxylate metabolism	KEGG:00630	35	3322	1.14928e-07	1.14928e-07	196	14	9.54358e-13	9.54358e-13	86	14
KEGG	Metabolic pathways	KEGG:01100	860	3322	1.74257e-09	1.74257e-09	196	92	1.84029e-12	1.84029e-12	86	55
KEGG	Ribosome	KEGG:03010	126	3322	6.53806e-11	6.53806e-11	196	31	0.0408643	0.0408643	86	10
KEGG	Citrate cycle (TCA cycle)	KEGG:00020	32	3322	3.84194e-06	3.84194e-06	196	12	1.91011e-10	1.91011e-10	86	12
KEGG	Pentose phosphate pathway	KEGG:00030	19	3322	8.96154e-07	8.96154e-07	196	10	7.95025e-09	7.95025e-09	86	9
KEGG	Pyruvate metabolism	KEGG:00620	27	3322	4.91024e-06	4.91024e-06	196	11	1.45646e-08	1.45646e-08	86	10
KEGG	Biosynthesis of amino acids	KEGG:01230	70	3322	1.18902e-05	1.18902e-05	196	17	3.85625e-08	3.85625e-08	86	14
KEGG	Glycine, serine and threonine metabolism	KEGG:00260	27	3322	0.0273342	0.0273342	196	7	0.000110482	0.000110482	86	7
KEGG	Proteasome	KEGG:03050	39	3322	0.000336508	0.000336508	196	11	1	1	86	2
KEGG	Oxidative phosphorylation	KEGG:00190	93	3322	0.000773132	0.000773132	196	17	0.0764511	0.0764511	86	8
KEGG	Fructose and mannose metabolism	KEGG:00051	20	3322	1	1	196	4	0.00366761	0.00366761	86	5
KEGG	Starch and sucrose metabolism	KEGG:00500	17	3322	0.0105924	0.0105924	196	6	0.0239252	0.0239252	86	4
KEGG	Propanoate metabolism	KEGG:00640	33	3322	0.0186162	0.0186162	196	8	0.0430663	0.0430663	86	5
KEGG	Valine, leucine and isoleucine degradation	KEGG:00280	51	3322	0.0234003	0.0234003	196	10	0.0555034	0.0555034	86	6
KEGG	2-Oxocarboxylic acid metabolism	KEGG:01210	18	3322	0.708511	0.708511	196	4	0.0301577	0.0301577	86	4
KEGG	Phagosome	KEGG:04145	62	3322	0.0307032	0.0307032	196	11	1	1	86	4
KEGG	Protein processing in endoplasmic reticulum	KEGG:04141	129	3322	0.0474518	0.0474518	196	17	1	1	86	3
